# Supplementary material for: TurboID Screening of the OmpP2 Protein Reveals Host Proteins Involved in Recognition and Phagocytosis of Glaesserella parasuis by iPAM Cells
Source: Microbiol Spectr. 2022 Sep 12;10(5):e02307-22. doi: 10.1128/spectrum.02307-22 (PMC9603499; doi:10.1128/spectrum.02307-22)
Supplement: Supplemental file 1 — Table S1. Download spectrum.02307-22-s0001.xlsx, XLSX file, 1.6 MB [file spectrum.02307-22-s0001.xlsx]

## Sheet: proteinGroups
Supplementary Table 1
LC-MS/MS data of TurboID-OmpP2 and TurboID interacting with iPAM cells.
Protein IDs	Majority protein IDs	Fasta headers	Protein names	Gene names	Number of proteins	Peptides	Razor + unique peptides	Unique peptides	Peptides OmpP2	Peptides TurboID	Razor + unique peptides OmpP2	Razor + unique peptides TurboID	Unique peptides OmpP2	Unique peptides TurboID	Sequence coverage [%]	Unique + razor sequence coverage [%]	Unique sequence coverage [%]	Mol. weight [kDa]	Sequence length	Q-value	Score	Sequence coverage OmpP2 [%]	Sequence coverage TurboID [%]	Intensity OmpP2	Intensity TurboID	iBAQ OmpP2	iBAQ TurboID	LFQ intensity OmpP2	LFQ intensity TurboID	FC OmpP2/TurboID	P value
A0A480EM87	A0A480EM87;A0A480YNM9;A0A480QE20;A0A480R349;A0A287BPI2;A0A480SSH0;A0A480YFC9;I3LGC2;A0A480L553;A0A480SQX5;A0A480XWU2;A0A480TDN0;A0A480L3J7;A0A480QQY9;A0A480XTF8;A0A480TV01;A0A0B8RVJ1;A0A480M3G2;A0A481BFW6;A0A480XQM0;A0A480UFC3;A0A481C5U5;A0A480STP0;A0A481B4J5;A0A480TIE3;A0A480VDE4;A0A480R358;A0A480TFR5;A0A480TFC4;A0A480R3A0;A0A480Q744;A0A480TDL3;A0A480W6F1;A0A480W946;A0A480L4L6;A0A480Q8I2;A0A480X…	tr|A0A480EM87|A0A480EM87_PIG Ribosome-binding protein 1 OS=Sus scrofa OX=9823 PE=4 SV=1;tr|A0A480YNM9|A0A480YNM9_PIG Ribosome-binding protein 1 OS=Sus scrofa OX=9823 PE=4 SV=1;tr|A0A480QE20|A0A480QE20_PIG Ribosome-binding protein 1 OS=Sus scrofa OX=9823 PE	Ribosome-binding protein 1		75	57	57	57	45	39	45	39	45	39	37	37	37	165.5	1545	0	323.31	30.6	27.4	936750000	360160000	6073900	3274200	234440000	259010000	0.905139	0.338191
A0A480VB57	A0A480VB57;D2D0D8;A0A0B8RW56;A0A480V8D5;A0A480IPW3;A0A480I1V1;A5Z221;B0LJD0;A0A480M1B7;A0A480YRK3;A0A480U2M7;A0A480Z136;A0A286ZW28;A0A481CJU6;A0A287AU59;A0A480YR26;A0A480YQR4;A0A480EMH0;A0A480M3A5;A0A480M578;A0A480YXA5;A0A480Y067;A0A480T284	tr|A0A480VB57|A0A480VB57_PIG Acetyl-CoA carboxylase 1 isoform X3 OS=Sus scrofa OX=9823 PE=4 SV=1;tr|D2D0D8|D2D0D8_PIG Acetyl-CoA carboxylase 1 isoform X2 OS=Sus scrofa OX=9823 GN=ACACA PE=1 SV=1;tr|A0A0B8RW56|A0A0B8RW56_PIG Acetyl-CoA carboxylase alpha OS=	Acetyl-CoA carboxylase 1 isoform X3		40	46	46	46	34	33	34	33	34	33	23.6	23.6	23.6	260.17	2298	0	323.31	18.1	17.4	416320000	195230000	458630	1640500	161650000	191500000	0.844125	0.131876
A0A286ZJQ4	A0A286ZJQ4;A0A480TSC0;A0A287BL20;F1SK12	tr|A0A286ZJQ4|A0A286ZJQ4_PIG Uncharacterized protein OS=Sus scrofa OX=9823 GN=MAP1B PE=1 SV=1;tr|A0A480TSC0|A0A480TSC0_PIG Microtubule-associated protein 1B isoform 1 OS=Sus scrofa OX=9823 PE=4 SV=1;tr|A0A287BL20|A0A287BL20_PIG Microtubule-associated prote	Microtubule associated protein 1B	MAP1B	12	51	51	51	33	31	33	31	33	31	25.2	25.2	25.2	268.33	2452	0	323.31	16.9	15	327740000	232940000	1966900	1641600	95863000	81982000	1.16932	0.491673
A0A480LXW1	A0A480LXW1;A0A480WFC3;A0A480L9K0;A0A481B7H5;A0A480WFD1;A0A481BBA5;A0A480W0G5;A0A287BN04;A0A480MTS4;A0A287B0Y8;A0A480Z1X2;A0A480MX60;A0A480NE45;A0A480V3H3;A0A287B2H9;A0A480MTX3;A0A287BSB3;A0A480WFB8;A0A481B6E5;A0A481CHC5;A0A480MN39;A0A480YRK7;A0A287BNK7;A0A480YSP3;A0A480YRJ4;A0A480W2T5;A0A480NE31;A0A480N086;A0A480MUM5;A0A481CH49;A0A480KVH3;A0A481CHT3;A0A287AYV2;A0A480W398;A0A480XSZ4;A0A480L8W4;A0A…	tr|A0A480LXW1|A0A480LXW1_PIG Plectin isoform 1a OS=Sus scrofa OX=9823 PE=4 SV=1;tr|A0A480WFC3|A0A480WFC3_PIG Plectin isoform 1g (Fragment) OS=Sus scrofa OX=9823 PE=4 SV=1;tr|A0A480L9K0|A0A480L9K0_PIG Plectin isoform 1f OS=Sus scrofa OX=9823 PE=4 SV=1;tr|A0	Plectin isoform 1a (Plectin isoform X16)		204	75	75	74	52	29	52	29	52	29	17.9	17.9	17.7	514.41	4531	0	323.31	12.5	7	2171800000	1475400000	7553000	5139400
A0A480VL83	A0A480VL83;A0A286ZQW0;A0A480T775;A0A480YJT0;A0A480YK74;A0A481C1A8;A0A481C3S3;F1S9K5;A0A480I033;A0A481AVQ2;A0A480TPZ1;A0A480K0L8;A0A480LI45;A0A481BFP8;A0A480E6Y9;A0A480SLN5;A0A480YRR1;A0A480YRZ6;A0A480VM73;A0A480VLM0;A0A480YGR2;A0A480YG17;A0A480MEJ4;A0A480SZP9;A0A480UT97	tr|A0A480VL83|A0A480VL83_PIG Bifunctional glutamate/proline--tRNA ligase OS=Sus scrofa OX=9823 PE=3 SV=1;tr|A0A286ZQW0|A0A286ZQW0_PIG Uncharacterized protein OS=Sus scrofa OX=9823 GN=EPRS PE=1 SV=1;tr|A0A480T775|A0A480T775_PIG Bifunctional glutamate/prolin	Bifunctional glutamate/proline--tRNA ligase		29	33	33	32	22	28	22	28	22	27	26.1	26.1	25.5	167.74	1489	0	323.31	17.2	22.6	439250000	177010000	3860100	1443100	160920000	115380000	1.3947	0.111869
A0A480NCT6	A0A480NCT6;A0A481DK08;I3L8K4;A0A481DJF1;A0A481A8K3;F1STE8;A0A480VEI2;A0A480NGW1;A0A480NH73;A0A480VG12;A0A480TQB3	tr|A0A480NCT6|A0A480NCT6_PIG Eukaryotic translation initiation factor 5B OS=Sus scrofa OX=9823 PE=4 SV=1;tr|A0A481DK08|A0A481DK08_PIG Eukaryotic translation initiation factor 5B isoform X1 OS=Sus scrofa OX=9823 PE=4 SV=1;tr|I3L8K4|I3L8K4_PIG Eukaryotic tra	Eukaryotic translation initiation factor 5B		16	35	35	35	23	26	23	26	23	26	28.7	28.7	28.7	136.74	1212	0	323.31	20.5	19	229250000	165480000	4678600	3377200	97601000	73570000	1.32664	0.182275
A0A480VZE1	A0A480VZE1;A0A480KUQ0;A0A286ZYY8;A0A480MJ02;A0A481D169;A0A480LBK6;A0A480VVT1;A0A480LAK8;A0A480LAZ8;A0A480LCP3;A0A480MMU1;A0A480QP95;A0A480KQB2;A0A480Z6V2;A0A287BBE4;A0A481BBX4;A0A480UGS5;A0A481B9Q1;F1RGP1;A0A480LMR1;A0A480PWE9;A0A480PWQ1;A0A480PWG3;A0A480PY16;A0A480PN48;A0A480LFE1;A0A480K322;A0A480K727;A0A480K333;A0A480K331;A0A480NF85;A0A480PWJ9;A0A480PYG5;A0A480NFI6;A0A480KLT4;A0A480T684;A0A480P…	tr|A0A480VZE1|A0A480VZE1_PIG Myb-binding protein 1A isoform 1 OS=Sus scrofa OX=9823 PE=4 SV=1;tr|A0A480KUQ0|A0A480KUQ0_PIG Myb-binding protein 1A isoform 2 OS=Sus scrofa OX=9823 PE=4 SV=1;tr|A0A286ZYY8|A0A286ZYY8_PIG Uncharacterized protein OS=Sus scrofa O	Myb-binding protein 1A isoform 1		61	33	33	33	25	23	25	23	25	23	23.9	23.9	23.9	168.31	1505	0	323.31	19.4	16.7	8723500	193960000	111840	2359400		147380000
A0A480DUQ2	A0A480DUQ2;A0A480U1D9;A0A0B8RZA8;A0A480LLZ6;I3LDH3;A0A480NR48;A0A480J7X5;A0A480LMZ6;A0A480RSL4;A0A480QZF8;A0A480R9D4;A0A480ZYR5;A0A480R991;A0A480VGA3	tr|A0A480DUQ2|A0A480DUQ2_PIG Poly [ADP-ribose] polymerase OS=Sus scrofa OX=9823 PE=4 SV=1;tr|A0A480U1D9|A0A480U1D9_PIG Poly [ADP-ribose] polymerase OS=Sus scrofa OX=9823 PE=4 SV=1;tr|A0A0B8RZA8|A0A0B8RZA8_PIG Poly [ADP-ribose] polymerase OS=Sus scrofa dome	Poly [ADP-ribose] polymerase		17	28	28	28	27	21	27	21	27	21	26.9	26.9	26.9	119.65	1077	0	323.31	26.2	20.6	251620000	147100000	4493200	2255900	98097000	92223000	1.06369	0.839097
A0A481ANN5	A0A481ANN5;F1S4Y8;A0A481BFH0;A0A480Z517;A0A480EZW3;A0A480KE17;A0A481D2X5;A0A480N4G8;A0A480PSZ0;A0A480VCI4	tr|A0A481ANN5|A0A481ANN5_PIG Eukaryotic translation initiation factor 2 subunit 2 isoform 1 OS=Sus scrofa OX=9823 PE=4 SV=1;tr|F1S4Y8|F1S4Y8_PIG eIF2B_5 domain-containing protein OS=Sus scrofa OX=9823 GN=EIF2S2 PE=1 SV=2;tr|A0A481BFH0|A0A481BFH0_PIG Eukary	Eukaryotic translation initiation factor 2 subunit 2 isoform 1		10	21	21	21	18	19	18	19	18	19	47.9	47.9	47.9	38.241	332	0	232.9	42.5	44.9	553210000	322350000	3591200	5537200	463870000	347180000	1.33611	0.170631
F1SDV7	F1SDV7;I3LHM3;A0A480EFH4;A0A0B8RT23;A0A481CW25;A0A480NCL9	tr|F1SDV7|F1SDV7_PIG DNA topoisomerase I OS=Sus scrofa OX=9823 GN=TOP1 PE=1 SV=2;tr|I3LHM3|I3LHM3_PIG DNA topoisomerase I OS=Sus scrofa OX=9823 GN=TOP1 PE=1 SV=2;tr|A0A480EFH4|A0A480EFH4_PIG DNA topoisomerase I OS=Sus scrofa OX=9823 PE=3 SV=1;tr|A0A0B8RT23	DNA topoisomerase I		6	25	25	25	19	18	19	18	19	18	29.5	29.5	29.5	86.691	733	0	323.31	21.8	22.1	182200000	247080000	4924300	6677800	193090000	187830000	1.028	0.977377
A0A480EH41	A0A480EH41;A0A1D8MMA5;F1SUG7;A0A480NQX1;A0A480QS17;A0A480LH59	tr|A0A480EH41|A0A480EH41_PIG Nucleolar RNA helicase 2 isoform 1 OS=Sus scrofa OX=9823 PE=4 SV=1;tr|A0A1D8MMA5|A0A1D8MMA5_PIG DEAD-box helicase 21 OS=Sus scrofa OX=9823 GN=DDX21 PE=2 SV=1;tr|F1SUG7|F1SUG7_PIG DEAD (Asp-Glu-Ala-Asp) box helicase 21 OS=Sus sc	Nucleolar RNA helicase 2 isoform 1		28	27	27	27	15	18	15	18	15	18	36.2	36.2	36.2	88.717	807	0	272.83	20.1	23.7	18129000	7600100	412030	172730
A0A480E580	A0A480E580;A0A480M323;A0A480UH33;A0A480LIR6;A0A480LG61;F1SLI3;A0A480V0R0;A0A480KSF2;A0A287B5L5;A0A480VC89;A0A480JFP8;A0A480LFA2;A0A287AY86;A0A480TI18;A0A287A4H3;A0A480JSA5;A0A480TFB2;A0A287BPN0;A0A481CXB9;A0A481BC59;A0A481B4M6;A0A480TFY2;A0A480SG71;A0A287A3X7;A0A480SHK4;A0A480Q9W0;A0A481AYD1;A0A480SQV2;A0A480KBT0;A0A481AU10;A0A480SFL2;A0A480SKQ9;A0A481CBE1;A0A481CE36;A0A480S9D9;A0A480K509;A0A480S…	tr|A0A480E580|A0A480E580_PIG Microtubule-associated protein OS=Sus scrofa OX=9823 PE=4 SV=1;tr|A0A480M323|A0A480M323_PIG Microtubule-associated protein OS=Sus scrofa OX=9823 PE=4 SV=1;tr|A0A480UH33|A0A480UH33_PIG Microtubule-associated protein OS=Sus scrof	Microtubule-associated protein		78	23	23	23	17	16	17	16	17	16	12.5	12.5	12.5	251.87	2378	0	281.42	9.6	9.1	127070000	49011000	382360	117430	59315000	59798000	0.991923	0.812277
I3LUM9	I3LUM9;A0A480E7U8;A0A480PX80;F1SPY4;A0A480PYH1;A0A480PYU6;A0A480PX78;A0A480P553;A0A480T4I5;A0A480S467;A0A287AVF8;A0A287BBY0;A0A481CDR6;A0A480U771;A0A480T2K8;A0A480PXI7;A0A480PXC3;A0A481AQQ1;A0A480P860;A0A480TZR6;A0A480EFK1;A0A480SDX2;A0A481CB80;A0A480UU55	tr|I3LUM9|I3LUM9_PIG Eukaryotic translation initiation factor 2 subunit 3 OS=Sus scrofa OX=9823 GN=EIF2S3 PE=1 SV=1;tr|A0A480E7U8|A0A480E7U8_PIG Eukaryotic translation initiation factor 2 subunit 3 OS=Sus scrofa OX=9823 PE=4 SV=1;tr|A0A480PX80|A0A480PX80_P	Protein-synthesizing GTPase (EC 3.6.5.3)	EIF2S3	28	18	18	18	13	16	13	16	13	16	44.1	44.1	44.1	51.065	472	0	221.01	27.5	38.6	854820000	568660000	40706000	26800000
A0A480QLE3	A0A480QLE3;A0A480F5J1;A0A480S7M7;A0A480VUP3;A0A480YKU9;A0A480YTM9;A0A480MUD0;A0A480QBB3;A0A480PN71;A0A481CGQ6;A0A481CH62;A0A480SCH7;A0A480SUC7;A0A481ASQ4;A0A481CZX4;A0A480UWN3;A0A480T6J2;A0A480I0A4;A0A480SIC5;A0A480SUA1;A0A480T6I4;A0A481ARR2;A0A480S6N2;A0A481B558;A0A481B535;A0A481ASP6;A0A481ARM9;A0A480STR3;A0A480S6H3;A0A480SR93;A0A480SKQ1;A0A480SJN3;A0A480SJA9;A0A480SIY0;A0A480SCI3;A0A480SDF6;A0A…	tr|A0A480QLE3|A0A480QLE3_PIG Unconventional myosin-XVIIIa isoform b OS=Sus scrofa OX=9823 PE=3 SV=1;tr|A0A480F5J1|A0A480F5J1_PIG Unconventional myosin-XVIIIa isoform b OS=Sus scrofa OX=9823 PE=3 SV=1;tr|A0A480S7M7|A0A480S7M7_PIG Unconventional myosin-XVIII	Unconventional myosin-XVIIIa isoform b		91	29	29	29	22	14	22	14	22	14	16.3	16.3	16.3	227.79	2015	0	231.12	12.9	7.7	11530000	4621100	115300	46211
I3L7B7	I3L7B7;A0A0B8S095;A0A480XG00;A0A480EQ36;A0A480TM84;A0A480T7N7;A0A480TPK6;A0A480PLL7;A0A480PLT8;A0A480PKL2;A0A480N6U5;A0A480NQZ3;A0A480PKE6;A0A480N6V2;A0A481BB73	tr|I3L7B7|I3L7B7_PIG RNA helicase OS=Sus scrofa OX=9823 GN=DDX18 PE=1 SV=2;tr|A0A0B8S095|A0A0B8S095_PIG RNA helicase OS=Sus scrofa domesticus OX=9825 GN=DDX18 PE=3 SV=1;tr|A0A480XG00|A0A480XG00_PIG RNA helicase OS=Sus scrofa OX=9823 PE=3 SV=1;tr|A0A480EQ36	RNA helicase (EC 3.6.4.13)	DDX18	15	16	16	16	12	13	12	13	12	13	25.8	25.8	25.8	87.128	786	0	158.04	19.5	21.8	0	0	0	0
A0A287A096	A0A287A096;A0A480DW12;A0A480R4F9;A0A480N374;A0A480QXQ1;A0A480MPL7	tr|A0A287A096|A0A287A096_PIG Eukaryotic translation initiation factor 2 subunit 1 OS=Sus scrofa OX=9823 GN=EIF2S1 PE=1 SV=1;tr|A0A480DW12|A0A480DW12_PIG Eukaryotic translation initiation factor 2 subunit 1 (Fragment) OS=Sus scrofa OX=9823 PE=4 SV=1;tr|A0A4	Eukaryotic translation initiation factor 2 subunit 1 (Eukaryotic translation initiation factor 2 subunit alpha)	EIF2S1	7	15	15	15	12	12	12	12	12	12	52.1	52.1	52.1	36.108	315	0	204.95	41.9	43.8	331810000	169770000	15082000	7717000	226750000	182360000	1.24342	0.316262
K9IWF9	K9IWF9;A0A480E9C1;F1RMJ4;A0A480R7R1;A0A287A7R5;I3LDA8;A0A481BCQ1;A0A480XEG6;A0A480QYR7;A0A480NLT5;A0A480LDL3;A0A480W8K7;A0A480MFL0;A0A480MKW1;A0A480N2U3	tr|K9IWF9|K9IWF9_PIG Ras GTPase-activating-like protein IQGAP1 OS=Sus scrofa OX=9823 GN=IQGAP1 PE=2 SV=1;tr|A0A480E9C1|A0A480E9C1_PIG Ras GTPase-activating-like protein IQGAP1 OS=Sus scrofa OX=9823 PE=4 SV=1;tr|F1RMJ4|F1RMJ4_PIG Uncharacterized protein OS=	Ras GTPase-activating-like protein IQGAP1	IQGAP1	69	24	24	24	11	12	11	12	11	12	19.6	19.6	19.6	189.22	1657	0	181.68	8.1	9.8	10566000	0	130440	0
A0A480EKW6	A0A480EKW6;A0A287B771;A0A480M2Y3;F1RQ91;A0A481A8E7;Q6LEP1;A0A480MTH7;A0A480MRD2;A0A480MHF8;A0A481A899	tr|A0A480EKW6|A0A480EKW6_PIG 40S ribosomal protein S4, X isoform (Fragment) OS=Sus scrofa OX=9823 PE=3 SV=1;tr|A0A287B771|A0A287B771_PIG 40S ribosomal protein S4 OS=Sus scrofa OX=9823 GN=RPS4X PE=1 SV=1;tr|A0A480M2Y3|A0A480M2Y3_PIG 40S ribosomal protein S4	40S ribosomal protein S4, X isoform (Fragment)		20	13	13	13	11	12	11	12	11	12	29.8	29.8	29.8	43.208	389	0	155.29	28.8	29.3	2889800000	1762300000	141930000	85853000	1272200000	1413100000	0.90029	0.317311
A0A480VCZ3	A0A480VCZ3;A0A480EWG9;A0A480LBJ9;A0A481AP88;A0A480QDE0;A0A480KQM0;A0A480R438;A0A287AN98;A0A481B1R8;A0A481D0X4;A0A480Q4D3;F1SLR5;A0A481C8S7;A0A287A2Q8;A0A480VBS8;A0A481D207;A0A481D2I6;A0A480WDV3;A0A480QCJ7;A0A481D517;A0A480VSW4;A0A481D4K8;A0A481B7Z8;A0A481AEZ4;A0A481BA47;A0A480WDT1;A0A480QBD4;A0A480VNI5;A0A480VCE7;A0A480K823;A0A480VFB0;A0A481C2Q3;A0A287AAA4;A0A480WAR6;A0A480VPD9;A0A480VWN5;A0A481D…	tr|A0A480VCZ3|A0A480VCZ3_PIG Chromodomain-helicase-DNA-binding protein 4 isoform X9 OS=Sus scrofa OX=9823 PE=4 SV=1;tr|A0A480EWG9|A0A480EWG9_PIG Chromodomain-helicase-DNA-binding protein 4 isoform X2 OS=Sus scrofa OX=9823 PE=4 SV=1;tr|A0A480LBJ9|A0A480LBJ9	Chromodomain-helicase-DNA-binding protein 4 isoform X9		68	15	15	14	9	13	9	13	8	12	10.4	10.4	10	217.87	1913	0	128.5	7.2	8.8	18812000	19177000	105810	153820	11435000	12488000	0.915679	0.386124
A0A480DS26	A0A480DS26;A0A481ALU4;B2DCZ9;A0A287APM0;F1RLP5;A0A287A8R4;A0A480UL60;A0A481AEN9;A0A480XGA0;A0A287ATI0;A0A481AGW1;A0A287A2N8;A0A480JXI3;A0A286ZJ26;A0A480TGS0;A0A287B6A9;A0A480PL10;A0A480QES7;A0A480PTD0;A0A481BH61;A0A480PNR1;A0A480NRM0;A0A481B256;A0A481BNR9;A0A481AGC3;A0A481AEP7;A0A480V950;A0A480YU78;A0A480LVC9;A0A481AGC8;A0A480Z3F7;A0A481ANA7;A0A480L8R8;A0A480S5E9;A0A481ALC9;A0A480UBL6;A0A481CBA9;…	tr|A0A480DS26|A0A480DS26_PIG Rho guanine nucleotide exchange factor 2 isoform X3 OS=Sus scrofa OX=9823 PE=4 SV=1;tr|A0A481ALU4|A0A481ALU4_PIG Rho guanine nucleotide exchange factor 2 isoform X3 OS=Sus scrofa OX=9823 PE=4 SV=1;sp|B2DCZ9|ARHG2_PIG Rho guanin	Rho guanine nucleotide exchange factor 2 isoform X3		48	21	21	21	16	11	16	11	16	11	18.3	18.3	18.3	137.37	1258	0	189.72	14.6	9.3	103160000	90327000	1748500	1531000	60081000	65704000	0.914419	0.380216
A0A480EK79	A0A480EK79;A0A480XCJ1;A0A480Y0W3;A0A480XH08;A0A480X647;A0A480Y1J8;A0A286ZZP8;F1RTV6;A0A480SYX5;A0A480UN94;A0A480LST2;A0A480Z001;A0A481BR49;A0A480MGZ5;A0A480LRS8;A0A481CZM2;A0A480LP89	tr|A0A480EK79|A0A480EK79_PIG Signal recognition particle subunit SRP72 OS=Sus scrofa OX=9823 PE=3 SV=1;tr|A0A480XCJ1|A0A480XCJ1_PIG Signal recognition particle subunit SRP72 (Fragment) OS=Sus scrofa OX=9823 PE=4 SV=1;tr|A0A480Y0W3|A0A480Y0W3_PIG Signal rec	Signal recognition particle subunit SRP72		19	19	19	19	15	11	15	11	15	11	28.7	28.7	28.7	76.586	691	0	183.31	22.4	14.8	142530000	56683000	3497300	1519500	101580000	80098000	1.2682	0.269957
F2Z5C7	F2Z5C7;A0A480KPX0;A0A287B4K6;A0A481CPS3;A0A481D8M1;A0A480JLG7;B6V8C8;A0A480XVA7;A0A480NI23;I3LN32;A0A480JGX5	tr|F2Z5C7|F2Z5C7_PIG 40S ribosomal protein S3a OS=Sus scrofa OX=9823 GN=RPS3A PE=1 SV=1;tr|A0A480KPX0|A0A480KPX0_PIG 40S ribosomal protein S3a OS=Sus scrofa OX=9823 GN=RPS3A PE=3 SV=1;tr|A0A287B4K6|A0A287B4K6_PIG 40S ribosomal protein S3a OS=Sus scrofa OX=	40S ribosomal protein S3a	RPS3A	17	12	12	12	11	11	11	11	11	11	43.2	43.2	43.2	29.945	264	0	164.07	40.5	42.8	7077600000	5132500000	270450000	200250000	2617300000	2855900000	0.916454	0.38978
A0A480MY17	A0A480MY17;A0A480MWE1;A0A480MP07;A0A481CXF2;A0A480MX58;A0A480WBZ0;A0A480WA83;A0A481AFH5;A0A480XMI3;A0A481AI34;A0A480MWF0;A0A481AFG8;A0A480XRK9;A0A481AHE4;A0A480ZGC9;A0A480ZCS7;A0A481AFP6;A0A481AHB7;A0A480WAS0;A0A480ZC07;A0A480Z1A4;A0A480W0I5;A0A481AFH4;A0A480Z6Q9;A0A480XHB4;A0A481AFH8;A0A480K4P8;A0A480SB84;A0A480S9S9;A0A480SAV1;A0A480S8L3;A0A481AQU8;A0A480S6B6;A0A480SEI0;A0A286ZPP2;A0A480SDI9;A0A…	tr|A0A480MY17|A0A480MY17_PIG Dystonin isoform 2 OS=Sus scrofa OX=9823 PE=4 SV=1;tr|A0A480MWE1|A0A480MWE1_PIG Dystonin isoform 2 OS=Sus scrofa OX=9823 PE=4 SV=1;tr|A0A480MP07|A0A480MP07_PIG Dystonin isoform X9 OS=Sus scrofa OX=9823 PE=4 SV=1;tr|A0A481CXF2|A	Dystonin isoform 2		218	22	22	22	15	10	15	10	15	10	4.6	4.6	4.6	644.93	5647	0	154.5	3.3	2	0	1964200	0	6196.3
Q0Z8U2	Q0Z8U2;A0A480W0F1;A0A480W002;A0A480EK41;A0A480WTD3	sp|Q0Z8U2|RS3_PIG 40S ribosomal protein S3 OS=Sus scrofa OX=9823 GN=RPS3 PE=1 SV=1;tr|A0A480W0F1|A0A480W0F1_PIG 40S ribosomal protein S3 isoform 1 OS=Sus scrofa OX=9823 PE=3 SV=1;tr|A0A480W002|A0A480W002_PIG 40S ribosomal protein S3 isoform 1 OS=Sus scrofa	40S ribosomal protein S3 (EC 4.2.99.18)	RPS3	12	15	15	15	14	10	14	10	14	10	67.5	67.5	67.5	26.688	243	0	281.77	62.1	46.5	1347800000	1072500000	52887000	45829000	525620000	599780000	0.876355	0.22552
A0A480YH03	A0A480YH03;A0A480PZ86;A0A481C2Q8;A0A480F5A5;A0A480Y2E2;A0A480Y216;A0A480XKX0;A0A480Q060;A0A480I4T4;A0A481BZP2;A0A480X826;A0A480X7W3;A0A480ZCT4;A0A480Y7W0;F1SGS7;A0A480U4Q8;A0A481CE10;A0A480ZGZ8;A0A480E2W7;A0A480YK87;A0A480Q8T7;A0A480IYP4;A0A480NR74;A0A287AZ53;A0A480PD47;A0A480PD61	tr|A0A480YH03|A0A480YH03_PIG RNA cytidine acetyltransferase OS=Sus scrofa OX=9823 GN=NAT10 PE=3 SV=1;tr|A0A480PZ86|A0A480PZ86_PIG RNA cytidine acetyltransferase OS=Sus scrofa OX=9823 GN=NAT10 PE=3 SV=1;tr|A0A481C2Q8|A0A481C2Q8_PIG RNA cytidine acetyltransf	RNA cytidine acetyltransferase		26	17	17	17	12	10	12	10	12	10	18.2	18.2	18.2	116.01	1026	0	137.04	12.6	9.8	7390900	0	136870	0
Q767L0	Q767L0;K7GL02;A0A480UM01;A0A480MFJ8;A0A480MEB4;A0A480K1E2;A0A480K1B6;A0A480VC43;A0A481C1B6;A0A480NRS2	sp|Q767L0|ABCF1_PIG ATP-binding cassette sub-family F member 1 OS=Sus scrofa OX=9823 GN=ABCF1 PE=3 SV=1;tr|K7GL02|K7GL02_PIG ATP-binding cassette sub-family F member 1 OS=Sus scrofa OX=9823 GN=ABCF1 PE=1 SV=1;tr|A0A480UM01|A0A480UM01_PIG ATP-binding casset	ATP-binding cassette sub-family F member 1	ABCF1	11	15	15	15	10	10	10	10	10	10	23	23	23	91.636	807	0	180.63	15.4	15.4	6535100	2558800	186720	73109
A0A480Q6G1	A0A480Q6G1;A0A287A1H3;A0A480QLR6;A0A480XQ69;Q29197;A0A480NGD9;I3LEX0;A0A480V3U5;A0A481D5L2;A0A480TB12;A0A480VDY0;A0A480VEP0;A0A480VCR3;A0A480TB21	tr|A0A480Q6G1|A0A480Q6G1_PIG 40S ribosomal protein S9 isoform a OS=Sus scrofa OX=9823 PE=3 SV=1;tr|A0A287A1H3|A0A287A1H3_PIG 40S ribosomal protein S9 OS=Sus scrofa OX=9823 GN=RPS9 PE=1 SV=1;tr|A0A480QLR6|A0A480QLR6_PIG 40S ribosomal protein S9 isoform a OS	40S ribosomal protein S9 isoform a		27	12	12	12	10	10	10	10	10	10	36.6	36.6	36.6	31.42	276	0	135.67	33	32.6	1783400000	709570000	118890000	47305000	660360000	632480000	1.04408	0.914165
A0A480KF96	A0A480KF96;A0A480SPS5;A0A480XGQ6;A0A480EV30;F1RUV5;Q7YS28;A0A480MDM6;A0A480YZK3;A0A480K2G4	tr|A0A480KF96|A0A480KF96_PIG Pyruvate carboxylase OS=Sus scrofa OX=9823 PE=4 SV=1;tr|A0A480SPS5|A0A480SPS5_PIG Pyruvate carboxylase OS=Sus scrofa OX=9823 PE=4 SV=1;tr|A0A480XGQ6|A0A480XGQ6_PIG Pyruvate carboxylase OS=Sus scrofa OX=9823 PE=4 SV=1;tr|A0A480E	Pyruvate carboxylase		10	15	15	15	10	10	10	10	10	10	17.5	17.5	17.5	126.12	1146	0	180.42	10.3	12	0	18637000	0	332800
A0A480E0R8	A0A480E0R8;A0A480L253;A0A287B5V1;A0A481AWG8;A0A480JIW7;A0A480KGE7;A0A481D4L8;A0A480W2R1;A0A480XSY0;A0A480KIU6;A0A481ABV6;A0A480Q1Z3;A0A481ADV9;A0A481D3F8;A0A480THE1;A0A480TIA7;A0A480XAR6;A0A480XAI8;A0A480S266;A0A480K4N3	tr|A0A480E0R8|A0A480E0R8_PIG 60S ribosomal protein L3 isoform a OS=Sus scrofa OX=9823 PE=3 SV=1;tr|A0A480L253|A0A480L253_PIG 60S ribosomal protein L3 isoform a OS=Sus scrofa OX=9823 PE=3 SV=1;tr|A0A287B5V1|A0A287B5V1_PIG 60S ribosomal protein L3 OS=Sus scr	60S ribosomal protein L3 isoform a		24	12	12	12	10	10	10	10	10	10	23.3	23.3	23.3	60.028	540	0	148.76	19.8	21.7	394880000	395220000	14269000	14554000	415470000	239320000	1.73604	0.00671826
A0A480DXY1	A0A480DXY1;A0A480MHG4;A0A480MGF2;A0A480TZX1;A0A481DIN5;A0A480QN89;A0A480PIW7;A0A480QL07;A0A481ATA4;A0A481BHC4;A0A481BLQ5;A0A481BUZ2;A0A481CCC7;A0A480PIW6;I3LN50;A0A480R8V9;A0A480WSZ6	tr|A0A480DXY1|A0A480DXY1_PIG SWI/SNF complex subunit SMARCC2 isoform d OS=Sus scrofa OX=9823 PE=4 SV=1;tr|A0A480MHG4|A0A480MHG4_PIG SWI/SNF complex subunit SMARCC2 isoform a OS=Sus scrofa OX=9823 PE=4 SV=1;tr|A0A480MGF2|A0A480MGF2_PIG SWI/SNF complex subun	SWI/SNF complex subunit SMARCC2 isoform d		55	15	15	14	11	10	11	10	10	10	11.5	11.5	11	177.55	1610	0	285.36	9.6	7.6	28294000	33931000	362740	75794		39730000
B7UCT2	B7UCT2;A0A286ZTD5;A0A480PP33;A0A287BP05;A0A287A409;A0A480EJ08;F6PW60;A0A480PXI8;A0A287AX92;A0A480N1R5;A0A480YZ45;A0A480T3D4;A0A480S2S6;A0A480UF40;A0A481BD23;A0A481A5G7;A0A287A656;A0A480Y682	tr|B7UCT2|B7UCT2_PIG SFRS protein kinase 1 OS=Sus scrofa OX=9823 GN=SRPK1 PE=2 SV=1;tr|A0A286ZTD5|A0A286ZTD5_PIG Protein kinase domain-containing protein OS=Sus scrofa OX=9823 GN=SRPK1 PE=1 SV=1;tr|A0A480PP33|A0A480PP33_PIG SRSF protein kinase 1 OS=Sus scr	SFRS protein kinase 1 (Serine/arginine-rich protein specific kinase 1)	SRPK1	42	16	16	12	11	13	11	13	8	10	25.8	25.8	20	74.363	655	0	200.39	19.1	22.1	28522000	12169000	983530	419610
A0A480XCE0	A0A480XCE0;A0A480T831;A0A480QGY4;A0A480NTD7;A0A0B8RT92;A0A480Y0G0;A0A480XZK7;F1S8Y8;A0A481C217;A0A480TNN6;A0A481CBS5;A0A480DZQ2;A0A480YC13;A0A481C3B5;A0A481C6G3;A0A480X216;A0A480X9N0;A0A480X5X1;A0A481AWV6;A0A480UW69;A0A480WXT3;A0A480WXZ4	tr|A0A480XCE0|A0A480XCE0_PIG RRP12-like protein isoform 1 OS=Sus scrofa OX=9823 PE=4 SV=1;tr|A0A480T831|A0A480T831_PIG RRP12-like protein isoform 1 OS=Sus scrofa OX=9823 PE=4 SV=1;tr|A0A480QGY4|A0A480QGY4_PIG RRP12-like protein isoform 1 OS=Sus scrofa OX=9	RRP12-like protein isoform 1		24	19	19	19	15	9	15	9	15	9	15.8	15.8	15.8	143.32	1295	0	159.7	12.1	8.3	61784000	12866000	895420	186460
A0A480LV23	A0A480LV23;F1SSN5;A0A480S5K1;A0A287BSL5;A0A480UNI5;A0A480VNV7;A0A480ZBC0;A0A480T164;A0A286ZTV9;A0A480WI27;A0A480Z754;A0A287A2J1;A0A480WHY7;A0A480VPE6;A0A481B1Y3;A0A480WI67;A0A480SFM4;A0A480S6L5;A0A481B9A3;A0A480SDM7;A0A480M5L0;A0A480WHY3;A0A480V240;A0A480V233;A0A480SQG8;A0A480LB54;A0A480X525;A0A480MFV9;A0A480S9V7;A0A287AMQ1;A0A287AVK6;A0A480W5Q1;A0A480PHZ4;A0A480T7L8;A0A481B7Z6;A0A480V9Z9;A0A480P…	tr|A0A480LV23|A0A480LV23_PIG Kinectin isoform a OS=Sus scrofa OX=9823 PE=4 SV=1;tr|F1SSN5|F1SSN5_PIG Kinectin isoform a OS=Sus scrofa OX=9823 GN=KTN1 PE=1 SV=2;tr|A0A480S5K1|A0A480S5K1_PIG Kinectin isoform X4 OS=Sus scrofa OX=9823 PE=4 SV=1;tr|A0A287BSL5|A	Kinectin isoform a		87	24	24	24	15	9	15	9	15	9	20.5	20.5	20.5	151.65	1311	0	184.24	13.3	6.1	694960000	0	9025400	0
A0A287AK10	A0A287AK10;A0A480LJ49;A0A287A4R9;A0A480DVD7;I3LRJ6;A0A481CYX0;A0A481DA17;A0A480IWM4;A0A480T8J5;A0A480K2E3;A0A480WWX2;A0A480YK91;A0A480UVX0;A0A480UTF6;A0A480RZ60;A0A287BBH0;A0A481BG71;A0A287AAH9;F1SIB5;A0A481B7C6;A0A480T9Y0;A0A480T748;A0A480UST1	tr|A0A287AK10|A0A287AK10_PIG Uncharacterized protein OS=Sus scrofa OX=9823 GN=CKAP5 PE=1 SV=1;tr|A0A480LJ49|A0A480LJ49_PIG Cytoskeleton-associated protein 5 isoform a OS=Sus scrofa OX=9823 PE=4 SV=1;tr|A0A287A4R9|A0A287A4R9_PIG Uncharacterized protein OS=S	Cytoskeleton associated protein 5	CKAP5	30	19	19	19	13	9	13	9	13	9	11	11	11	230.06	2076	0	132.84	7.1	5.6	0	6493400	0	60686
F1SHY2	F1SHY2;A0A481D2F5;A0A480LML5;I3L8F3;A0A480USP4;A0A480E5A6;A0A480S8F1;A0A480RNE7	tr|F1SHY2|F1SHY2_PIG Uncharacterized protein OS=Sus scrofa OX=9823 GN=NEMF PE=4 SV=3;tr|A0A481D2F5|A0A481D2F5_PIG Nuclear export mediator factor NEMF isoform 1 OS=Sus scrofa OX=9823 PE=4 SV=1;tr|A0A480LML5|A0A480LML5_PIG Nuclear export mediator factor NEMF	Nuclear export mediator factor	NEMF	9	13	13	13	12	9	12	9	12	9	12.4	12.4	12.4	122.82	1076	0	103.32	11.4	8.6	115410000	0	2455600	0
A0A480QF56	A0A480QF56;A0A286ZJI6;A0A480EPY8;A0A480PXI4;A0A480WSP8;I3LI06;A0A480QAC6;A0A480Q7Y2;A0A286ZSP6;A0A287AEN0;A0A480NU31;A0A481AC48;A0A480LJF8;A0A481AB80;A0A287BT49;A0A480X9Z0;A0A481ABJ3	tr|A0A480QF56|A0A480QF56_PIG Kinesin-like protein OS=Sus scrofa OX=9823 PE=3 SV=1;tr|A0A286ZJI6|A0A286ZJI6_PIG Kinesin-like protein OS=Sus scrofa OX=9823 GN=KIF2A PE=1 SV=1;tr|A0A480EPY8|A0A480EPY8_PIG Kinesin-like protein (Fragment) OS=Sus scrofa OX=9823	Kinesin-like protein		17	15	15	14	12	9	12	9	11	9	25.1	25.1	23.8	74.825	673	0	125.92	17.4	16.6	179350000	60977000	5785300	1967000
A0A480NM87	A0A480NM87;A0A480RPZ5;A0A480RV49;A0A480ZNL3;A0A480ZP66;A0A480ZQT2;A0A480RNK8;A0A480RXN2;A0A480MRL3;A0A480DTQ6;A0A480MVZ4;A0A480MU87;A0A480MT89;A0A480QVN5;A0A480MJQ0;A0A480MK21;A0A480R9H1;A0A480PFP6;A0A480S1M2;F1SBB3	tr|A0A480NM87|A0A480NM87_PIG Laminin subunit alpha-3 isoform 2 OS=Sus scrofa OX=9823 PE=4 SV=1;tr|A0A480RPZ5|A0A480RPZ5_PIG Laminin subunit alpha-3 isoform 2 OS=Sus scrofa OX=9823 PE=4 SV=1;tr|A0A480RV49|A0A480RV49_PIG Laminin subunit alpha-3 isoform 2 OS=	Laminin subunit alpha-3 isoform 2		20	15	15	15	11	9	11	9	11	9	9.9	9.9	9.9	194.23	1755	0	111.1	7.1	5.4	9618000	0	105690	0
A0A480MZG2	A0A480MZG2;F1SUF6;A0A287B3E7;I3LKK0;A0A481CQ10;I3LAT6;A0A480Z2G1;A0A481BTG2;A0A480UMX9;A0A481A878;A0A287A4W5;A0A480NRL8;A0A480TZB0;A0A480U9W2;A0A480LEG6;A0A480XJG8	tr|A0A480MZG2|A0A480MZG2_PIG Isoleucine--tRNA ligase, cytoplasmic OS=Sus scrofa OX=9823 PE=3 SV=1;tr|F1SUF6|F1SUF6_PIG Isoleucine--tRNA ligase, cytoplasmic OS=Sus scrofa OX=9823 GN=IARS PE=1 SV=3;tr|A0A287B3E7|A0A287B3E7_PIG Uncharacterized protein OS=Sus	Isoleucine--tRNA ligase, cytoplasmic		19	16	16	16	11	9	11	9	11	9	14.1	14.1	14.1	145.19	1265	0	111.77	9.3	8.1	37251000	5997400	653530	105220
A0A480JV40	A0A480JV40;Q3ZD69;A0A481BQR6;A0A481BN61;A0A480Z7C8;A0A480LTM8;F1RLQ2;A0A481B5H2;A0A480LQ12;A0A480LVR4;A0A480NRZ3;A0A287B1C7;A0A480UKR2;A0A481A6K5;A0A480DSX6;A0A481AEA8;A0A480Z2F6;A0A480V4Q7;A0A480W6Z6;A0A480N2B7	tr|A0A480JV40|A0A480JV40_PIG Lamin isoform A OS=Sus scrofa OX=9823 PE=3 SV=1;sp|Q3ZD69|LMNA_PIG Prelamin-A/C OS=Sus scrofa OX=9823 GN=LMNA PE=3 SV=1;tr|A0A481BQR6|A0A481BQR6_PIG Lamin isoform A-delta50 OS=Sus scrofa OX=9823 PE=3 SV=1;tr|A0A481BN61|A0A481BN	Lamin isoform A		43	16	16	15	11	10	11	10	11	9	24.1	24.1	23	77.977	704	0	121.3	16.8	15.8	29390000	13831000	699770	329320
A0A481B2J1	A0A481B2J1;F1RR89;A0A480TM87;A0A480KIT7;A0A480YHN5;A0A480KCC9;A0A480UY47	tr|A0A481B2J1|A0A481B2J1_PIG Arginine--tRNA ligase, cytoplasmic OS=Sus scrofa OX=9823 PE=3 SV=1;tr|F1RR89|F1RR89_PIG Arginine--tRNA ligase, cytoplasmic OS=Sus scrofa OX=9823 GN=RARS PE=1 SV=3;tr|A0A480TM87|A0A480TM87_PIG Arginine--tRNA ligase, cytoplasmic	Arginine--tRNA ligase, cytoplasmic		7	20	20	20	10	9	10	9	10	9	32	32	32	74.997	654	0	151.92	14.8	14.8	0	20204000	0	577260
A0A480DX27	A0A480DX27;A0A480VCW1;F1RW08;A0A480MCR1;A0A480YK21;A0A480MJ75;A0A480UKB7;A0A480NBM8;A0A480LFI6;A0A480Q0K4;A0A480TPI6;A0A481A7Y0;A0A480Z3Z2;A0A480VHB2;A0A480NBA9;A0A480K090;A0A480W8L4;A0A480K1W1;A0A480MBU8;A0A480NEI7;A0A480NR28;A0A480R8A8;A0A480QXN4;A0A480LQ80;A0A480NEP6;A0A480R1Y1;A0A480NEJ9	tr|A0A480DX27|A0A480DX27_PIG Signal recognition particle subunit SRP68 isoform 1 OS=Sus scrofa OX=9823 PE=4 SV=1;tr|A0A480VCW1|A0A480VCW1_PIG Signal recognition particle subunit SRP68 OS=Sus scrofa OX=9823 PE=3 SV=1;tr|F1RW08|F1RW08_PIG Signal recognition	Signal recognition particle subunit SRP68 isoform 1		27	16	16	16	10	9	10	9	10	9	30.7	30.7	30.7	76.672	683	0	188.74	18.2	17.7	4194100	0	107540	0
A0A480EBQ2	A0A480EBQ2;I3LB64;F1S895;A0A480XTS1;A0A480KQ80;A0A480LMF8;A0A480UH35;A0A480SCK4;A0A480WEZ9;A0A480KJP9;A0A480S702;A0A480YGE2;A0A480PN60;A0A480M3K9;A0A480LMA4;A0A480M1F9;A0A480PBM2;A0A480TLG0;A0A480KA54;A0A480SDK0	tr|A0A480EBQ2|A0A480EBQ2_PIG Nucleolar protein 56 OS=Sus scrofa OX=9823 PE=4 SV=1;tr|I3LB64|I3LB64_PIG Nop domain-containing protein OS=Sus scrofa OX=9823 GN=NOP56 PE=1 SV=1;tr|F1S895|F1S895_PIG Nop domain-containing protein OS=Sus scrofa OX=9823 GN=NOP56	Nucleolar protein 56		24	11	11	11	8	9	8	9	8	9	19.1	19.1	19.1	67.702	611	0	80.542	13.6	17.3	4559600	0	147080	0
F1SV16	F1SV16;A0A481A8Q6;A0A480XKG0;A0A480DFS7;A0A286ZV62;A0A480WP07;A0A480ZHR5;A0A480UJN5	tr|F1SV16|F1SV16_PIG RNA helicase OS=Sus scrofa OX=9823 GN=DDX10 PE=3 SV=3;tr|A0A481A8Q6|A0A481A8Q6_PIG RNA helicase OS=Sus scrofa OX=9823 PE=3 SV=1;tr|A0A480XKG0|A0A480XKG0_PIG RNA helicase OS=Sus scrofa OX=9823 PE=3 SV=1;tr|A0A480DFS7|A0A480DFS7_PIG RNA	RNA helicase (EC 3.6.4.13)	DDX10	8	14	14	14	7	9	7	9	7	9	18	18	18	101.05	877	0	103.63	8.9	10.8	11116000	0	123410	0	5855800
A0A480E0E9	A0A480E0E9;A0A287B049;A0A480MLN3	tr|A0A480E0E9|A0A480E0E9_PIG Neurosecretory protein VGF isoform X1 OS=Sus scrofa OX=9823 PE=4 SV=1;tr|A0A287B049|A0A287B049_PIG Uncharacterized protein OS=Sus scrofa OX=9823 GN=VGF PE=4 SV=1;tr|A0A480MLN3|A0A480MLN3_PIG Neurosecretory protein VGF isoform X	Neurosecretory protein VGF isoform X1		5	14	14	14	5	9	5	9	5	9	20.9	20.9	20.9	77.966	707	0	96.615	8.6	13.2	0	8275900	0	201850
A0A287AKI9	A0A287AKI9;A0A480TCT8;A0A480WG24;A0A480VZY7;A0A480MAQ6;A0A480TI30;A0A480PYF9;A0A480TG44;A0A480W959;A0A480W593;A0A480PTU4;A0A480PE88;A0A480W4T8;F1S458;A0A480TIG9;A0A480WEP9;A0A480W877;A0A480W5J3;A0A480WER2;A0A480MPE8;A0A480N4W8;A0A480W9P5;A0A480WES8;A0A480WA80;A0A480PXB3;A0A480V3W8;A0A480WEP0;A0A480WEQ0;A0A480TZL5;A0A480UM00;A0A481DCL9;A0A481D3S3;A0A480XBE9;A0A480PUV3;A0A480WEP5;A0A480LWQ8;A0A480T…	tr|A0A287AKI9|A0A287AKI9_PIG Lysine--tRNA ligase OS=Sus scrofa OX=9823 GN=KARS PE=1 SV=1;tr|A0A480TCT8|A0A480TCT8_PIG Lysine--tRNA ligase OS=Sus scrofa OX=9823 PE=3 SV=1;tr|A0A480WG24|A0A480WG24_PIG Lysine--tRNA ligase (Fragment) OS=Sus scrofa OX=9823 PE=3	Lysine--tRNA ligase (EC 6.1.1.6) (Lysyl-tRNA synthetase)		48	15	15	15	13	8	13	8	13	8	26.8	26.8	26.8	67.847	597	0	147.72	24.6	12.1	90378000	15055000	971060	519150
A0A480DXH8	A0A480DXH8;A0A287BIL8;A0A480NI49;A0A480WG01;A0A480ZFP9;A0A481ALV4;A0A480UXV2;A0A480TCP3;A0A480XPZ2;A0A480LTQ3;A0A480UTY3;F1RS36;A0A480P378;A0A480W9S1;A0A480YNT2;A0A481DQK8;A0A480Z7I7;A0A480UBG2;A0A481D660;A0A480ZCM3;A0A480MA18;A0A480N2I2;A0A480K3N4	tr|A0A480DXH8|A0A480DXH8_PIG 78 kDa glucose-regulated protein OS=Sus scrofa OX=9823 PE=3 SV=1;tr|A0A287BIL8|A0A287BIL8_PIG 78 kDa glucose-regulated protein OS=Sus scrofa OX=9823 GN=HSPA5 PE=1 SV=1;tr|A0A480NI49|A0A480NI49_PIG 78 kDa glucose-regulated prote	78 kDa glucose-regulated protein		25	14	13	13	12	8	11	8	11	8	25.9	23.4	23.4	73.022	657	0	116.49	20.4	15.1	42968000	23105000	1386100	745310
A0A0B8RSH5	A0A0B8RSH5;A0A480M2K6;A0A480EWP7;A0A286ZK49;A0A287A5I4;A0A480M363;A0A480LQB9;A0A480M157;A0A286ZY35;A0A480ZH04;A0A480S899;A0A480VGK4;A0A287AQ88;F1SUX4;A0A480QLB5;A0A480VFX0;A0A480MSP9;A0A480LQH1;A0A480LYG4;A0A480M194;A0A480PWP1;A0A480X4K7;A0A480PUE3;A0A480LQF1;A0A480Z1P0;A0A480LJ80;A0A480MWN4;A0A480MY98;A0A481AI45;A0A480YH17;A0A480K5M4;A0A286ZN81;A0A480KXS0;A0A481CBR1;A0A481B9C2;A0A480YGD7;A0A480V…	tr|A0A0B8RSH5|A0A0B8RSH5_PIG Nuclear mitotic apparatus protein 1 OS=Sus scrofa domesticus OX=9825 GN=NUMA1 PE=4 SV=1;tr|A0A480M2K6|A0A480M2K6_PIG Nuclear mitotic apparatus protein 1 isoform X1 OS=Sus scrofa OX=9823 PE=4 SV=1;tr|A0A480EWP7|A0A480EWP7_PIG Nu	Nuclear mitotic apparatus protein 1	NUMA1	44	16	16	16	11	8	11	8	11	8	9.4	9.4	9.4	233.56	2088	0	134.41	6.4	4.8	6614000	5253800	53772	15767
F1S9Q3	F1S9Q3;F1S9Q1;A0A286ZPN4;A0A480US54;A0A287APM9;A0A481A8C4;A0A480YSQ4;A0A480QTG0;A0A481A8H5;A0A480U0A9;A0A480KQY7;A0A480M4F4;A0A481A1F8;A0A480UBH6;A0A480QYB5;A0A480YWT8;A0A480W1C3;A0A480LAG2;A0A480YSC4;A0A480M101;A0A480LAF9;A0A481A193	tr|F1S9Q3|F1S9Q3_PIG Uncharacterized protein OS=Sus scrofa OX=9823 GN=HSPA8 PE=1 SV=3;tr|F1S9Q1|F1S9Q1_PIG Heat shock cognate 71 kDa protein isoform X1 OS=Sus scrofa OX=9823 GN=HSPA8 PE=1 SV=3;tr|A0A286ZPN4|A0A286ZPN4_PIG Uncharacterized protein OS=Sus scr	Uncharacterized protein	HSPA8	35	16	16	14	12	8	12	8	10	8	26.1	26.1	22.6	71.881	655	0	143.91	18.3	12.4	8596700	0	260510	0
F1SSL4	F1SSL4;A0A480E6A6;A0A481BWV6;A0A480YGI8;A0A480QS63	tr|F1SSL4|F1SSL4_PIG ATP-binding cassette, sub-family F (GCN20), member 2 OS=Sus scrofa OX=9823 GN=ABCF2 PE=1 SV=3;tr|A0A480E6A6|A0A480E6A6_PIG ATP-binding cassette sub-family F member 2 isoform b (Fragment) OS=Sus scrofa OX=9823 PE=4 SV=1;tr|A0A481BWV6|A0	ATP-binding cassette, sub-family F (GCN20), member 2	ABCF2	6	13	13	13	9	8	9	8	9	8	19.2	19.2	19.2	71.435	625	0	86.811	13.4	12.3	36108000	0	1062000	0
F1RPB7	F1RPB7;A0A481CUK0;A0A480SPL0	tr|F1RPB7|F1RPB7_PIG Developmentally-regulated GTP-binding protein 1 OS=Sus scrofa OX=9823 GN=DRG1 PE=1 SV=3;tr|A0A481CUK0|A0A481CUK0_PIG Developmentally-regulated GTP-binding protein 1 (Fragment) OS=Sus scrofa OX=9823 PE=4 SV=1;tr|A0A480SPL0|A0A480SPL0_PI	Developmentally-regulated GTP-binding protein 1	DRG1	18	12	12	12	9	8	9	8	9	8	40.6	40.6	40.6	40.572	367	0	106.48	32.4	23.7	73106000	0	3057300	0
A0A480R8F4	A0A480R8F4;A0A481B1R6;A0A480R590;I3L9M7;A0A480S2K2;A0A480RGY1;I3L995;A0A480DXD7	tr|A0A480R8F4|A0A480R8F4_PIG Leucine-rich repeat-containing protein 59 OS=Sus scrofa OX=9823 PE=4 SV=1;tr|A0A481B1R6|A0A481B1R6_PIG Leucine-rich repeat-containing protein 59 OS=Sus scrofa OX=9823 PE=4 SV=1;tr|A0A480R590|A0A480R590_PIG Leucine-rich repeat-c	Leucine-rich repeat-containing protein 59		9	10	10	10	8	8	8	8	8	8	43.1	43.1	43.1	27.361	248	0	153.88	35.5	37.9	180230000	194610000	12873000	489560
A0A480P6Z8	A0A480P6Z8;A0A480MFA4;A0A287AKR9;A0A480Y859;A0A480KF85;A0A480X6N4;A0A480EQN6;A0A480PA95;A0A480X2Z2;A0A480X9L8;A0A480KVQ6;A0A480MXM5;A0A480PF78;A0A481AK92;A0A480S353	tr|A0A480P6Z8|A0A480P6Z8_PIG Nucleolar GTP-binding protein 2 OS=Sus scrofa OX=9823 PE=3 SV=1;tr|A0A480MFA4|A0A480MFA4_PIG Nucleolar GTP-binding protein 2 OS=Sus scrofa OX=9823 PE=3 SV=1;tr|A0A287AKR9|A0A287AKR9_PIG Nucleolar GTP-binding protein 2 OS=Sus sc	Nucleolar GTP-binding protein 2		16	14	14	14	8	8	8	8	8	8	18.8	18.8	18.8	81.307	717	0	160.6	10.9	10	0	0	0	0
A0A480NJV6	A0A480NJV6;A0A287BT78;A0A287B5W7;A0A480YRG3;A0A480ZBZ0;F1S5G4;A0A481CVB9;A0A481CQ06;A0A480RBU5;A0A480QSG3;A0A480PQZ0;A0A481BES2;A0A480N7X1;A0A481D5U9	tr|A0A480NJV6|A0A480NJV6_PIG Cell growth-regulating nucleolar protein OS=Sus scrofa OX=9823 PE=4 SV=1;tr|A0A287BT78|A0A287BT78_PIG zf-LYAR domain-containing protein OS=Sus scrofa OX=9823 GN=LYAR PE=1 SV=1;tr|A0A287B5W7|A0A287B5W7_PIG Cell growth-regulating	Cell growth-regulating nucleolar protein		15	10	10	10	8	8	8	8	8	8	35.3	35.3	35.3	37.041	329	0	206	21.6	28.9	85121000	164780000	5674700	3175000
A0A480DSU5	A0A480DSU5;A0A480S289;A0A0B8RVI9;A0A481A7L2;A0A480VLW3;F1RYU6;A0A480TTM6;A0A481BE68;A0A287BR69;A0A481BU19;A0A287ARY4;A0A481BRI6;A0A480PF30;A0A480ZXP4;A0A480XFV8;A0A480VEL1;A0A480MIY1;A0A480NBB9	tr|A0A480DSU5|A0A480DSU5_PIG Protein SDA1 OS=Sus scrofa OX=9823 PE=3 SV=1;tr|A0A480S289|A0A480S289_PIG Protein SDA1 OS=Sus scrofa OX=9823 PE=3 SV=1;tr|A0A0B8RVI9|A0A0B8RVI9_PIG Protein SDA1 OS=Sus scrofa domesticus OX=9825 GN=SDAD1 PE=3 SV=1;tr|A0A481A7L2|	Protein SDA1		25	9	9	9	8	8	8	8	8	8	14.7	14.7	14.7	85.11	733	0	73.107	13.5	12.3	24879000	14046000	654720	369620
F2Z5F5	F2Z5F5;A0A480T362;A0A480NYP1;A0A480YST6;A0A481DCR2;A0A480ETD3;A0A480MFF0;A0A480XAI3;A0A480VZJ6	tr|F2Z5F5|F2Z5F5_PIG 40S ribosomal protein S8 OS=Sus scrofa OX=9823 GN=RPS8 PE=1 SV=3;tr|A0A480T362|A0A480T362_PIG 40S ribosomal protein S8 OS=Sus scrofa OX=9823 PE=3 SV=1;tr|A0A480NYP1|A0A480NYP1_PIG 40S ribosomal protein S8 OS=Sus scrofa OX=9823 PE=3 SV=	40S ribosomal protein S8	RPS8	16	9	9	9	6	8	6	8	6	8	45.2	45.2	45.2	24.205	208	0	112.83	32.2	38.9	760950000	1158300000	29389000	99891000	607330000	655710000	0.926217	0.437366
A0A480NES6	A0A480NES6;A0A480KIB3;A0A480N5G0;I3LSD3;A0A480KIU7;A0A480N4V0;A0A480U8S3;A0A480RAP7;A0A481AK78;A0A481B780;A0A480XLS2;A0A480NHY9;A0A480X7S7;A0A480NGG8	tr|A0A480NES6|A0A480NES6_PIG 60S ribosomal protein L13 (Fragment) OS=Sus scrofa OX=9823 PE=3 SV=1;tr|A0A480KIB3|A0A480KIB3_PIG 60S ribosomal protein L13 OS=Sus scrofa OX=9823 PE=3 SV=1;tr|A0A480N5G0|A0A480N5G0_PIG 60S ribosomal protein L13 (Fragment) OS=Su	60S ribosomal protein L13 (Fragment)		22	9	9	9	6	8	6	8	6	8	23.6	23.6	23.6	41.777	377	0	183.78	16.7	21	0	119810000	0	7047500
A0A481AM43	A0A481AM43;A0A480EVZ2;I3LCC2;A0A480QDI9;A0A480QZK7;I3LA63;A0A286ZVJ4;A0A480U909;A0A481BU57;A0A480PBT1;A0A480QY50;A0A480TZX6;A0A480U166;A0A481BCF1	tr|A0A481AM43|A0A481AM43_PIG Methionine--tRNA ligase, cytoplasmic OS=Sus scrofa OX=9823 PE=3 SV=1;tr|A0A480EVZ2|A0A480EVZ2_PIG Methionine--tRNA ligase, cytoplasmic OS=Sus scrofa OX=9823 PE=3 SV=1;tr|I3LCC2|I3LCC2_PIG Uncharacterized protein OS=Sus scrofa O	Methionine--tRNA ligase, cytoplasmic		15	15	15	15	12	7	12	7	12	7	18.5	18.5	18.5	107.54	956	0	231.41	14.3	8.2	5190600	0	117970	0
F1SH36	F1SH36;A0A480QC47;F1SH35;A0A287AYY5;A0A287AU21;A0A480JBA8;A0A480ZXT0	tr|F1SH36|F1SH36_PIG Uncharacterized protein OS=Sus scrofa OX=9823 GN=ZFC3H1 PE=4 SV=3;tr|A0A480QC47|A0A480QC47_PIG Zinc finger C3H1 domain-containing protein OS=Sus scrofa OX=9823 PE=4 SV=1;tr|F1SH35|F1SH35_PIG Zinc finger C3H1 domain-containing protein O	Uncharacterized protein		9	14	14	14	11	7	11	7	11	7	7.6	7.6	7.6	218.13	1915	0	110.78	5.5	4	0	0	0	0
A0A480EI74	A0A480EI74;A0A480RP29;A0A480RA09;F1S0D9;A0A481BGY7;A0A481BNB7;A0A480RU92;A0A480MFF6;A0A481BQX7;A0A480U6C9;A0A481CX29;A0A480XUQ9;A0A480NFZ5;A0A286ZYS2;A0A480MC60;A0A480R9C2;A0A480LI24;A0A480M8V4;A0A480LRZ6;A0A480TWQ1;A0A480QV87	tr|A0A480EI74|A0A480EI74_PIG Aspartate--tRNA ligase, cytoplasmic isoform 1 OS=Sus scrofa OX=9823 PE=3 SV=1;tr|A0A480RP29|A0A480RP29_PIG Aspartate--tRNA ligase, cytoplasmic isoform 1 OS=Sus scrofa OX=9823 PE=3 SV=1;tr|A0A480RA09|A0A480RA09_PIG Aspartate--tR	Aspartate--tRNA ligase, cytoplasmic isoform 1		21	16	16	16	11	7	11	7	11	7	30.5	30.5	30.5	65.456	580	0	122.37	21	13.1	0	0	0	0
I3LP78	I3LP78;A0A480VE29;A0A287AW71;A0A480EUJ9;A0A481CG41;A0A480NZB3;A0A480VDQ4;A0A480VGK8;A0A480VCZ2;A0A480T283;A0A480XYL6;A0A480WH64;A0A481CRZ4	tr|I3LP78|I3LP78_PIG 60S ribosomal protein L9 OS=Sus scrofa OX=9823 GN=RPL9 PE=1 SV=1;tr|A0A480VE29|A0A480VE29_PIG 60S ribosomal protein L9 OS=Sus scrofa OX=9823 PE=4 SV=1;tr|A0A287AW71|A0A287AW71_PIG Uncharacterized protein OS=Sus scrofa OX=9823 GN=LOC100	60S ribosomal protein L9		27	9	9	9	9	7	9	7	9	7	43.2	43.2	43.2	21.863	192	0	236.63	43.2	38.5	303490000	107870000	29960000	6394700	111550000	143700000	0.77627	0.0303124
A0A480S1R6	A0A480S1R6;A0A481CAE5;A0A480UQL9;A0A287AVQ1;A0A481D4W1;F4ZS18;A0A480F0U2;A0A481D4K2;A0A480JSK3;A0A480MJ55;A0A480Y5I3;A0A480UMX8;A0A480SRT9;A0A480V1G8;A0A481A9C8;F1RX16;A0A481AX17;A0A480SQ30;A0A480SQR8;A0A480U0B7;I3LDV0;A0A480QGE7;A0A480Y455;A0A480USG3;A0A287BG53;A0A480SUX0;A0A480QRK4;A0A1B2TT47;A0A480EBH5;A0A480P3Q5;A0A480SRI4;A0A480SSA9;A0A480QDG3;A0A480ZBM7;A0A480Q6Q4;A0A480VFD7;A0A480QAQ2;A0A4…	tr|A0A480S1R6|A0A480S1R6_PIG ATP-dependent RNA helicase DDX3X isoform 1 (Fragment) OS=Sus scrofa OX=9823 PE=3 SV=1;tr|A0A481CAE5|A0A481CAE5_PIG ATP-dependent RNA helicase DDX3X isoform 2 OS=Sus scrofa OX=9823 PE=3 SV=1;tr|A0A480UQL9|A0A480UQL9_PIG ATP-depe	ATP-dependent RNA helicase DDX3X isoform 1 (Fragment)		53	11	10	10	9	8	9	7	9	7	18.3	16.5	16.5	70.668	635	0	71.739	15.1	13.2	0	0	0	0
A0A480XF99	A0A480XF99;A0A481BW99;I3LRU2;A0A480KQR5;A0A480NQS7;A0A480EEL8;A0A480LD44	tr|A0A480XF99|A0A480XF99_PIG Elongin-A OS=Sus scrofa OX=9823 PE=4 SV=1;tr|A0A481BW99|A0A481BW99_PIG Elongin-A OS=Sus scrofa OX=9823 PE=4 SV=1;tr|I3LRU2|I3LRU2_PIG Elongin-A OS=Sus scrofa OX=9823 GN=ELOA PE=4 SV=2;tr|A0A480KQR5|A0A480KQR5_PIG Elongin-A OS=S	Elongin-A		12	12	12	12	8	7	8	7	8	7	14.3	14.3	14.3	91.01	811	0	109.2	10.1	9.1	132610000	28659000	3489700	754180	53179000	43282000	1.22866	0.346675
A0A480E3J4	A0A480E3J4;A0A480T153;A0A480QD47;A0A481A9N2;A0A481A825;A0A480UH59;A0A480UH20;A0A481D9D1;A0A480V813;A0A480N3J1;F2Z5Q6;A0A287BGN7;A0A480X7Q7;A0A481DET9;A0A287BCW5;A1XQU8;Q29198	tr|A0A480E3J4|A0A480E3J4_PIG 40S ribosomal protein S6 OS=Sus scrofa OX=9823 PE=4 SV=1;tr|A0A480T153|A0A480T153_PIG 40S ribosomal protein S6 OS=Sus scrofa OX=9823 PE=3 SV=1;tr|A0A480QD47|A0A480QD47_PIG 40S ribosomal protein S6 OS=Sus scrofa OX=9823 PE=3 SV=	40S ribosomal protein S6		24	9	9	9	8	7	8	7	8	7	27.4	27.4	27.4	34.626	307	0	92.665	23.5	21.5	2269500000	1310300000	252170000	145590000
F1RX38	F1RX38;A0A480YZU7;A0A480RPL1;A0A481AAJ6;A0A481DHR3;A0A481DKN8;A0A481DFP1;A0A480MHW5;A0A480NMS4;A0A480UN25	tr|F1RX38|F1RX38_PIG WD_REPEATS_REGION domain-containing protein OS=Sus scrofa OX=9823 GN=PLRG1 PE=1 SV=3;tr|A0A480YZU7|A0A480YZU7_PIG Pleiotropic regulator 1 OS=Sus scrofa OX=9823 PE=4 SV=1;tr|A0A480RPL1|A0A480RPL1_PIG Pleiotropic regulator 1 isoform 1 OS	WD_REPEATS_REGION domain-containing protein		10	9	9	9	7	7	7	7	7	7	21.6	21.6	21.6	56.43	510	0	63.21	15.9	17.5	0	0	0	0
A0A481AE91	A0A481AE91;A0A480UEF9;A0A480VRF3;A0A480M9G5;A0A287ATH2;A0A480EC69;F1S2R7;A0A480QUH5;A0A480RHU7;A0A480RKT4;A0A480RSG6;A0A480PNU2;A0A480S1S3;A0A481BP57;A0A480UEE6;A0A481BWN0;A0A480VX47;A0A287AQM4;A0A480KIJ7;A0A480ZRS8;A0A480ZMV6;A0A480ZLH5;A0A480TBX0;A0A480R403	tr|A0A481AE91|A0A481AE91_PIG Translation initiation factor eIF-2B subunit beta OS=Sus scrofa OX=9823 PE=3 SV=1;tr|A0A480UEF9|A0A480UEF9_PIG Translation initiation factor eIF-2B subunit beta OS=Sus scrofa OX=9823 PE=3 SV=1;tr|A0A480VRF3|A0A480VRF3_PIG Trans	Translation initiation factor eIF-2B subunit beta		25	8	8	8	7	7	7	7	7	7	23.8	23.8	23.8	39.379	361	0	195.7	19.9	18.8	24642000	27525000	1449500	1619100
A0A480WF72	A0A480WF72;A0A481D479;A0A480KFK6;A0A480TYB6;A0A480WF68;A0A480SJV3;A0A480ZC14;A0A481DDJ7;A0A480TWF8;A0A480VQF8;A0A480VI14;A0A480VTV7;A0A480WC81;A0A480WF56;A0A480XR06;A0A480LFL4;A0A480XM88;A0A480LQ72;A0A481CN42;A0A481CKC6;A0A480XSZ2;A0A480XVU6;A0A480ERW6;A0A481CMQ5;A0A480QIR5;A0A480W5G3;A0A480UER1;A0A480TX67;A0A480NL09;A0A480YSN8;A0A481ADB0;A0A480VCS9;A0A480UNF2;I3LVN1;A0A481CXS2;A0A481A5S9;A0A481D…	tr|A0A480WF72|A0A480WF72_PIG Ribosome biogenesis protein NOP53 (Fragment) OS=Sus scrofa OX=9823 PE=4 SV=1;tr|A0A481D479|A0A481D479_PIG Ribosome biogenesis protein NOP53 (Fragment) OS=Sus scrofa OX=9823 PE=4 SV=1;tr|A0A480KFK6|A0A480KFK6_PIG Ribosome biogen	Ribosome biogenesis protein NOP53 (Fragment)		39	9	9	9	7	7	7	7	7	7	24.1	24.1	24.1	54.785	482	0	78.695	18	18.3	0	0	0	0
A0A480VZV3	A0A480VZV3;A0A480UUF2;A0A480KZ98;A0A480QA97;A0A480VZW8;A0A286ZL51;A0A480KMT3;A0A480EP00;A0A480XRH5;A0A480R044;A0A481DJL1;A0A480ZFF6;A0A286ZW84	tr|A0A480VZV3|A0A480VZV3_PIG 60S ribosomal protein L23a (Fragment) OS=Sus scrofa OX=9823 PE=3 SV=1;tr|A0A480UUF2|A0A480UUF2_PIG 60S ribosomal protein L23a OS=Sus scrofa OX=9823 PE=3 SV=1;tr|A0A480KZ98|A0A480KZ98_PIG 60S ribosomal protein L23a (Fragment) OS	60S ribosomal protein L23a (Fragment)		20	9	9	9	7	7	7	7	7	7	44.8	44.8	44.8	17.564	154	0	82.826	43.5	33.8	5343600000	3224400000	293020000	215080000	3739600000	3523400000	1.06136	0.847888
A0A480QTN8	A0A480QTN8;A0A480QYM5;A0A480UK72;F1SH51;A0A287B7L0;A0A286ZQU7;A0A286ZWL6;A0A286ZZ63;A0A286ZJ11	tr|A0A480QTN8|A0A480QTN8_PIG Structural maintenance of chromosomes protein 4 isoform 1 OS=Sus scrofa OX=9823 PE=4 SV=1;tr|A0A480QYM5|A0A480QYM5_PIG Structural maintenance of chromosomes protein 4 isoform 1 OS=Sus scrofa OX=9823 PE=4 SV=1;tr|A0A480UK72|A0A4	Structural maintenance of chromosomes protein 4 isoform 1		9	9	9	9	7	7	7	7	7	7	9	9	9	110.23	966	0	69.792	7.1	7	0	0	0	0
A0A286ZU54	A0A286ZU54;A0A480VP52;F1S0L8;A0A287A8V4;A0A480V8J8;A0A480Z2J7;A0A480UZ37;A0A480XF17;A0A480XER9;A0A481A3Q1;A0A480Y657;A0A480YYL7;A0A480LQH2;A0A480LFY3;A0A480WAA9;A0A480XF92;A0A480XUR6;A0A480XIP4	tr|A0A286ZU54|A0A286ZU54_PIG Uncharacterized protein OS=Sus scrofa OX=9823 GN=MTDH PE=1 SV=1;tr|A0A480VP52|A0A480VP52_PIG Protein LYRIC OS=Sus scrofa OX=9823 PE=4 SV=1;tr|F1S0L8|F1S0L8_PIG Protein LYRIC OS=Sus scrofa OX=9823 GN=MTDH PE=1 SV=2;tr|A0A287A8V4	Metadherin	MTDH	22	15	9	9	11	11	7	7	7	7	23.7	14.9	14.9	66.995	612	0	72.853	17.3	18.8	62677000	14890000	1609400	647390	37668000
A0A480VE10	A0A480VE10;A0A480L1F8;A0A480WLH6;F6Q5P0;A0A480W7I8;A0A480SQG2;A0A480W9G4;A0A480TZP5;A0A480QIE3;A0A480VHD4;A0A480W1P5;A0A480W6U9;A0A480WEU6;A0A480MFF7;A0A480RSG8;A0A480W597;A0A481B0S0;A0A480WEW6;A0A480ERX4;P62279;A0A480WEV0;A0A480MHE9;A0A287AKU2;A0A480WEW4	tr|A0A480VE10|A0A480VE10_PIG 40S ribosomal protein S13 OS=Sus scrofa OX=9823 PE=3 SV=1;tr|A0A480L1F8|A0A480L1F8_PIG 40S ribosomal protein S13 (Fragment) OS=Sus scrofa OX=9823 PE=3 SV=1;tr|A0A480WLH6|A0A480WLH6_PIG 40S ribosomal protein S13 (Fragment) OS=Su	40S ribosomal protein S13		26	7	7	7	6	7	6	7	6	7	43	43	43	17.27	151	0	70.598	35.8	43	2406800000	905180000	267420000	100580000
A0A480UBD5	A0A480UBD5;A0A480DTL7;A0A480XB27;A0A287B7Z3;A0A481D921	tr|A0A480UBD5|A0A480UBD5_PIG Nucleolar and spindle-associated protein 1 isoform X1 OS=Sus scrofa OX=9823 PE=4 SV=1;tr|A0A480DTL7|A0A480DTL7_PIG Nucleolar and spindle-associated protein 1 isoform X3 OS=Sus scrofa OX=9823 PE=4 SV=1;tr|A0A480XB27|A0A480XB27_P	Nucleolar and spindle-associated protein 1 isoform X1		5	10	10	10	6	7	6	7	6	7	25.1	25.1	25.1	49.713	439	0	82.287	15	17.5	7429300	3424200	285740	131700
A0A480Z6H9	A0A480Z6H9;F1RU31;A0A481CIH3;A0A480JM66;A0A481CZ23;A0A480EUK4;A0A480UMP6;A0A480K5F3;A0A480K4M9;A0A481A663	tr|A0A480Z6H9|A0A480Z6H9_PIG U4/U6.U5 tri-snRNP-associated protein 1 (Fragment) OS=Sus scrofa OX=9823 PE=4 SV=1;tr|F1RU31|F1RU31_PIG Uncharacterized protein OS=Sus scrofa OX=9823 GN=SART1 PE=1 SV=1;tr|A0A481CIH3|A0A481CIH3_PIG U4/U6.U5 tri-snRNP-associated	U4/U6.U5 tri-snRNP-associated protein 1 (Fragment)		12	11	11	11	5	7	5	7	5	7	17	17	17	89.389	790	0	98.057	7.1	11.5	36004000	28059000	314500	454460	22577000	19127000	1.18037	0.46184
A0A480X9J7	A0A480X9J7;A0A480KCH7;A0A480NRI5;A0A480PR55;A0A480NIW4;A0A481A6R4;F1RTH6;A0A481CRK5;A0A480NRB9;A0A480R0P8;A0A481BV53	tr|A0A480X9J7|A0A480X9J7_PIG U3 small nucleolar RNA-associated protein 14 homolog A isoform 1 OS=Sus scrofa OX=9823 PE=4 SV=1;tr|A0A480KCH7|A0A480KCH7_PIG U3 small nucleolar RNA-associated protein 14 homolog A isoform 1 OS=Sus scrofa OX=9823 PE=4 SV=1;tr|A	U3 small nucleolar RNA-associated protein 14 homolog A isoform 1		15	10	10	10	5	7	5	7	5	7	20.2	20.2	20.2	65.452	580	0	79.159	8.8	16.4	0	0	0	0
A0A480UYX5	A0A480UYX5;F1RIC1;A0A481C0N0;A0A480TRT8;A0A0B8S0A9;A0A481C051;A0A481BYD1;A0A480YMT7;A0A480E4A1;A0A481B9U7;A0A481C904	tr|A0A480UYX5|A0A480UYX5_PIG Coiled-coil domain-containing protein 86 OS=Sus scrofa OX=9823 PE=4 SV=1;tr|F1RIC1|F1RIC1_PIG Coiled-coil domain-containing protein 86 OS=Sus scrofa OX=9823 GN=CCDC86 PE=4 SV=1;tr|A0A481C0N0|A0A481C0N0_PIG Coiled-coil domain-co	Coiled-coil domain-containing protein 86		12	8	8	8	4	7	4	7	4	7	27	27	27	38.079	345	0	145.08	13	21.2	0	0	0	0
A0A480EKH2	A0A480EKH2;A0A480XZ06;A0A481BEB8;A0A480LFA7;A0A480LQ52;M3VK02;A5A768;A0A481DBI2;A0A481B7Q6;A0A480UCC7;A0A480S3J7;A0A480URC7;A0A481BGH1;A0A481B0V7;A0A480L461;A0A481AHX0;A0A480TZF4;A0A480S1Z6;A0A480YBG0;A0A480S4S6;A0A480TMR7;A0A481C1Z9	tr|A0A480EKH2|A0A480EKH2_PIG AP-3 complex subunit delta-1 isoform 2 OS=Sus scrofa OX=9823 PE=4 SV=1;tr|A0A480XZ06|A0A480XZ06_PIG AP-3 complex subunit delta-1 isoform 2 OS=Sus scrofa OX=9823 PE=4 SV=1;tr|A0A481BEB8|A0A481BEB8_PIG AP-3 complex subunit delta-	AP-3 complex subunit delta-1 isoform 2		23	13	13	13	10	6	10	6	10	6	14.5	14.5	14.5	148.15	1321	0	107.11	10.6	5.8	0	0	0	0
F1SBJ2	F1SBJ2;A0A480DN98;A0A480KYM3;A0A480KW27;A0A480KAG2;A0A480V1X9;A0A480ZQT7;A0A480UNX5;A0A480MI21;A0A480K4K6	tr|F1SBJ2|F1SBJ2_PIG NUC153 domain-containing protein OS=Sus scrofa OX=9823 GN=ESF1 PE=4 SV=2;tr|A0A480DN98|A0A480DN98_PIG ESF1 homolog OS=Sus scrofa OX=9823 PE=4 SV=1;tr|A0A480KYM3|A0A480KYM3_PIG ESF1 homolog OS=Sus scrofa OX=9823 PE=4 SV=1;tr|A0A480KW27|	ESF1 nucleolar pre-rRNA processing protein homolog	ESF1	14	12	12	12	9	6	9	6	9	6	16.6	16.6	16.6	99.402	858	0	90.312	11.2	7.9	0	0	0	0
A0A480NJ47	A0A480NJ47;A0A480E475;A0A481C3K1;A0A480T6A7;A0A287AVR1;A0A287ANL7;A0A287BAZ3;A0A287A0Y0;A0A287BDW2;A0A480V7Q4;A0A287A1W8;A0A480MYT0;A0A287BFQ7;A0A480YK60	tr|A0A480NJ47|A0A480NJ47_PIG Protein 4.1 isoform X6 (Fragment) OS=Sus scrofa OX=9823 PE=4 SV=1;tr|A0A480E475|A0A480E475_PIG Protein 4.1 isoform X6 (Fragment) OS=Sus scrofa OX=9823 PE=4 SV=1;tr|A0A481C3K1|A0A481C3K1_PIG Protein 4.1 isoform X11 OS=Sus scrofa	Protein 4.1 isoform X6 (Fragment)		53	9	9	9	8	6	8	6	8	6	11.9	11.9	11.9	117.32	1056	0	93.209	9.5	9.2	7180300	6106800	123800	105290
F1S662	F1S662;A0A480EG29;A0A480NK58;A0A480ZUP1;A0A481AEW5;A0A480ZUN8;A0A480PFV7	tr|F1S662|F1S662_PIG Laminin subunit gamma-2 isoform a OS=Sus scrofa OX=9823 GN=LAMC2 PE=4 SV=2;tr|A0A480EG29|A0A480EG29_PIG Laminin subunit gamma-2 isoform a OS=Sus scrofa OX=9823 PE=4 SV=1;tr|A0A480NK58|A0A480NK58_PIG Laminin subunit gamma-2 isoform a OS	Laminin subunit gamma 2 (Laminin subunit gamma-2 isoform a)	LAMC2	7	11	11	11	7	6	7	6	7	6	10.1	10.1	10.1	130.88	1191	0	98.583	6	5.5	11647000	0	181990	0
A0A481AAT5	A0A481AAT5;A0A481ATJ5;A0A287B8G0;A0A480NYF0;A0A480XPW5;A0A480SWH1;A0A480VAX3;F1SHL9;A0A287ACX9;A0A481AB40;A0A0B8S031;A0A480SK21;A0A481AUN4;A0A480NE57;A0A480STH3;A0A480K4W6;A0A480RYB8;A0A480NHE3;A0A480M4W7;A0A480EM08;A0A480JUD0;A0A480QL96;A0A480YNC6;A0A481BDN1;A0A480QML4;A0A480WXA8;A0A480NIV7;A0A481AXY5;A0A480NZL4;A0A481B021;A0A480KMV1;A0A481BFK0;A0A481A2N4;A0A480NYJ3;A0A286ZI36;A0A480LCN6;A0A480Z…	tr|A0A481AAT5|A0A481AAT5_PIG Pyruvate kinase OS=Sus scrofa OX=9823 PE=3 SV=1;tr|A0A481ATJ5|A0A481ATJ5_PIG Pyruvate kinase OS=Sus scrofa OX=9823 PE=3 SV=1;tr|A0A287B8G0|A0A287B8G0_PIG Pyruvate kinase OS=Sus scrofa OX=9823 GN=PKM PE=1 SV=1;tr|A0A480NYF0|A0A4	Pyruvate kinase		51	9	9	9	7	6	7	6	7	6	23.5	23.5	23.5	58.035	531	0	88.787	20.2	13.9	34652000	14883000	317940	437740	24966000
A0A480UJL2	A0A480UJL2;A0A480N4U0;A0A480UVJ4;A0A481BA40;A0A480ZBT6;A0A480UV14;A0A480UT22;A0A480V725;A0A480QRF8;A0A480TJ36;A0A480UJR2;A0A480I0Y2;A0A480TH59;A0A480TJ84;A0A480TKF8;P60662;A0A2C9F331;A0A480UNY7;A0A480SF17;A0A480KFR5;A0A480NH27;A0A480TX54;A0A480TG27;A0A480MJG3;A0A480TI07;A0A480TXR2;A0A480TG01;A0A480VYL4;A0A480NGQ7;A0A480W1G0	tr|A0A480UJL2|A0A480UJL2_PIG Myosin light polypeptide 6 isoform 1 OS=Sus scrofa OX=9823 PE=4 SV=1;tr|A0A480N4U0|A0A480N4U0_PIG Myosin light polypeptide 6 isoform 1 (Fragment) OS=Sus scrofa OX=9823 PE=4 SV=1;tr|A0A480UVJ4|A0A480UVJ4_PIG Myosin light polypep	Myosin light polypeptide 6 isoform 1		34	7	7	7	7	6	7	6	7	6	36.7	36.7	36.7	21.902	196	0	83.37	36.7	28.6	971790000	99139000	77119000	8261600	746020000
A0A480DSB8	A0A480DSB8;F1SML4;A0A480III7;A0A480R7Q9;A0A480LK88;A0A481C2A1;A0A480TP32;A0A481C574;A0A480PLN2;A0A480MKM0;A0A480PC76;A0A481BD56;A0A481B0E8;A0A480N1Z4;A0A480YEU9;A0A480NT17	tr|A0A480DSB8|A0A480DSB8_PIG Staphylococcal nuclease domain-containing protein OS=Sus scrofa OX=9823 PE=4 SV=1;tr|F1SML4|F1SML4_PIG Staphylococcal nuclease domain-containing protein OS=Sus scrofa OX=9823 GN=SND1 PE=1 SV=2;tr|A0A480III7|A0A480III7_PIG Staph	Staphylococcal nuclease domain-containing protein		18	15	15	15	7	6	7	6	7	6	19.2	19.2	19.2	106.01	947	0	119.73	9.6	7.2	0	0	0	0
F1SU72	F1SU72;A0A480WE35;A0A480SNR9;A0A480LP62;A0A480VIW2;A0A481CR48;A0A480X340;A0A480SYB1;A0A480P1K5	tr|F1SU72|F1SU72_PIG DnaJ homolog subfamily C member 9 OS=Sus scrofa OX=9823 GN=DNAJC9 PE=1 SV=1;tr|A0A480WE35|A0A480WE35_PIG DnaJ homolog subfamily C member 9 OS=Sus scrofa OX=9823 PE=4 SV=1;tr|A0A480SNR9|A0A480SNR9_PIG DnaJ homolog subfamily C member 9 (	DnaJ heat shock protein family (Hsp40) member C9 (DnaJ homolog subfamily C member 9)	DNAJC9	9	10	10	10	6	6	6	6	6	6	44.2	44.2	44.2	30.183	260	0	65.047	24.2	21.2	0	1771600	0	136280
A0A480MT20	A0A480MT20;A0A287BRT6;A0A480WXG9;A0A480ZY98;A0A481AQ67;A0A480U9E4;A0A480NJW9;A0A480XFD8;I3LHX6;A0A287BSS1;A0A481AAL3;A0A481A0R5;A0A480KJ97;A0A480U9P8;A0A481A909;A0A480TG43;A0A480T9R3;A0A286ZPG9;A0A480TFZ9;A0A481C4M1	tr|A0A480MT20|A0A480MT20_PIG Replication factor C subunit 2 isoform 1 (Fragment) OS=Sus scrofa OX=9823 PE=4 SV=1;tr|A0A287BRT6|A0A287BRT6_PIG Replication factor C subunit 2 isoform 1 OS=Sus scrofa OX=9823 GN=RFC2 PE=1 SV=1;tr|A0A480WXG9|A0A480WXG9_PIG Repl	Replication factor C subunit 2 isoform 1 (Fragment)		20	8	8	8	6	6	6	6	6	6	27.1	27.1	27.1	41.147	377	0	123.61	22.5	18.8	0	0	0	0
A0A480EHC5	A0A480EHC5;A0A480LJU8;A0A480SIH1;A0A287AWY6;K9IVT8;A0A480Q9B8;A0A480QCQ0;A0A480Q5L9;A0A481ANQ8;A0A480Y566;A0A480LQK6;A0A480XKI5;A0A480LUI3;A0A480MEM2;A0A480NTW1;A0A480S630;A0A481B5F2;A0A480WHS3;A0A480U5P3;A0A480MCB0	tr|A0A480EHC5|A0A480EHC5_PIG Putative ATP-dependent RNA helicase DDX41 isoform 1 OS=Sus scrofa OX=9823 PE=4 SV=1;tr|A0A480LJU8|A0A480LJU8_PIG Putative ATP-dependent RNA helicase DDX41 isoform 1 OS=Sus scrofa OX=9823 PE=4 SV=1;tr|A0A480SIH1|A0A480SIH1_PIG P	Putative ATP-dependent RNA helicase DDX41 isoform 1		20	8	8	8	6	6	6	6	6	6	14.2	14.2	14.2	79.523	713	0	89.272	11.2	11.2	0	0	0	0
A0A480DWA6	A0A480DWA6;A0A480PP23;A0A480PRL9;A0A480QBJ2;F1SSH6;A0A480LUT0;A0A481B4A4;A0A480U2P9;A0A481DCG7;A0A480VMD9;A0A480RG02;A0A480UDW9;A0A480UTK8;A0A480PTR6;A0A480SLN0;A0A480TD26	tr|A0A480DWA6|A0A480DWA6_PIG Putative ATP-dependent RNA helicase DDX56 isoform 1 OS=Sus scrofa OX=9823 PE=4 SV=1;tr|A0A480PP23|A0A480PP23_PIG Putative ATP-dependent RNA helicase DDX56 isoform 1 OS=Sus scrofa OX=9823 PE=4 SV=1;tr|A0A480PRL9|A0A480PRL9_PIG P	Putative ATP-dependent RNA helicase DDX56 isoform 1		18	9	9	9	6	6	6	6	6	6	17.2	17.2	17.2	66.806	599	0	75.066	12.5	10.2	0	0	0	0
I3LG95	I3LG95;A0A481BLG1;I3LQ47;A0A0B8S093;A0A480WXU0;A0A480EUT1;F1SLN0;A0A480X1T1;A0A481A7U8;A0A480VP13;A0A480SBU6;A0A480S9E4	tr|I3LG95|I3LG95_PIG ATP-dependent RNA helicase DHX29 OS=Sus scrofa OX=9823 GN=DHX29 PE=1 SV=2;tr|A0A481BLG1|A0A481BLG1_PIG ATP-dependent RNA helicase DHX29 OS=Sus scrofa OX=9823 GN=DHX29 PE=3 SV=1;tr|I3LQ47|I3LQ47_PIG ATP-dependent RNA helicase DHX29 OS=S	ATP-dependent RNA helicase DHX29 (EC 3.6.4.13) (DEAH box protein 29)	DHX29	12	8	8	8	5	6	5	6	5	6	6.3	6.3	6.3	147.05	1288	0	51.651	3.9	4.8	0	0	0	0
F1SKQ0	F1SKQ0;A0A286ZLI8;A0A480EK20;A0A480JZ14;A0A480YPH8;A0A480KF03;A0A480KKH6;A0A287BEA5;A0A480YJI9;A0A481BY64	tr|F1SKQ0|F1SKQ0_PIG Uncharacterized protein OS=Sus scrofa OX=9823 GN=DDX17 PE=1 SV=3;tr|A0A286ZLI8|A0A286ZLI8_PIG Uncharacterized protein OS=Sus scrofa OX=9823 GN=DDX17 PE=1 SV=1;tr|A0A480EK20|A0A480EK20_PIG Putative ATP-dependent RNA helicase DDX17 isofo	RNA helicase (EC 3.6.4.13)	DDX17	10	12	12	7	8	9	8	9	5	6	19.1	19.1	10.9	70.58	634	0	81.916	12.6	16.2	0	0	0	0
F1RGG1	F1RGG1;A0A480SX04;A0A480TLC0;A0A287ASV3;A0A480EF06;Q29308;A0A480MFB4;A0A480MIJ2;A0A480R2P4;A0A480TJ30;A0A480SE22;A0A480TI29;A0A481ALZ9	tr|F1RGG1|F1RGG1_PIG 40S ribosomal protein S19 OS=Sus scrofa OX=9823 GN=RPS19 PE=1 SV=2;tr|A0A480SX04|A0A480SX04_PIG 40S ribosomal protein S19 isoform 1 (Fragment) OS=Sus scrofa OX=9823 PE=4 SV=1;tr|A0A480TLC0|A0A480TLC0_PIG 40S ribosomal protein S19 isofo	40S ribosomal protein S19	RPS19	28	8	8	8	5	6	5	6	5	6	39.3	39.3	39.3	16.06	145	0	60.581	26.2	37.9	3627900000	1311800000	362790000	131180000	1783800000	1435200000	1.24289	0.317311
A0A480E602	A0A480E602;A0A480Q0E1;A0A480LPS8;A0A480LRS5;A0A480Q549;A0A480RSW7;A0A481AA29;A0A480RER3;A0A480Q3S3;A0A481ANE4;A0A481D827;F1SMV6;A0A480SQH5;A0A480XLS0;A0A480JU77;A0A480XGR5;A0A480SAC8;A0A480JGI4;A0A481A3M7;A0A480ZCZ3;A0A480ZCZ9;A0A481D0J2;A0A481BWE6;A0A480LGU3;A0A480MAN2;A0A480KN11;A0A481CJ21;A0A480KIE9;A0A481CZA6;A0A480KPD7;A0A481BTB5;A0A480KUD7;A0A480USM6;A0A480LD68;A0A481C914;A0A480P814;A0A480P…	tr|A0A480E602|A0A480E602_PIG Nucleolin OS=Sus scrofa OX=9823 PE=4 SV=1;tr|A0A480Q0E1|A0A480Q0E1_PIG Nucleolin OS=Sus scrofa OX=9823 PE=4 SV=1;tr|A0A480LPS8|A0A480LPS8_PIG Nucleolin OS=Sus scrofa OX=9823 PE=4 SV=1;tr|A0A480LRS5|A0A480LRS5_PIG Nucleolin OS=S	Nucleolin		69	9	9	9	5	6	5	6	5	6	11.2	11.2	11.2	85.635	794	0	63.616	6.4	7.4	31229000	22720000	892260	649140	20055000
F1RQS5	F1RQS5;A0A481BVV6;A0A480M8G4;A0A481B8Z0;A0A480Z4R2;A0A480Z9T6	tr|F1RQS5|F1RQS5_PIG Cell division cycle 5-like protein OS=Sus scrofa OX=9823 GN=CDC5L PE=1 SV=3;tr|A0A481BVV6|A0A481BVV6_PIG Cell division cycle 5-like protein OS=Sus scrofa OX=9823 PE=4 SV=1;tr|A0A480M8G4|A0A480M8G4_PIG Cell division cycle 5-like protein	Cell division cycle 5 like (Cell division cycle 5-like protein)	CDC5L	6	14	14	14	14	5	14	5	14	5	19.2	19.2	19.2	92.221	802	0	177.79	19.2	6.6	40266000	15102000	827100	397420
A0A481CGG4	A0A481CGG4;A0A480DLQ2;A0A480JKF4;A0A480XV22;P02543;A0A0B8RVD8;A0A480SVS0;A0A480UVS8;A0A481D616;A0A2C9F3D9;A0A481AH65;A0A480MXT9;A0A481D5N2;A0A480TWV9;A0A480KCC6;A0A480S3N5;A0A480U1V7;A0A480X024;A0A480P0L2;A0A480NJB0;A0A480X7I9;Q3HWE5	tr|A0A481CGG4|A0A481CGG4_PIG Vimentin OS=Sus scrofa OX=9823 PE=3 SV=1;tr|A0A480DLQ2|A0A480DLQ2_PIG Vimentin isoform X1 (Fragment) OS=Sus scrofa OX=9823 PE=3 SV=1;tr|A0A480JKF4|A0A480JKF4_PIG Vimentin isoform X1 OS=Sus scrofa OX=9823 PE=3 SV=1;tr|A0A480XV22	Vimentin		95	18	18	16	15	5	15	5	13	5	33.1	33.1	30	62.195	547	0	141.99	27.2	8.6	61088000	0	1527200	0	47225000
A0A481CP21	A0A481CP21;A0A481CMC1;A0A480V5J9;A0A480QA22;B6V8C7;A0A481CMJ2;Q29201;A0A480QCA4;A0A480NH55;K7GKC0;A0A480N5Z9;A0A480VZH0;A0A480N2Q2;A0A480XV87;F1SP46;A0A480NJG3	tr|A0A481CP21|A0A481CP21_PIG 40S ribosomal protein S16 isoform 1 OS=Sus scrofa OX=9823 PE=3 SV=1;tr|A0A481CMC1|A0A481CMC1_PIG 40S ribosomal protein S16 isoform 1 OS=Sus scrofa OX=9823 PE=3 SV=1;tr|A0A480V5J9|A0A480V5J9_PIG 40S ribosomal protein S16 isoform	40S ribosomal protein S16 isoform 1		23	9	9	8	9	6	9	6	8	5	54.8	54.8	47.9	16.417	146	0	64.072	54.8	38.4	3626800000	2123900000	329710000	193080000	2073900000	2438500000	0.850482	0.147693
A0A480E9R0	A0A480E9R0;A0A480Y6X5;A0A287AP63;A0A480UFD4;A0A481BA29;A0A480U6B5;A0A480Y693;A0A480LZW2;A0A480Y697;B6DT14;A0A480QK28;A0A480KMX6;A0A480KFP9;A0A480KRN0;A0A480Z8D0;A0A287BNS2;A0A481AH87;A0A481CU45;A0A480SED1;A0A480SB02;A0A480U1W2;A0A480YUZ7;A0A480S9K5;A0A480Q3S1;A0A481AKE8;A0A480Y6Q0;A0A480MHR4;A0A480P9K1;A0A480PCQ7;I3LJQ7;A0A480MKX3;A0A480S194;A0A480YY57	tr|A0A480E9R0|A0A480E9R0_PIG U4/U6 small nuclear ribonucleoprotein Prp3 isoform 1 OS=Sus scrofa OX=9823 PE=4 SV=1;tr|A0A480Y6X5|A0A480Y6X5_PIG U4/U6 small nuclear ribonucleoprotein Prp3 isoform 1 OS=Sus scrofa OX=9823 PE=4 SV=1;tr|A0A287AP63|A0A287AP63_PIG	U4/U6 small nuclear ribonucleoprotein Prp3 isoform 1		33	11	11	11	8	5	8	5	8	5	19	19	19	81.207	717	0	101.15	14.2	7.1	97515000	15979000	2575600	456540	34576000
F1SFX2	F1SFX2;A0A287B424;A0A287AHB0	tr|F1SFX2|F1SFX2_PIG Uncharacterized protein OS=Sus scrofa OX=9823 GN=SPTY2D1 PE=4 SV=3;tr|A0A287B424|A0A287B424_PIG Uncharacterized protein OS=Sus scrofa OX=9823 GN=SPTY2D1 PE=4 SV=1;tr|A0A287AHB0|A0A287AHB0_PIG Protein SPT2 homolog OS=Sus scrofa OX=9823	Uncharacterized protein		4	9	9	9	7	5	7	5	7	5	16.9	16.9	16.9	65.651	598	0	65.945	13.5	8.7	6238400	0	164170	0
A0A287BAQ0	A0A287BAQ0;F2Z5I2;A0A286ZZA4;A0A480M7Y2;A0A287BGG7;A0A287AXU6;A0A480SMZ8;A0A480PSH3	tr|A0A287BAQ0|A0A287BAQ0_PIG RNA-binding protein 39 isoform a OS=Sus scrofa OX=9823 GN=RBM39 PE=1 SV=1;tr|F2Z5I2|F2Z5I2_PIG Uncharacterized protein OS=Sus scrofa OX=9823 GN=RBM39 PE=1 SV=3;tr|A0A286ZZA4|A0A286ZZA4_PIG Uncharacterized protein OS=Sus scrofa	RNA binding motif protein 39 (RNA-binding protein 39 isoform a)	RBM39	18	8	8	8	7	5	7	5	7	5	17.7	17.7	17.7	59.379	530	0	55.457	15.7	11.3	0	0	0	0
F1SPG1	F1SPG1;A0A480X0M8;A0A480M262;A0A480JTF2	tr|F1SPG1|F1SPG1_PIG H15 domain-containing protein OS=Sus scrofa OX=9823 GN=H1FX PE=1 SV=1;tr|A0A480X0M8|A0A480X0M8_PIG Histone H1x OS=Sus scrofa OX=9823 PE=3 SV=1;tr|A0A480M262|A0A480M262_PIG Histone H1x (Fragment) OS=Sus scrofa OX=9823 PE=3 SV=1;tr|A0A48	H15 domain-containing protein		6	7	7	7	6	5	6	5	6	5	36	36	36	22.524	214	0	81.602	30.4	27.1	41838000	22468000	3803400	1482600		30402000
A0A481DCJ8	A0A481DCJ8;A0A480TIN2;A0A480V7L8;A0A480L2M0;A0A480QE19;A0A480L7K5;P62272;A0A480LBR5;A0A480KQQ7;A0A481CMU9;A0A480YNE4;A0A480NYR7;A0A480VWV0;A0A480KCF6;A0A481CQH4;A0A481D7Z2;A0A481D9Z8;A0A480KCE6	tr|A0A481DCJ8|A0A481DCJ8_PIG 40S ribosomal protein S18 (Fragment) OS=Sus scrofa OX=9823 PE=4 SV=1;tr|A0A480TIN2|A0A480TIN2_PIG 40S ribosomal protein S18 (Fragment) OS=Sus scrofa OX=9823 PE=3 SV=1;tr|A0A480V7L8|A0A480V7L8_PIG 40S ribosomal protein S18 (Frag	40S ribosomal protein S18 (Fragment)		21	6	6	6	6	5	6	5	6	5	28.7	28.7	28.7	18.374	157	0	109.69	28.7	23.6	6436100000	3646500000	585100000	331500000	5444200000	5289900000	1.02917	0.972754
A0A481AQ07	A0A481AQ07;A0A481DN49;B0FWK5;A0A287ASD0;A0A481DJ38;A0A481A979;A0A480M184;F1S530;A0A481A5A4;A0A481DL55;A0A480ERC8;A0A481DV10;A0A480KTW5;A0A480VMY6	tr|A0A481AQ07|A0A481AQ07_PIG 60S ribosomal protein L5 OS=Sus scrofa OX=9823 PE=4 SV=1;tr|A0A481DN49|A0A481DN49_PIG 60S ribosomal protein L5 OS=Sus scrofa OX=9823 PE=4 SV=1;tr|B0FWK5|B0FWK5_PIG Ribosomal protein L5 OS=Sus scrofa OX=9823 GN=RPL5 PE=2 SV=1;tr	60S ribosomal protein L5		19	6	6	6	6	5	6	5	6	5	27.1	27.1	27.1	30.978	273	0	89.488	27.1	22.7	51746000	22625000	4312200	1885400
A0A480EWJ2	A0A480EWJ2;A0A480KSI3;A0A480KIA0;A0A0B8RZM0;F1RFN6;A0A480V6S2;A0A481B554;A0A481BE89;A0A480KTS8;A0A480KZA4;A0A480R452;A0A480NLB6;A0A480YZI0;A0A480SIF2;A0A480NET1;A0A480T0Q2;A0A480R8H8;A0A480WEI8;A0A480V6P0;A0A480WTI7	tr|A0A480EWJ2|A0A480EWJ2_PIG Putative ATP-dependent RNA helicase DHX37 OS=Sus scrofa OX=9823 PE=4 SV=1;tr|A0A480KSI3|A0A480KSI3_PIG Putative ATP-dependent RNA helicase DHX37 isoform X1 OS=Sus scrofa OX=9823 PE=4 SV=1;tr|A0A480KIA0|A0A480KIA0_PIG Putative A	Putative ATP-dependent RNA helicase DHX37		21	9	9	9	6	5	6	5	6	5	8.7	8.7	8.7	129.54	1162	0	75.816	5.5	4.5	0	0	0	0
A0A480E2N5	A0A480E2N5;A0A480VJU0;A0A480UU28;F1SH97;A0A480SG16;A0A480N522;A0A480P653;A0A481DMN9;A0A480N4H1;A0A480ZG38;A0A480YWY0;A0A481DDN3;A0A481D3U1;A0A480P5E2;A0A480SJ24;A0A480LE23	tr|A0A480E2N5|A0A480E2N5_PIG Guanine nucleotide-binding protein-like 3 isoform X2 OS=Sus scrofa OX=9823 PE=4 SV=1;tr|A0A480VJU0|A0A480VJU0_PIG Guanine nucleotide-binding protein-like 3 isoform X2 OS=Sus scrofa OX=9823 PE=4 SV=1;tr|A0A480UU28|A0A480UU28_PIG	Guanine nucleotide-binding protein-like 3 isoform X2		17	8	7	7	7	6	6	5	6	5	12.8	11.6	11.6	66.807	593	0	53.517	11.1	10.8	23832000	11432000	851140	408280
A0A287BQW3	A0A287BQW3;A0A480RCW9;A0A480DRU5	tr|A0A287BQW3|A0A287BQW3_PIG Histone H1.0 OS=Sus scrofa OX=9823 GN=H1F0 PE=1 SV=1;tr|A0A480RCW9|A0A480RCW9_PIG Histone H1.0 (Fragment) OS=Sus scrofa OX=9823 PE=3 SV=1;tr|A0A480DRU5|A0A480DRU5_PIG Histone H1.0 (Fragment) OS=Sus scrofa OX=9823 PE=3 SV=1	Histone H1.0	H1-0	4	6	6	6	6	5	6	5	6	5	26.8	26.8	26.8	20.891	194	0	51.195	26.8	20.1	794110000	287020000	158820000	57403000	440480000	420990000	1.0463	0.905564
F2Z5G8	F2Z5G8;A0A481DHP5;A0A287BH92;A0A480V055;A0A481DER4;A0A287BQK0;A0A480JY36;A0A480P3J6;A0A287AUT6	tr|F2Z5G8|F2Z5G8_PIG Uncharacterized protein OS=Sus scrofa OX=9823 GN=RPS25 PE=1 SV=3;tr|A0A481DHP5|A0A481DHP5_PIG 40S ribosomal protein S25 (Fragment) OS=Sus scrofa OX=9823 PE=4 SV=1;tr|A0A287BH92|A0A287BH92_PIG Uncharacterized protein OS=Sus scrofa OX=98	40S ribosomal protein S25	RPS25	15	5	5	5	5	5	5	5	5	5	29.6	29.6	29.6	13.742	125	0	50.179	29.6	29.6	2052100000	1388000000	410420000	277590000
F1S718	F1S718;A0A480EE13;A0A480VF78;A0A480VAS7;A0A480X9R4;A0A480KC01;A0A480LF21	tr|F1S718|F1S718_PIG Protein LTV1 homolog OS=Sus scrofa OX=9823 GN=LTV1 PE=4 SV=3;tr|A0A480EE13|A0A480EE13_PIG Protein LTV1 homolog isoform 1 OS=Sus scrofa OX=9823 PE=4 SV=1;tr|A0A480VF78|A0A480VF78_PIG Protein LTV1 homolog isoform 1 OS=Sus scrofa OX=9823	Protein LTV1 homolog	LTV1	7	7	7	7	5	5	5	5	5	5	16.2	16.2	16.2	54.45	475	0	113.32	11.4	13.7	57130000	27182000	1315900	1430600	32036000
A0A480Y0Y6	A0A480Y0Y6;A0A480Z3X2;A0A480EY19;A0A481DEA7;A0A480T1Q2;I3LUT1;A0A480R7I4;A0A480N7P9;A0A480VV19	tr|A0A480Y0Y6|A0A480Y0Y6_PIG DnaJ homolog subfamily C member 21 OS=Sus scrofa OX=9823 PE=4 SV=1;tr|A0A480Z3X2|A0A480Z3X2_PIG DnaJ homolog subfamily C member 21 isoform 3 OS=Sus scrofa OX=9823 PE=4 SV=1;tr|A0A480EY19|A0A480EY19_PIG DnaJ homolog subfamily C	DnaJ homolog subfamily C member 21 (DnaJ homolog subfamily C member 21 isoform 3)		10	9	9	9	5	5	5	5	5	5	21.2	21.2	21.2	61.549	532	0	117.88	9.6	9.8	0	0	0	0
A0A480XNY4	A0A480XNY4;A0A481DJG4;A0A287A7N7;A0A480XFT9;A0A481DNA9;A0A480VG86;A0A481BI99;A0A480U9D7;A0A481DFF6;A0A481A414	tr|A0A480XNY4|A0A480XNY4_PIG rRNA adenine N(6)-methyltransferase OS=Sus scrofa OX=9823 PE=3 SV=1;tr|A0A481DJG4|A0A481DJG4_PIG rRNA adenine N(6)-methyltransferase (Fragment) OS=Sus scrofa OX=9823 PE=3 SV=1;tr|A0A287A7N7|A0A287A7N7_PIG rRNA adenine N(6)-meth	rRNA adenine N(6)-methyltransferase		10	7	7	7	5	5	5	5	5	5	27.4	27.4	27.4	32.161	285	0	61.958	17.2	21.8	24935000	15715000	1385300	873030
A0A480M7Y1	A0A480M7Y1;A0A287BI04;P19620;F1S073;A0A480KXD3;A0A480UWW7;A0A480W3P2;A0A480XQ55;A0A480DN03;A0A480Q4Z6;A0A286ZJV6;A0A287AC54	tr|A0A480M7Y1|A0A480M7Y1_PIG Annexin OS=Sus scrofa OX=9823 PE=3 SV=1;tr|A0A287BI04|A0A287BI04_PIG Annexin OS=Sus scrofa OX=9823 GN=ANXA2 PE=3 SV=1;sp|P19620|ANXA2_PIG Annexin A2 OS=Sus scrofa OX=9823 GN=ANXA2 PE=1 SV=4;tr|F1S073|F1S073_PIG Annexin OS=Sus s	Annexin		15	7	7	7	5	5	5	5	5	5	24.1	24.1	24.1	33.756	299	0	65.951	16.7	17.1	33324000	26107000	1586900	1243200
A0A480ENC2	A0A480ENC2;A0A480PIH9;A0A480UC69;A0A480UU64;A0A481CAU8;A0A480TME0;A0A287B5J6;A0A481AII3;A0A480SEL5;A0A480L6P4;A0A480VVL2;A0A480KSZ0;A0A480TQB6;A0A480VI62;A0A481CM06;A0A480WXT5;A0A480QFX0;F1RSM4;A0A480U3E9;A0A480T7J9;A0A480MVW4;A0A480L807;A0A480WLZ4;A0A480PAE3;A0A480U3S0;A0A480UD62;A0A480SJN5;A0A480U6J5;A0A481AU53;A0A481AYR8	tr|A0A480ENC2|A0A480ENC2_PIG Ribosome biogenesis protein BOP1 OS=Sus scrofa OX=9823 GN=BOP1 PE=3 SV=1;tr|A0A480PIH9|A0A480PIH9_PIG Ribosome biogenesis protein BOP1 (Fragment) OS=Sus scrofa OX=9823 PE=3 SV=1;tr|A0A480UC69|A0A480UC69_PIG Ribosome biogenesis	Ribosome biogenesis protein BOP1		31	6	6	6	5	5	5	5	5	5	6.4	6.4	6.4	106.48	969	0	45.471	5.3	5.3	0	0	0	0
A0A480EHI2	A0A480EHI2;A0A480W8I3;A0A480RIA4;A0A480UWV6;A0A480XAY5;A0A480KRK4;A0A480WWJ8;A0A480XW09;A0A480W953;A0A481CZL5;A0A480WBF6;A0A287B4R3;A0A480ESI7;Q6QAP7;A0A480YJI5;A0A480S8Z8;A0A480TKI6;A0A480N0Y3;A0A480X7T8;A0A481D704;A0A481D928	tr|A0A480EHI2|A0A480EHI2_PIG 40S ribosomal protein S17 (Fragment) OS=Sus scrofa OX=9823 PE=3 SV=1;tr|A0A480W8I3|A0A480W8I3_PIG 40S ribosomal protein S17 (Fragment) OS=Sus scrofa OX=9823 PE=3 SV=1;tr|A0A480RIA4|A0A480RIA4_PIG 40S ribosomal protein S17 (Frag	40S ribosomal protein S17 (Fragment)		28	7	7	7	5	5	5	5	5	5	22.3	22.3	22.3	27.128	247	0	74.791	17.8	8.9	190540000	43192000	5321800	4319200
A0A480DT29	A0A480DT29;A0A286ZWR4;A0A480V008;F1S018;A0A480MN82;A0A481BSY9;A0A480TW71;A0A480U1N6;A0A480UBV5;A0A480N4Q9;A0A480TTL0;A0A480NFZ0;A0A480TWP1;A0A480WK78;A0A480N031;A0A480TU27	tr|A0A480DT29|A0A480DT29_PIG Calmodulin-regulated spectrin-associated protein 1 OS=Sus scrofa OX=9823 PE=3 SV=1;tr|A0A286ZWR4|A0A286ZWR4_PIG Uncharacterized protein OS=Sus scrofa OX=9823 GN=CAMSAP1 PE=3 SV=1;tr|A0A480V008|A0A480V008_PIG Calmodulin-regulate	Calmodulin-regulated spectrin-associated protein 1		18	9	9	9	5	5	5	5	5	5	6.8	6.8	6.8	174.18	1600	0	61.964	3.4	4.1	5847100	0	68790	0
A0A481DES6	A0A481DES6;A0A480V3V7;A0A480L9Z0;A0A480KTG9;A0A480Z2H9;A0A480KT05;A0A480KUJ9;A0A287BIC6;A0A480KUQ3;A0A480K531;A0A480M5F9;A0A480XH44;A0A481ACL9	tr|A0A481DES6|A0A481DES6_PIG Uncharacterized protein KIAA1522 isoform 1 (Fragment) OS=Sus scrofa OX=9823 PE=4 SV=1;tr|A0A480V3V7|A0A480V3V7_PIG Uncharacterized protein KIAA1522 isoform 2 OS=Sus scrofa OX=9823 PE=4 SV=1;tr|A0A480L9Z0|A0A480L9Z0_PIG Uncharac	Uncharacterized protein KIAA1522 isoform 1 (Fragment)		17	8	8	8	4	5	4	5	4	5	9.5	9.5	9.5	117.63	1142	0	63.684	5.5	5.6	0	0	0	0
A0A480X3R9	A0A480X3R9;A0A480LL14;A0A481BHM6;A0A481B074;A0A480K945;B2CCY7;A0A480YBA1;A0A480PVF1;A0A480PLL8;A0A480PLL5;A0A480PLH1;A0A480PIU8;A0A480MQR9;B2LWN6;A0A480E151;A0A480M9C2;A0A481AEN8;A0A480K8H7;A0A480Z274;A0A480MFS6;A0A480SWD7;A0A480SZW1;A0A480MJH6;A0A480S1Y9;A0A480LRY3;A0A480R1P7;A0A480NJM1;A0A480NTT1;A0A480NUI4	tr|A0A480X3R9|A0A480X3R9_PIG Pre-mRNA-processing factor 19 OS=Sus scrofa OX=9823 PE=4 SV=1;tr|A0A480LL14|A0A480LL14_PIG Pre-mRNA-processing factor 19 OS=Sus scrofa OX=9823 PE=4 SV=1;tr|A0A481BHM6|A0A481BHM6_PIG Pre-mRNA-processing factor 19 OS=Sus scrofa O	Pre-mRNA-processing factor 19		30	7	7	7	4	5	4	5	4	5	14.7	14.7	14.7	55.12	504	0	83.518	8.3	10.5	24726000	20949000	1301300	1102600
A0A480PDA0	A0A480PDA0;F1RW76;A0A287A9Y2;A0A481CSG3;A0A480UZT4;A0A480UQZ1;A0A480UPJ6;A0A481DJE7;A0A480UJ48	tr|A0A480PDA0|A0A480PDA0_PIG Serine/threonine-protein kinase RIO1 isoform X1 OS=Sus scrofa OX=9823 PE=4 SV=1;tr|F1RW76|F1RW76_PIG Serine/threonine-protein kinase RIO1 OS=Sus scrofa OX=9823 GN=RIOK1 PE=3 SV=2;tr|A0A287A9Y2|A0A287A9Y2_PIG Serine/threonine-pr	Serine/threonine-protein kinase RIO1 isoform X1		15	5	5	5	4	5	4	5	4	5	13.2	13.2	13.2	51.569	462	0	42.441	11	13.2	18358000	9043500	798170	393200
A0A480LIN3	A0A480LIN3;A0A480LNG3;A0A480LNA9;A0A480JJB2;A0A481DBN3;A0A480ZZG9;A0A480LEQ9;A0A287AQ40;F1RMF1;A0A480EIX1;A0A481A263;A0A480Z7M8;A0A480SMT1	tr|A0A480LIN3|A0A480LIN3_PIG E3 ubiquitin-protein ligase ZFP91 isoform 1 OS=Sus scrofa OX=9823 PE=4 SV=1;tr|A0A480LNG3|A0A480LNG3_PIG E3 ubiquitin-protein ligase ZFP91 isoform 1 OS=Sus scrofa OX=9823 PE=4 SV=1;tr|A0A480LNA9|A0A480LNA9_PIG E3 ubiquitin-prot	E3 ubiquitin-protein ligase ZFP91 isoform 1		13	6	6	6	4	5	4	5	4	5	14.5	14.5	14.5	62.702	560	0	48.61	10.5	13	0	0	0	0
A0A480ELU4	A0A480ELU4;A0A480YGZ2;F1S396;A0A480PFD7;A0A480WXY7;A0A480WKI6;A0A480NDM0;A0A480NDD2;A0A480P8J5;A0A480LVM6;A0A480LI43;A0A480LX20;A0A480LQP4;A0A480NDC3;A0A480NDC5;A0A480K5U5;A0A480P8P7	tr|A0A480ELU4|A0A480ELU4_PIG RNA-binding protein NOB1 OS=Sus scrofa OX=9823 PE=3 SV=1;tr|A0A480YGZ2|A0A480YGZ2_PIG RNA-binding protein NOB1 OS=Sus scrofa OX=9823 PE=3 SV=1;tr|F1S396|F1S396_PIG RNA-binding protein NOB1 OS=Sus scrofa OX=9823 GN=NOB1 PE=3 SV=	RNA-binding protein NOB1		18	5	5	5	4	5	4	5	4	5	11.4	11.4	11.4	49.363	440	0	45.732	9.3	11.4	16445000	11989000	685220	499550
A0A481D672	A0A481D672;A0A481A9W8;A0A480EQ13;A0A480XC33;A0A481CB01;A0A480VBB9;A0A480LQX0;A0A480XP77;A0A480T6M7;A0A480Q375;A0A480PAJ7;A0A481AGA5;A0A480M5I8;A0A480K8K8;A0A480Q4C9;A0A480PJ32;A0A480YH90;A0A480K9K7;A0A480KF46;A0A480ZEE2;A0A287AKW8;A0A480PK66;A0A480Z4K6;A0A480MU42;A0A480P4J2;A0A480Z9D9;A0A480LM20;A0A480K9J3;A0A480U454;A0A480VCL4;A0A480PWD4;A0A481C2E2;A0A480ME88;I3LPM5;A0A480QIG2;A0A480Z9B6;A0A480Q…	tr|A0A481D672|A0A481D672_PIG Translation initiation factor eIF-2B subunit delta isoform 2 (Fragment) OS=Sus scrofa OX=9823 PE=3 SV=1;tr|A0A481A9W8|A0A481A9W8_PIG Translation initiation factor eIF-2B subunit delta isoform 2 OS=Sus scrofa OX=9823 PE=3 SV=1;t	Translation initiation factor eIF-2B subunit delta isoform 2 (Fragment)		44	6	6	6	3	5	3	5	3	5	17.3	17.3	17.3	55.967	508	0	131.73	6.9	14.6	55123000	31146000	2120100	1197900	31842000	31405000	1.01391	0.94819
A0A286ZL07	A0A286ZL07;F2Z5F3;A0A480KGT8;A0A480ENZ8;A0A480ZWQ3;A0A480S2M8;A0A480RZQ9;A0A480U0G7;A0A480KQQ0;A0A480NM03;A0A481DBE3;A0A480ZWS0;A0A480MBI6	tr|A0A286ZL07|A0A286ZL07_PIG Mitotic checkpoint protein BUB3 isoform X1 OS=Sus scrofa OX=9823 GN=BUB3 PE=1 SV=1;tr|F2Z5F3|F2Z5F3_PIG WD_REPEATS_REGION domain-containing protein OS=Sus scrofa OX=9823 GN=BUB3 PE=1 SV=2;tr|A0A480KGT8|A0A480KGT8_PIG Mitotic ch	BUB3 mitotic checkpoint protein	BUB3	13	7	7	7	3	5	3	5	3	5	21.9	21.9	21.9	36.766	324	0	43.397	8.3	14.5	0	0	0	0
A0A480NRA2	A0A480NRA2;K9J6I7;A0A480ZWN7;A0A480X323;A0A480WMF9;A0A480XCA5;A0A480VMV1;A0A287BPN8;A0A480LVL3;A0A481A2P3;A0A480X9J8;A0A480TZ93;A0A286ZR45;A0A481AM01;A0A480Q1X5;A0A480UEY7;F1S8P9;A0A480M107;A0A480KHH6;A0A287AI37;A0A480XCC9;A0A480T858;A0A480M3H3;A0A480M303;A0A480KF98;A0A480T5D8;A0A480DSH7;A0A480JK78;A0A480KHY8;A0A480K9M2;A0A480XTB4;A0A480MXV0;A0A480YPV0;A0A480QJH3;A0A480QGN4;A0A480KF77;A0A480KCL6;…	tr|A0A480NRA2|A0A480NRA2_PIG Alpha-adducin isoform a (Fragment) OS=Sus scrofa OX=9823 PE=4 SV=1;tr|K9J6I7|K9J6I7_PIG Adducin 1 (Alpha) OS=Sus scrofa OX=9823 GN=ADD1 PE=2 SV=1;tr|A0A480ZWN7|A0A480ZWN7_PIG Alpha-adducin OS=Sus scrofa OX=9823 PE=4 SV=1;tr|A0A	Alpha-adducin isoform a (Fragment)		51	6	6	6	1	5	1	5	1	5	11.4	11.4	11.4	75.019	684	0	45.253	1.8	9.9	0	0	0	0
F1RYJ5	F1RYJ5;A0A480X374;A0A480SW48;A0A480XJ70;A0A480E2N0;A0A480W8V5;A0A480NV77;A0A480MHC7;A0A480MR80;A0A480MVD7;A0A480QTA6;A0A481BFI7;A0A480NWQ4	tr|F1RYJ5|F1RYJ5_PIG Uncharacterized protein OS=Sus scrofa OX=9823 GN=ZC3H15 PE=1 SV=1;tr|A0A480X374|A0A480X374_PIG Zinc finger CCCH domain-containing protein 15 (Fragment) OS=Sus scrofa OX=9823 PE=4 SV=1;tr|A0A480SW48|A0A480SW48_PIG Zinc finger CCCH domai	Zinc finger CCCH domain-containing protein 15	ZC3H15	13	13	13	13	12	4	12	4	12	4	22.8	22.8	22.8	48.545	426	0	144.34	21.1	9.2	53634000	37343000	2234800	1556000
A0A481CGB2	A0A481CGB2;A0A287B5L2;A0A480SCL9;A0A287A1V2;A0A287BRL7;A0A481AGQ0;A0A287ALU0;A0A480DY91;A0A480S735;A0A481DD56;A0A480LVW1;A0A480SAU2;A0A480Z1W6;A0A481D7D6;F1RP22;A0A287AQ80;A0A481DB02;A0A481DAH5;A0A480QU22;A0A480QTL3;A0A480R712	tr|A0A481CGB2|A0A481CGB2_PIG Propionyl-CoA carboxylase alpha chain isoform X5 OS=Sus scrofa OX=9823 PE=4 SV=1;tr|A0A287B5L2|A0A287B5L2_PIG Propionyl-CoA carboxylase alpha chain isoform X1 OS=Sus scrofa OX=9823 GN=PCCA PE=1 SV=1;tr|A0A480SCL9|A0A480SCL9_PIG	Propionyl-CoA carboxylase alpha chain isoform X5		21	14	14	14	11	4	11	4	11	4	24.2	24.2	24.2	72.82	661	0	93.293	19.8	7	0	0	0	0
A0A480XDP8	A0A480XDP8;A0A480YTZ0;A0A480QWN5;F1S754;A0A481CLP2;A0A481BTJ1;A0A287BMR4;A0A480Y5X6;A0A480X4V7;A0A480X7Z5;A0A480YXG7;A0A480Y4F8;A0A480YXE0;A0A480YTR8;A0A480E657;A0A480RX45;A0A481BLB7;A0A480RL99;A0A480WCR6;A0A481B2X2	tr|A0A480XDP8|A0A480XDP8_PIG Signal recognition particle receptor subunit alpha isoform 1 OS=Sus scrofa OX=9823 PE=4 SV=1;tr|A0A480YTZ0|A0A480YTZ0_PIG Signal recognition particle receptor subunit alpha isoform 1 OS=Sus scrofa OX=9823 PE=4 SV=1;tr|A0A480QWN	Signal recognition particle receptor subunit alpha isoform 1		20	9	9	9	9	4	9	4	9	4	16.8	16.8	16.8	69.657	638	0	58.629	16.8	8.2	27468000	2671000	784810	76314	23619000
A0A480UE16	A0A480UE16;A0A480JUI9;A0A480KQV4;I3LJ87;A0A480REY6;A0A480UGJ8;A0A480RG66;A0A480RJ76;A0A480MQL1;A0A480PEZ3;A0A480T2N4;A0A480ESP5;A0A480M2F8;A0A480M5J3;A0A481CHQ2;A0A481DY89;A0A481DW35	tr|A0A480UE16|A0A480UE16_PIG 40S ribosomal protein S2 (Fragment) OS=Sus scrofa OX=9823 PE=3 SV=1;tr|A0A480JUI9|A0A480JUI9_PIG 40S ribosomal protein S2 OS=Sus scrofa OX=9823 PE=3 SV=1;tr|A0A480KQV4|A0A480KQV4_PIG 40S ribosomal protein S2 OS=Sus scrofa OX=98	40S ribosomal protein S2 (Fragment)		30	10	9	9	8	5	8	4	8	4	30.4	27.7	27.7	43.044	405	0	71.745	23.5	15.3	0	139320000	0	5804900
A0A286ZJA8	A0A286ZJA8;A0A286ZKG1;A0A481DIT0;A0A480DSY3;F1RFL6;A0A480R788;A0A481BYP2;A0A480X648;A0A480X954	tr|A0A286ZJA8|A0A286ZJA8_PIG Uncharacterized protein OS=Sus scrofa OX=9823 GN=EIF2B1 PE=1 SV=1;tr|A0A286ZKG1|A0A286ZKG1_PIG Uncharacterized protein OS=Sus scrofa OX=9823 GN=EIF2B1 PE=1 SV=1;tr|A0A481DIT0|A0A481DIT0_PIG Translation initiation factor eIF-2B	Translation initiation factor eIF-2B subunit alpha (eIF-2B GDP-GTP exchange factor subunit alpha)	EIF2B1	12	8	8	8	8	4	8	4	8	4	25.3	25.3	25.3	32.245	292	0	52.213	25.3	15.4	10828000	6387100	721890	425810
A0A480TRV1	A0A480TRV1;A0A481BI74;A0A481BWI8;A0A480URP2;A0A481BW62;A0A481BTL0;A0A287A7H6;A0A481B2C8;A0A481CIF8;A0A480XI96;A0A480LS83;A0A480UQ17;A0A481ABV0;A0A287B9Q4;A0A480XR19;A0A480PBR6;A0A480P8A2;A0A480TPS1;A0A480TZT6;A0A481BJW7;A0A480PW92;A0A480PF31;A0A480EW09;A0A480MKC4	tr|A0A480TRV1|A0A480TRV1_PIG Putative ATP-dependent RNA helicase DDX47 isoform 1 OS=Sus scrofa OX=9823 PE=3 SV=1;tr|A0A481BI74|A0A481BI74_PIG Putative ATP-dependent RNA helicase DDX47 isoform 1 OS=Sus scrofa OX=9823 PE=3 SV=1;tr|A0A481BWI8|A0A481BWI8_PIG P	Putative ATP-dependent RNA helicase DDX47 isoform 1		24	9	9	9	7	4	7	4	7	4	25.3	25.3	25.3	50.675	455	0	98.931	18	9.9	0	0	0	0
A0A480NVR4	A0A480NVR4;A0A481BCL5;F1RRG9;A0A480TYH0;A0A481B0C2;A0A480RQJ6;A0A286ZP73;A0A480PHI1;A0A480W4R7;A0A480TAZ5;A0A480T921;A0A480MAW5;A0A481D1W2;A0A481AE97;A0A481A281;A0A480TQ03;A0A480T8B9;A0A480LGA3;A0A480PG19;A0A480S454;A0A481D3W4;A0A480YCV6;A0A480PW42;A0A481D553	tr|A0A480NVR4|A0A480NVR4_PIG SWI/SNF-related matrix-associated actin-dependent regulator of chromatin subfamily A member 5 OS=Sus scrofa OX=9823 PE=4 SV=1;tr|A0A481BCL5|A0A481BCL5_PIG SWI/SNF-related matrix-associated actin-dependent regulator of chromatin	SWI/SNF-related matrix-associated actin-dependent regulator of chromatin subfamily A member 5		52	8	8	8	7	4	7	4	7	4	8.4	8.4	8.4	118.33	1031	0	56.137	7.2	4.2	0	0	0	0
A0A480EM46	A0A480EM46;A0A287A8I4;A0A480SZW2;A0A480T123;A0A480Z3X8;A0A481CPW9;A0A480XAB2;I3LT90;A0A481BY46;A0A480TK73;A0A481AYX0;A0A480TLD1;A0A480ZW51;A0A480NQV1;A0A480MJB6;A0A480U109;A0A480Y2B7;A0A480UZ06;A0A480WTL2;A0A480MHD1;A0A480SE90	tr|A0A480EM46|A0A480EM46_PIG Methylcrotonoyl-CoA carboxylase subunit alpha, mitochondrial isoform 1 OS=Sus scrofa OX=9823 PE=4 SV=1;tr|A0A287A8I4|A0A287A8I4_PIG Uncharacterized protein OS=Sus scrofa OX=9823 GN=MCCC1 PE=1 SV=1;tr|A0A480SZW2|A0A480SZW2_PIG M	Methylcrotonoyl-CoA carboxylase subunit alpha, mitochondrial isoform 1		21	8	8	8	7	4	7	4	7	4	13.5	13.5	13.5	84.178	761	0	71.073	11.8	5.1	0	0	0	0
A0A480E3Z1	A0A480E3Z1;A0A287BFH0;A0A480NR91;A0A480JYS5;A0A287AIF2;A0A287AR16;A0A480KB67;A0A480JYB9;A0A287BTG4;A0A480JXL2;F1SN33;A0A480U9Q0;A0A480LTP7;A0A480U5I7;A0A480IT90;A0A480ITR5;A0A481BV54;A0A481AL34;A0A480RL09;A0A480RMH0;A0A481BY84	tr|A0A480E3Z1|A0A480E3Z1_PIG Unconventional myosin-Ib isoform 1 OS=Sus scrofa OX=9823 PE=3 SV=1;tr|A0A287BFH0|A0A287BFH0_PIG Uncharacterized protein OS=Sus scrofa OX=9823 GN=MYO1B PE=1 SV=1;tr|A0A480NR91|A0A480NR91_PIG Unconventional myosin-Ib isoform 1 OS	Unconventional myosin-Ib isoform 1		25	9	9	9	7	4	7	4	7	4	7.9	7.9	7.9	134	1154	0	55.215	5.8	3.6	9857200	0	158990	0
A0A480UE38	A0A480UE38;A0A481D5J9;A0A480XD24;A0A480K750;A0A480EIH4;I3LH38;B4X981;A0A480XQG3;A0A480Z1D9;A0A480XU14;A0A480NYU5	tr|A0A480UE38|A0A480UE38_PIG Bystin OS=Sus scrofa OX=9823 PE=4 SV=1;tr|A0A481D5J9|A0A481D5J9_PIG Bystin (Fragment) OS=Sus scrofa OX=9823 PE=4 SV=1;tr|A0A480XD24|A0A480XD24_PIG Bystin (Fragment) OS=Sus scrofa OX=9823 PE=4 SV=1;tr|A0A480K750|A0A480K750_PIG B	Bystin		12	7	7	7	6	4	6	4	6	4	17.5	17.5	17.5	49.31	435	0	55.355	15.4	11	24108000	3967400	450050	152590
A0A480LDH9	A0A480LDH9;A0A480U3H4;A0A480KWG7;A0A480KTT8;A0A480LIF8;A0A480Y565;A0A480QH23;A0A480NTJ3;F1S7K1;A0A480EEC6;A0A480TZP8	tr|A0A480LDH9|A0A480LDH9_PIG E3 ubiquitin-protein ligase UHRF1 isoform 2 OS=Sus scrofa OX=9823 PE=4 SV=1;tr|A0A480U3H4|A0A480U3H4_PIG E3 ubiquitin-protein ligase UHRF1 isoform 1 OS=Sus scrofa OX=9823 PE=4 SV=1;tr|A0A480KWG7|A0A480KWG7_PIG E3 ubiquitin-prot	E3 ubiquitin-protein ligase UHRF1 isoform 2		11	6	6	6	6	4	6	4	6	4	10.5	10.5	10.5	82.229	752	0	52.952	10.5	7	0	0	0	0
A0A287AKA2	A0A287AKA2;B0FWK6;A0A480UL15;A0A480MWZ9;A0A480X0R4;A0A480DRJ7;A0A480K4D2;A0A480K8B5	tr|A0A287AKA2|A0A287AKA2_PIG tRNA-binding domain-containing protein OS=Sus scrofa OX=9823 GN=AIMP1 PE=1 SV=1;tr|B0FWK6|B0FWK6_PIG Aminoacyl tRNA synthase complex-interacting multifunctional protein 1 isoform b OS=Sus scrofa OX=9823 GN=SCYE1 PE=1 SV=1;tr|A0	Aminoacyl tRNA synthetase complex interacting multifunctional protein 1	AIMP1	8	7	7	7	6	4	6	4	6	4	30.5	30.5	30.5	34.324	311	0	121	27	15.4	74677000	18620000	3193900	1163700
P16611	P16611;G9BWQ4;A0A480DWD4	sp|P16611|IBP3_PIG Insulin-like growth factor-binding protein 3 OS=Sus scrofa OX=9823 GN=IGFBP3 PE=1 SV=3;tr|G9BWQ4|G9BWQ4_PIG Insulin-like growth factor binding protein 3 OS=Sus scrofa OX=9823 GN=IGFBP3 PE=2 SV=1;tr|A0A480DWD4|A0A480DWD4_PIG Insulin-like	Insulin-like growth factor-binding protein 3 (IBP-3) (IGF-binding protein 3) (IGFBP-3)	IGFBP3	4	7	7	7	5	4	5	4	5	4	27.3	27.3	27.3	31.69	293	0	55.943	21.5	15	0	0	0	0
A0A480VXS3	A0A480VXS3;A0A287B3K6;F2Z546;A0A480Q386;A0A480Q939;A0A480M2U9;A0A480W649;A0A480UBF7;A0A480MBZ9;A0A287A5S4;A0A480QB66;A0A480SWD0;A0A480NG92;A0A480X4J7;A0A480N4A3;Q95L19;A0A480V739;A0A480N2R3	tr|A0A480VXS3|A0A480VXS3_PIG Ribosomal protein L19 (Fragment) OS=Sus scrofa OX=9823 PE=3 SV=1;tr|A0A287B3K6|A0A287B3K6_PIG Ribosomal protein L19 OS=Sus scrofa OX=9823 GN=RPL19 PE=1 SV=1;tr|F2Z546|F2Z546_PIG Ribosomal protein L19 OS=Sus scrofa OX=9823 GN=RP	Ribosomal protein L19 (Fragment)		27	6	6	6	5	4	5	4	5	4	21.6	21.6	21.6	27.547	236	0	76.933	18.6	11.4	184950000	1367300000	30825000	227880000
A0A480MR13	A0A480MR13;A0A480R4R0;A0A480R3J1;A0A480T449;A0A480YQL5;A0A481BR03;A0A480R599;A0A481BYS6;A0A481CV58;A0A480Z4L8;A0A481CW44;A0A480MVJ9;A0A480QK92;A0A481BXC1;A0A480TPU8;A0A480TIR6;A0A481B2Y6;A0A287B150;A0A480QWM3;A0A481AD19;A0A480N1K3;A0A480E4U6;A0A480UH93;A0A480XEW7;A0A481BKE5;A0A481BZL8;A0A481B571;A0A481BIQ5;A0A480R3J7;A0A480U133;A0A480UBP5;A0A480N0Z9;A0A481B874;A0A481BAB7;A0A481B8Q3;A0A481BEC5;A0A…	tr|A0A480MR13|A0A480MR13_PIG Lethal(2) giant larvae protein homolog 2 isoform X3 OS=Sus scrofa OX=9823 PE=4 SV=1;tr|A0A480R4R0|A0A480R4R0_PIG Lethal(2) giant larvae protein homolog 2 isoform X4 OS=Sus scrofa OX=9823 PE=4 SV=1;tr|A0A480R3J1|A0A480R3J1_PIG L	Lethal(2) giant larvae protein homolog 2 isoform X3		46	8	8	8	5	4	5	4	5	4	9.9	9.9	9.9	118.18	1064	0	76.045	6.5	4	0	0	0	0
A0A480LRM7	A0A480LRM7;A0A480ZCT8;A0A480URZ2;A0A480QQE1;A0A480QDL6;A0A286ZMH0;A0A480K7E4;A0A480XE08;A0A480LFG3;A0A480PNW3;A0A480UPB4;A0A480Z9C0;A0A480XVL0;A0A481AK94;A0A480XU99;A0A480LH91;A0A480XR04;A0A480QAD3;A0A480PQ75;A0A480UR30;A0A480XQI5;A0A481B0Z5;A0A480Q704;A0A480LUZ5;A0A480QAD7;A0A480MXW5;A0A480QBI1;A0A480UL83;A0A480Q315;A0A480US06;A0A480KNB6;A0A480Q3L4;A0A480UHA3;A0A480PBD1;A0A287AKH3;A0A480UR53;A0A…	tr|A0A480LRM7|A0A480LRM7_PIG Transcription factor 25 OS=Sus scrofa OX=9823 PE=4 SV=1;tr|A0A480ZCT8|A0A480ZCT8_PIG Transcription factor 25 OS=Sus scrofa OX=9823 PE=4 SV=1;tr|A0A480URZ2|A0A480URZ2_PIG Transcription factor 25 OS=Sus scrofa OX=9823 PE=4 SV=1;t	Transcription factor 25		83	8	8	8	5	4	5	4	5	4	11.7	11.7	11.7	91.573	823	0	94.866	7.7	6.9	0	0	0	0
A0A480K796	A0A480K796;A0A481APS8;A0A480SA01;A0A287BKX8;A0A480HME1;A0A480S7C3;A0A480SHC2;A0A480K9H7;A0A480Z0N9;A0A480P5D4;A0A480XCS2;A0A480K782;F1RZB0;A0A287BRR9;A0A480SFA3;A0A480YHU2;A0A480UXU8;A0A480N5K2;A0A480KDV2;A0A480TQ73;A0A480KFQ6;A0A480Y3P4	tr|A0A480K796|A0A480K796_PIG Brain-specific angiogenesis inhibitor 1-associated protein 2 isoform 3 OS=Sus scrofa OX=9823 PE=4 SV=1;tr|A0A481APS8|A0A481APS8_PIG Brain-specific angiogenesis inhibitor 1-associated protein 2 isoform 4 (Fragment) OS=Sus scrofa	Brain-specific angiogenesis inhibitor 1-associated protein 2		27	7	7	7	5	4	5	4	5	4	16.9	16.9	16.9	60.627	550	0	57.674	10	8.7	22531000	0	592920	0
A0A480EKJ1	A0A480EKJ1;A0A480VNL5;A0A480S4Q6;A0A288CG52;A0A480MXW0;A0A480LNF6;A0A480Z993;A0A480YP89;A0A480XB96;A0A480LBR4;A0A287AP52;A0A481AM39;A0A481AMS6;A0A480W2W0;A0A480RTH0;A0A480LQN4;A0A481AKF9;D2JYW4;A0PFK7;A0A286ZU64;A0A481B8J1;A0A480YPF9;A0A481D1P2;A0A481CZV7;A0A481BTZ0;A0A481B023;A0A481AHD4;A0A480XB44;A0A481AFG5;A9XFX6;D2JYW3;A0PFK4;A0A480YBA3;A0A481C363	tr|A0A480EKJ1|A0A480EKJ1_PIG F-actin-capping protein subunit beta OS=Sus scrofa OX=9823 PE=3 SV=1;tr|A0A480VNL5|A0A480VNL5_PIG F-actin-capping protein subunit beta OS=Sus scrofa OX=9823 PE=3 SV=1;tr|A0A480S4Q6|A0A480S4Q6_PIG F-actin-capping protein subunit	F-actin-capping protein subunit beta		38	7	7	7	5	4	5	4	5	4	20.3	20.3	20.3	42.637	380	0	49.636	15.5	12.4	0	0	0	0
A0A287AMU5	A0A287AMU5;A0A480QGU1;A0A480JLU0;P62844;A0A480N1X7;A0A480W5F1;A0A480LPX5;A0A480UV40;A0A480KWE5;A0A480UE47;A0A481AAD6;A0A481D4E8;A0A480JLW8;A0A480ES54;A0A480DSL6	tr|A0A287AMU5|A0A287AMU5_PIG 40S ribosomal protein S15 OS=Sus scrofa OX=9823 GN=RPS15 PE=1 SV=1;tr|A0A480QGU1|A0A480QGU1_PIG 40S ribosomal protein S15 isoform 2 OS=Sus scrofa OX=9823 PE=3 SV=1;tr|A0A480JLU0|A0A480JLU0_PIG 40S ribosomal protein S15 (Fragmen	40S ribosomal protein S15	RPS15	19	5	5	5	5	4	5	4	5	4	31	31	31	17.037	145	0	49.686	31	17.9	1207000000	11369000	155740000	1624100
A0A287A8L3	A0A287A8L3;A0A287ANT4;A0A480ERQ0;A0A480S2I8;A0A480YNJ3;F1SI69;A0A480U352;A0A480UF41;A0A481AD65;D5K895;A0A480MQU0;A0A480PET9;A0A480NI82;A0A480ZLJ9	tr|A0A287A8L3|A0A287A8L3_PIG Uncharacterized protein OS=Sus scrofa OX=9823 GN=SPATS2L PE=1 SV=1;tr|A0A287ANT4|A0A287ANT4_PIG Uncharacterized protein OS=Sus scrofa OX=9823 GN=SPATS2L PE=1 SV=1;tr|A0A480ERQ0|A0A480ERQ0_PIG SPATS2-like protein isoform d (Frag	Spermatogenesis associated serine rich 2 like	SPATS2L	17	7	7	7	5	4	5	4	5	4	16.1	16.1	16.1	61.6	559	0	53.04	9.7	8.1	19032000	11550000	594750	360930
I3L897	I3L897;A0A481CUS7;A0A481DCF5;A0A480XYK0;A0A480Q2R9;A0A480VIC3;A0A480LX05;A0A480EJQ5;A0A480VD88;A0A480QT28	tr|I3L897|I3L897_PIG SNW domain-containing protein 1 OS=Sus scrofa OX=9823 GN=SNW1 PE=1 SV=1;tr|A0A481CUS7|A0A481CUS7_PIG SNW domain-containing protein 1 isoform 2 OS=Sus scrofa OX=9823 PE=4 SV=1;tr|A0A481DCF5|A0A481DCF5_PIG SNW domain-containing protein 1	SNW domain-containing protein 1	SNW1	10	6	6	6	4	4	4	4	4	4	14	14	14	61.505	536	0	35.99	8	10.1	0	0	0	0
A0A481DVA5	A0A481DVA5;A0A480QDG2;M3V811;A0A480KBL6;A0A480T6D9;A0A480T5N0;A0A480XJH2;A0A481AMG4;A0A480TWG5;A0A480TEU7;A0A480TWP8;A0A480RIU9;A0A480PFC6;A0A480R8W5	tr|A0A481DVA5|A0A481DVA5_PIG Ribosomal oxygenase 2 isoform X1 (Fragment) OS=Sus scrofa OX=9823 PE=4 SV=1;tr|A0A480QDG2|A0A480QDG2_PIG Ribosomal oxygenase 2 isoform X1 OS=Sus scrofa OX=9823 PE=4 SV=1;tr|M3V811|M3V811_PIG MYC induced nuclear antigen tv2 OS=S	Ribosomal oxygenase 2 isoform X1 (Fragment)		20	9	9	9	4	4	4	4	4	4	24.4	24.4	24.4	56.562	496	0	75.237	11.7	7.9	0	0	0	0
A0A481CRX4	A0A481CRX4;A0A481CYI1;A0A480L6K5;A0A480WPF8;F2Z512;Q6SA96;I3LMI4;A0A286ZS50;A0A480LFA9;A0A286ZLV4	tr|A0A481CRX4|A0A481CRX4_PIG 40S ribosomal protein S23 OS=Sus scrofa OX=9823 PE=4 SV=1;tr|A0A481CYI1|A0A481CYI1_PIG 40S ribosomal protein S23 OS=Sus scrofa OX=9823 PE=3 SV=1;tr|A0A480L6K5|A0A480L6K5_PIG 40S ribosomal protein S23 (Fragment) OS=Sus scrofa OX	40S ribosomal protein S23		19	5	5	5	4	4	4	4	4	4	19.2	19.2	19.2	23.738	213	0	36.539	19.2	19.2	81973000	51357000	7452100	4668800		57749000
A0A480VEQ1	A0A480VEQ1;A0A480VZQ6;A0A480PC29;A0A480SI96;A0A480TGZ8;A0A287A286;A0A480TYI7;A0A481CA10;F2Z5Q2;A0A480W0A1;A0A480V7M6;A0A481AFR8;A0A480TJ09;A0A287AP98;A0A480EIG3	tr|A0A480VEQ1|A0A480VEQ1_PIG 60S ribosomal protein L24 (Fragment) OS=Sus scrofa OX=9823 PE=4 SV=1;tr|A0A480VZQ6|A0A480VZQ6_PIG 60S ribosomal protein L24 (Fragment) OS=Sus scrofa OX=9823 PE=4 SV=1;tr|A0A480PC29|A0A480PC29_PIG 60S ribosomal protein L24 OS=Su	60S ribosomal protein L24 (Fragment)		21	4	4	4	4	4	4	4	4	4	25.7	25.7	25.7	16.684	148	0	95.524	25.7	25.7	325990000	210710000	40748000	26339000	160690000	173840000	0.924356	0.428083
A0A480UKQ6	A0A480UKQ6;K7GPE3;A0A480DT96;F1RUG1;A0A480RT79;A0A481BSK6;A0A480RQY5;A0A480QTT4;A0A480MBC4	tr|A0A480UKQ6|A0A480UKQ6_PIG Guanine nucleotide-binding protein-like 3-like protein OS=Sus scrofa OX=9823 PE=4 SV=1;tr|K7GPE3|K7GPE3_PIG CP-type G domain-containing protein OS=Sus scrofa OX=9823 GN=GNL3L PE=4 SV=2;tr|A0A480DT96|A0A480DT96_PIG Guanine nucle	Guanine nucleotide-binding protein-like 3-like protein		11	11	11	10	5	5	5	5	4	4	22.1	22.1	20.9	67.177	598	0	90.016	8.7	11.4	40758000	18083000	558510	330810	22862000	19628000	1.16476	0.504337
A0A480UK98	A0A480UK98;A0A480K352;A0A480E176;A0A480UXX8;A0A481CCS1;I3LC77;A0A480UQP4;A0A480VHF0;A0A480YZ26;A0A480SI73;A0A480LCE5;A0A481DH39;A0A481DKD9	tr|A0A480UK98|A0A480UK98_PIG Thymocyte nuclear protein 1 isoform 1 OS=Sus scrofa OX=9823 PE=4 SV=1;tr|A0A480K352|A0A480K352_PIG Thymocyte nuclear protein 1 isoform 1 OS=Sus scrofa OX=9823 PE=4 SV=1;tr|A0A480E176|A0A480E176_PIG Thymocyte nuclear protein 1 i	Thymocyte nuclear protein 1 isoform 1		19	6	6	6	4	4	4	4	4	4	29.1	29.1	29.1	26.065	227	0	63.968	16.7	16.7	81615000	36010000	5101000	2250600	46874000	36841000	1.27233	0.262787
A0A480THA6	A0A480THA6;A0A480TH74;A0A287BHE7;A0A481B9D4;A0A480QQR7;A0A480UQH9;A0A480UBJ3;A0A480LZC2;A0A480PB33;A0A480QRR9;A0A480X7L5;A0A480VZT2	tr|A0A480THA6|A0A480THA6_PIG 40S ribosomal protein S14 (Fragment) OS=Sus scrofa OX=9823 PE=3 SV=1;tr|A0A480TH74|A0A480TH74_PIG 40S ribosomal protein S14 (Fragment) OS=Sus scrofa OX=9823 PE=3 SV=1;tr|A0A287BHE7|A0A287BHE7_PIG 40S ribosomal protein S14 OS=Su	40S ribosomal protein S14 (Fragment)		13	4	4	4	4	4	4	4	4	4	30.4	30.4	30.4	15.75	148	0	65.683	30.4	30.4	4660300000	5769500	1162900000	1442400
A0A480T8K5	A0A480T8K5;A0A480XNL4;A0A481D3R9;F1RJC5;A0A480Q3S9;A0A481A7Q6;A0A481AI37;A0A480XTW3;A0A480LSN1;A0A480Z2B9;A0A480DTD4;A0A481D2K4	tr|A0A480T8K5|A0A480T8K5_PIG Cyclin-dependent kinase 11B isoform 1 OS=Sus scrofa OX=9823 PE=4 SV=1;tr|A0A480XNL4|A0A480XNL4_PIG Cyclin-dependent kinase 11B isoform 1 (Fragment) OS=Sus scrofa OX=9823 PE=4 SV=1;tr|A0A481D3R9|A0A481D3R9_PIG Cyclin-dependent k	Cyclin-dependent kinase 11B isoform 1		23	11	11	7	7	7	7	7	4	4	18	18	11.5	80.403	705	0	85.801	10.1	10.2	26304000	11391000	626300	271210
A0A480NRV8	A0A480NRV8;A0A480ZD34;A0A480V5A5;A0A480VA23;A0A481D8W5;I3LE16;A0A481AS30;A0A480XCI5;A0A481AA83;A0A480M3U2;A0A480VAP3;A0A480WNA3;A0A480VJR1;A0A481B812;A0A480YHX5;A0A481CD17;A0A480YM07;A0A480K571;A0A481B1Z3;A0A481DKM2;A0A480NQM9;A0A480VKS1	tr|A0A480NRV8|A0A480NRV8_PIG Serine/threonine-protein phosphatase PGAM5, mitochondrial isoform 1 OS=Sus scrofa OX=9823 PE=4 SV=1;tr|A0A480ZD34|A0A480ZD34_PIG Serine/threonine-protein phosphatase PGAM5, mitochondrial isoform 1 OS=Sus scrofa OX=9823 PE=4 SV=	Serine/threonine-protein phosphatase PGAM5, mitochondrial isoform 1		25	5	5	5	4	4	4	4	4	4	13	13	13	47.246	438	0	44.795	10.3	11	0	0	0	0
A0A480LE72	A0A480LE72;A0A0B8RTA7;A0A480XET5;A0A480EGL5;A0A480LTA6;A0A480LIN5;A0A287BQP1;A0A480WB30	tr|A0A480LE72|A0A480LE72_PIG RNA-binding protein 25 isoform X1 OS=Sus scrofa OX=9823 PE=4 SV=1;tr|A0A0B8RTA7|A0A0B8RTA7_PIG RNA binding motif protein 25 OS=Sus scrofa domesticus OX=9825 GN=RBM25 PE=4 SV=1;tr|A0A480XET5|A0A480XET5_PIG RNA-binding protein 25	RNA-binding protein 25 isoform X1		13	9	9	9	4	4	4	4	4	4	13.9	13.9	13.9	100.18	843	0	81.536	6.2	4.9	15197000	7702000	460520	233390
A0A480EUF6	A0A480EUF6;A0A480ZEQ6;A0A480V4R4;A0A480N1C5;A0A481B2I0;A0A480VA50;A0A481B6M3;F1S8P8;A0A480WQL5;A0A480PTF0;A0A480WFD2;A0A480PQ06;A0A480LYX1;A0A480PTJ4;A0A480WCP5;A0A480VEJ0;A0A480V4A7;A0A480W996;A0A480W6Z8;A0A480N0P1;A0A480T9V4;A0A480W9T0;A0A480W0Q5;A0A480W3M4;A0A480NV74;A0A480QC45;A0A480ZFL4;A0A480WBM2;A0A481AP69;A0A481BIC8;A0A480LZU0;A0A480WQC9;A0A481BSZ0;A0A480LPF8;A0A480R1M4;A0A480M8X3;A0A480Y…	tr|A0A480EUF6|A0A480EUF6_PIG Nucleolar protein 14 OS=Sus scrofa OX=9823 PE=4 SV=1;tr|A0A480ZEQ6|A0A480ZEQ6_PIG Nucleolar protein 14 isoform 1 OS=Sus scrofa OX=9823 PE=4 SV=1;tr|A0A480V4R4|A0A480V4R4_PIG Nucleolar protein 14 isoform 1 OS=Sus scrofa OX=9823	Nucleolar protein 14		46	5	5	5	4	4	4	4	4	4	7.4	7.4	7.4	96.223	852	0	75.94	5.9	6.3	0	0	0	0
A0A480EHN2	A0A480EHN2;A0A480YTL5;A0A480ZHN5;A0A480NPV4;A0A480ZCP3;A0A481BND1;A0A481AF99;A0A481B7K2;A0A481AQT8;A0A480V9E6;A0A481BNL5;A0A481DLZ1;A0A481ATX5;A0A481BI28;F1RUH5;A0A0B8RT07;A0A481BS42;A0A480XJQ8;A0A481BGQ6;A0A481CB99;A0A480U0N0;A0A480VWG3;A0A480V860;A0A480L198;A0A480Z3X5;A0A480V8Z0;A0A480Z421;A0A481CI35;A0A480N0C3;A0A480U895;A0A480VCM2;A0A480V8A9;A0A480WGH7;A0A480JES6;A0A480MZU2;A0A481D4Q0;A0A480Y…	tr|A0A480EHN2|A0A480EHN2_PIG Protein DEK isoform 1 (Fragment) OS=Sus scrofa OX=9823 PE=4 SV=1;tr|A0A480YTL5|A0A480YTL5_PIG Protein DEK (Fragment) OS=Sus scrofa OX=9823 PE=4 SV=1;tr|A0A480ZHN5|A0A480ZHN5_PIG Protein DEK (Fragment) OS=Sus scrofa OX=9823 PE=4	Protein DEK isoform 1 (Fragment)		51	5	5	5	4	4	4	4	4	4	10.4	10.4	10.4	57.215	530	0	37.645	8.5	8.7	0	0	0	0
A0A480E2R3	A0A480E2R3;A0A480P472;A0A480M873;A0A480K5U7;A0A480XBH2;A0A480NRG2;A0A480Q0M2;F1SPF6;A0A480Y6C3;A0A480TNV2;A0A480QX62;I3L742;A0A480NQS5;A0A480N7C3;A0A480TBV2;A0A480MB22;A0A481CLC7;A0A481BW75	tr|A0A480E2R3|A0A480E2R3_PIG RuvB-like helicase (Fragment) OS=Sus scrofa OX=9823 PE=3 SV=1;tr|A0A480P472|A0A480P472_PIG RuvB-like helicase OS=Sus scrofa OX=9823 PE=3 SV=1;tr|A0A480M873|A0A480M873_PIG RuvB-like helicase OS=Sus scrofa OX=9823 PE=3 SV=1;tr|A0	RuvB-like helicase (Fragment)		18	5	5	5	4	4	4	4	4	4	14.7	14.7	14.7	55.656	505	0	44.022	10.3	10.3	0	0	0	0
A0A287AUH4	A0A287AUH4;A0A480U2X7;A0A480VHH2;A0A480X8F9;A0A480X564;A0A480PV25;A0A480VIH6;A0A480VI12;A0A480QUS4;A0A480EXD4;A0A286ZPR5;A0A480QZP2;F1SJN5;A0A480T8J6;A0A480T9Y3;A0A480TBB7	tr|A0A287AUH4|A0A287AUH4_PIG Eukaryotic translation initiation factor 2A OS=Sus scrofa OX=9823 GN=EIF2A PE=1 SV=1;tr|A0A480U2X7|A0A480U2X7_PIG Eukaryotic translation initiation factor 2A OS=Sus scrofa OX=9823 PE=3 SV=1;tr|A0A480VHH2|A0A480VHH2_PIG Eukaryot	Eukaryotic translation initiation factor 2A (eIF-2A)	EIF2A	16	6	6	6	4	4	4	4	4	4	13	13	13	65.187	585	0	37.285	9.4	7.5	0	0	0	0
A0A286ZLD0	A0A286ZLD0;A0A480MB48;A0A481DMZ3;A0A481CM18;A0A481BEL7	tr|A0A286ZLD0|A0A286ZLD0_PIG Uncharacterized protein OS=Sus scrofa OX=9823 GN=C4H8orf59 PE=4 SV=1;tr|A0A480MB48|A0A480MB48_PIG Uncharacterized protein C8orf59 isoform 1 (Fragment) OS=Sus scrofa OX=9823 PE=4 SV=1;tr|A0A481DMZ3|A0A481DMZ3_PIG Uncharacterized	Uncharacterized protein	RBIS	6	5	5	5	4	4	4	4	4	4	37	37	37	11.449	100	0	42.035	37	36	0	0	0	0
Q5D144	Q5D144;A0A480MBQ4;A0A480DMJ5;Q9GL64	sp|Q5D144|TFAM_PIG Transcription factor A, mitochondrial OS=Sus scrofa OX=9823 GN=TFAM PE=2 SV=1;tr|A0A480MBQ4|A0A480MBQ4_PIG Transcription factor A, mitochondrial isoform 1 OS=Sus scrofa OX=9823 PE=4 SV=1;tr|A0A480DMJ5|A0A480DMJ5_PIG Transcription factor	Transcription factor A, mitochondrial (mtTFA)	TFAM	4	5	5	5	3	4	3	4	3	4	16.7	16.7	16.7	28.726	246	0	31.921	9.3	16.7	0	0	0	0
I3L6Y6	I3L6Y6;F1S182;A0A480E612;A0A480N0N3;A0A480QC57;A0A287AZ79;A0A480XY87;A0A480P5X1;A0A480R8Y7;F1RFI2;A0A480PAA0;A0A480SAD6;A0A480P8Y4;A0A480MC64;A0A480LRA6;A0A480UCY7;A0A480P4T1;A0A480P8Y6;A0A480IB61;A0A480PYJ7;A0A480RP18;A0A480R851;A0A480TAI1;A0A480QEL2;A0A480RMZ5;A0A480MIW8;A0A481BTP3;A0A287B6H9;A0A481BT84;A0A480NS90;A0A480WHS9;A0A480EXV7;A0A480XB70;A0A287B5G9;A0A480T7E4;A0A480KC21;A0A480KFV0	tr|I3L6Y6|I3L6Y6_PIG AP complex subunit beta OS=Sus scrofa OX=9823 GN=AP2B1 PE=1 SV=2;tr|F1S182|F1S182_PIG AP complex subunit beta OS=Sus scrofa OX=9823 GN=AP2B1 PE=1 SV=3;tr|A0A480E612|A0A480E612_PIG AP-2 complex subunit beta isoform X3 OS=Sus scrofa OX=9	AP complex subunit beta	AP2B1	43	7	7	7	3	4	3	4	3	4	8.7	8.7	8.7	101.04	911	0	47.768	3.7	5.2	0	0	0	0
A0A481D2T8	A0A481D2T8;A0A480Q7E5;A0A287B386;A0A480UEK7;I3LT81;A0A481D0Q8;A0A481D3J6;A0A480WH30;A0A481CZE5;A0A481A9Y2	tr|A0A481D2T8|A0A481D2T8_PIG 60S ribosomal protein L17 isoform a (Fragment) OS=Sus scrofa OX=9823 PE=3 SV=1;tr|A0A480Q7E5|A0A480Q7E5_PIG 60S ribosomal protein L17 isoform a OS=Sus scrofa OX=9823 PE=3 SV=1;tr|A0A287B386|A0A287B386_PIG 60S ribosomal protein	60S ribosomal protein L17 isoform a (Fragment)		20	5	5	4	4	5	4	5	3	4	30.5	30.5	25.1	19.329	167	0	52.237	30.5	30.5	923360000	585350000	102600000	63667000
A0A480XWF5	A0A480XWF5;A0A480UU17;A0A480JNW7;Q29361;A0A480WQF5;A0A480XSY2;A0A480WWJ5;A0A480TIE5;A0A480KKL7;A0A480LQ73;A0A480S9C7;A0A480LS78;A0A481DB83;A0A481CJK0;A0A480YI59;A0A480YIL1;A0A480P7K8	tr|A0A480XWF5|A0A480XWF5_PIG 60S ribosomal protein L35 OS=Sus scrofa OX=9823 PE=3 SV=1;tr|A0A480UU17|A0A480UU17_PIG 60S ribosomal protein L35 (Fragment) OS=Sus scrofa OX=9823 PE=3 SV=1;tr|A0A480JNW7|A0A480JNW7_PIG 60S ribosomal protein L35 OS=Sus scrofa OX	60S ribosomal protein L35		33	5	5	4	3	5	3	5	3	4	20.5	20.5	16	22.187	200	0	59.271	11.5	20.5	0	159030000	0	26504000
A0A480W6K8	A0A480W6K8;F1S3P6;A0A480YN71;A0A480VWH0;A0A480UED8;A0A481CB34;A0A480XEG0;A0A480VZ74;A0A481BBS4;A0A481CDF1;A0A481BQR1;A0A480MWJ3;A0A481D6I1;A0A287A0A9;O97765;O19113;A0A480RYL3;A0A480YF72;Q15I73	tr|A0A480W6K8|A0A480W6K8_PIG Connective tissue growth factor (Fragment) OS=Sus scrofa OX=9823 PE=4 SV=1;tr|F1S3P6|F1S3P6_PIG CCN family member 2 OS=Sus scrofa OX=9823 GN=CCN2 PE=4 SV=1;tr|A0A480YN71|A0A480YN71_PIG Connective tissue growth factor (Fragment)	Connective tissue growth factor (Fragment)		33	5	5	5	3	4	3	4	3	4	11.4	11.4	11.4	48.935	449	0	39.792	7.1	9.1	23661000	14099000	815890	486180
A0A480W0E1	A0A480W0E1;A0A480NFX2;A0A481AZL3;A0A286ZP67;A0A480YJE8;A0A480KS11;F1S8L9;A0A481A9I3;A0A480YXB3;A0A480UZ01;A0A480W3D3;A0A481B6B8;A0A480WDU1;A0A480UZG7;A0A480WFE4;A0A480N3X8;A0A286ZVL0;A0A481B4C5;A0A480QC41;A0A480VGS1;A0A480KYL7;A0A480ETY5;A0A480VY94;A0A286ZJR3;A0A480XAM4;A0A480Q0B1	tr|A0A480W0E1|A0A480W0E1_PIG Heterogeneous nuclear ribonucleoprotein U isoform b OS=Sus scrofa OX=9823 PE=4 SV=1;tr|A0A480NFX2|A0A480NFX2_PIG Heterogeneous nuclear ribonucleoprotein U isoform b OS=Sus scrofa OX=9823 PE=4 SV=1;tr|A0A481AZL3|A0A481AZL3_PIG H	Heterogeneous nuclear ribonucleoprotein U isoform b		28	5	5	5	3	4	3	4	3	4	6.2	6.2	6.2	88.067	800	0	36.103	3.9	5	0	3998400	0	117600
A0A480THU1	A0A480THU1;A0A480VEJ7;F2Z554;A0A480VN69;A0A480Q0H0;A0A480Q1M9;A0A480TI71;A0A480VIY1;A0A481AB01;A0A480NZ64;A0A480Z7B6;A0A480NGX2;A0A480TZZ5;A0A480RC03;A0A480Q0H8;A0A480Q0G8;A0A480YJ82;A0A480KFU7;A0A480M4D5;A0A287AY38;A0A480VF76;A0A480NGW3;A0A480VQD6;A0A480MFS9;A0A480MC93;A0A480MCD4	tr|A0A480THU1|A0A480THU1_PIG 60S ribosomal protein L30 OS=Sus scrofa OX=9823 PE=3 SV=1;tr|A0A480VEJ7|A0A480VEJ7_PIG 60S ribosomal protein L30 OS=Sus scrofa OX=9823 PE=3 SV=1;tr|F2Z554|F2Z554_PIG 60S ribosomal protein L30 OS=Sus scrofa OX=9823 GN=RPL30 PE=1	60S ribosomal protein L30		31	6	6	5	4	5	4	5	3	4	66.1	66.1	55.7	12.814	115	0	61.29	39.1	55.7	100740000	40589000	16789000	6764800
A0A480RWX3	A0A480RWX3;A0A480RME5;K9IVM2;F1SLL6;A0A480RR90;A0A480DUK2;A0A480UL01;A0A480XEW3;A0A481BBF9;A0A480LHA8	tr|A0A480RWX3|A0A480RWX3_PIG Exosome RNA helicase MTR4 OS=Sus scrofa OX=9823 PE=4 SV=1;tr|A0A480RME5|A0A480RME5_PIG Exosome RNA helicase MTR4 OS=Sus scrofa OX=9823 PE=4 SV=1;tr|K9IVM2|K9IVM2_PIG Superkiller viralicidic activity 2-like 2 OS=Sus scrofa OX=98	Exosome RNA helicase MTR4		10	6	6	6	3	4	3	4	3	4	7.3	7.3	7.3	116.64	1032	0	38.622	3.8	4.5	0	0	0	0
A0A480LCE3	A0A480LCE3;A0A480T999;A0A287BRI9;A0A286ZMJ8;A0A481ASC6;A0A481AIL1;A0A480Y759;A0A480T6Q5;A0A480Y7Q9;A0A287B580;A0A480T6R0;A0A480EZ98	tr|A0A480LCE3|A0A480LCE3_PIG Protein regulator of cytokinesis 1 isoform X14 (Fragment) OS=Sus scrofa OX=9823 PE=4 SV=1;tr|A0A480T999|A0A480T999_PIG Protein regulator of cytokinesis 1 isoform X14 OS=Sus scrofa OX=9823 PE=4 SV=1;tr|A0A287BRI9|A0A287BRI9_PIG	Protein regulator of cytokinesis 1 isoform X14 (Fragment)		13	5	5	5	3	4	3	4	3	4	10.8	10.8	10.8	58.312	498	0	34.867	6.6	8.2	49447000	9231200	793640	384640	34964000
A0A480E8L6	A0A480E8L6;A0A480XUB0;A0A480QGF3;A0A480Z2Q0;A0A480Z8M8;A0A287AEH1;A0A480XW65;A0A480KPB0;A0A480MNR7;A0A480VUX3;A0A480MSH5;A0A480YSA6;A0A480YRN5;A0A480YRQ6;A0A480YRU8;A0A480KQR1;A0A480MW82;A0A480VWX5;A0A480VUK4;A0A480VEZ5;A0A481D8X9;A0A480LGQ1;A0A480QQ33;A0A480YRT3;A0A480UP48;A0A480MT92;A0A480MVG9;A0A480F0N9;A0A480UPB8;A0A480MVH8;A0A480EZL6;A0A481DBJ0;A0A481D7G1;A0A480QGC9;A0A480L2S5;A0A480L0L0;A0A…	tr|A0A480E8L6|A0A480E8L6_PIG Laminin subunit alpha-5 isoform X1 (Fragment) OS=Sus scrofa OX=9823 PE=4 SV=1;tr|A0A480XUB0|A0A480XUB0_PIG Laminin subunit alpha-5 OS=Sus scrofa OX=9823 PE=4 SV=1;tr|A0A480QGF3|A0A480QGF3_PIG Laminin subunit alpha-5 OS=Sus scro	Laminin subunit alpha-5 isoform X1 (Fragment)		73	4	4	4	3	4	3	4	3	4	1.3	1.3	1.3	405.04	3762	0	26.275	0.9	1.3	0	0	0	0
A0A287BR40	A0A287BR40;A0A287AYF5;A0A480P047;A0A480PSP4;F1RXE6;A0A480EMF6	tr|A0A287BR40|A0A287BR40_PIG HMG box domain-containing protein OS=Sus scrofa OX=9823 GN=SMARCE1 PE=1 SV=1;tr|A0A287AYF5|A0A287AYF5_PIG HMG box domain-containing protein OS=Sus scrofa OX=9823 GN=SMARCE1 PE=1 SV=1;tr|A0A480P047|A0A480P047_PIG SWI/SNF-related	SWI/SNF related, matrix associated, actin dependent regulator of chromatin, subfamily e, member 1	SMARCE1	7	5	5	5	3	4	3	4	3	4	19.9	19.9	19.9	39.235	341	0	43.575	11.1	14.7	0	0	0	0
A0A287AEG8	A0A287AEG8;Q29195;A0A480U8Q2;A0A480MJQ6;A0A480XV12;A0A480UGL9;A0A480L0U4;A0A480L4X3;A0A480KKX4;A0A480PE08;A0A481D0K0;A0A0B8S018;A0A480U8R9;A0A480U940;A0A480YX14;A0A481CK41	tr|A0A287AEG8|A0A287AEG8_PIG 60S ribosomal protein L10 OS=Sus scrofa OX=9823 GN=RPL10 PE=1 SV=1;sp|Q29195|RL10_PIG 60S ribosomal protein L10 OS=Sus scrofa OX=9823 GN=RPL10 PE=1 SV=3;tr|A0A480U8Q2|A0A480U8Q2_PIG 60S ribosomal protein L10 isoform a OS=Sus sc	60S ribosomal protein L10	RPL10	33	5	5	5	3	4	3	4	3	4	35	35	35	18.591	163	0	86.196	24.5	30.1	0	0	0	0
A0A481BHN7	A0A481BHN7;A0A481BHQ5;K7GR17;I3LRQ9;F1RT49;K7GPE1	tr|A0A481BHN7|A0A481BHN7_PIG Beta/gamma crystallin domain-containing protein 1 OS=Sus scrofa OX=9823 PE=3 SV=1;tr|A0A481BHQ5|A0A481BHQ5_PIG Beta/gamma crystallin domain-containing protein 1 OS=Sus scrofa OX=9823 PE=3 SV=1;tr|K7GR17|K7GR17_PIG Uncharacteriz	Beta/gamma crystallin domain-containing protein 1		9	5	5	5	2	4	2	4	2	4	4.3	4.3	4.3	166.13	1545	0	34.489	1.6	3.7	0	0	0	0
A0A480QZM6	A0A480QZM6;A0A480SB24;A0A287ARV8;A0A480Z2E3;A0A481BGU6;A0A480YB11	tr|A0A480QZM6|A0A480QZM6_PIG 39S ribosomal protein L12, mitochondrial OS=Sus scrofa OX=9823 PE=3 SV=1;tr|A0A480SB24|A0A480SB24_PIG 39S ribosomal protein L12, mitochondrial OS=Sus scrofa OX=9823 PE=3 SV=1;tr|A0A287ARV8|A0A287ARV8_PIG Uncharacterized protein	39S ribosomal protein L12, mitochondrial		11	5	5	5	2	4	2	4	2	4	26.4	26.4	26.4	19.233	178	0	35.403	11.2	18	0	0	0	0
A0A480Q9M6	A0A480Q9M6;I3LJA8;I3LUH8;A0A286ZTK2;A0A480E1I9;A0A480NLI9;A0A480NKI2;A0A480QE16;A0A480NK77;F1S5P1	tr|A0A480Q9M6|A0A480Q9M6_PIG Collagen alpha-1(XVII) chain OS=Sus scrofa OX=9823 PE=4 SV=1;tr|I3LJA8|I3LJA8_PIG Uncharacterized protein OS=Sus scrofa OX=9823 GN=COL17A1 PE=4 SV=2;tr|I3LUH8|I3LUH8_PIG Uncharacterized protein OS=Sus scrofa OX=9823 GN=COL17A1	Collagen alpha-1(XVII) chain		10	4	4	4	2	4	2	4	2	4	4	4	4	147.76	1478	0	34.342	1.2	4	15207000	11367000	266790	199410
A0A480EEC0	A0A480EEC0;A0A480XI11;A0A480K9U1;A0A480ZCB6;A0A480ZCI7;A0A480ZCJ1;A0A287BHV8;A0A286ZIV9;A0A287BCN7;A0A286ZRZ0;A0A287AX30;A0A480XNE4;A0A480ZD99;A0A480XI56;A0A480XMY5;F1RQH2;A0A480NHG3;A0A480NG02;A0A480MZE4;A0A480RWW2;A0A480RVS4;A0A480RYR3;A0A480N0X2	tr|A0A480EEC0|A0A480EEC0_PIG Pre-mRNA-processing factor 40 homolog A isoform X1 OS=Sus scrofa OX=9823 PE=4 SV=1;tr|A0A480XI11|A0A480XI11_PIG Pre-mRNA-processing factor 40 homolog A isoform 1 OS=Sus scrofa OX=9823 PE=4 SV=1;tr|A0A480K9U1|A0A480K9U1_PIG Pre-	Pre-mRNA-processing factor 40 homolog A isoform X1		23	4	4	4	2	4	2	4	2	4	3.5	3.5	3.5	123.06	1093	0	34.614	1.7	3.5	0	0	0	0
A0A480DRV6	A0A480DRV6;I3LHA7;A0A480VHT4;A0A481BG50;A0A480YZK2;A0A481BAH6;A0A481AY73;A0A480QI53	tr|A0A480DRV6|A0A480DRV6_PIG E3 ubiquitin-protein ligase ZNF598 OS=Sus scrofa OX=9823 PE=4 SV=1;tr|I3LHA7|I3LHA7_PIG RING-type domain-containing protein OS=Sus scrofa OX=9823 GN=ZNF598 PE=4 SV=2;tr|A0A480VHT4|A0A480VHT4_PIG E3 ubiquitin-protein ligase ZNF5	E3 ubiquitin-protein ligase ZNF598		10	8	8	4	5	4	5	4	2	4	12.8	12.8	6.1	97.984	900	0	61.318	7.7	6.1	0	0	0	0
F1S4I7	F1S4I7;A0A480RZ28;A0A287BBQ5;A0A286ZJZ9;A0A480EFB6;A0A287BT28;A0A480MAV6;A0A481A7G1;A0A480WM35	tr|F1S4I7|F1S4I7_PIG Replication factor C subunit 1 OS=Sus scrofa OX=9823 GN=RFC1 PE=3 SV=3;tr|A0A480RZ28|A0A480RZ28_PIG Replication factor C subunit 1 OS=Sus scrofa OX=9823 PE=3 SV=1;tr|A0A287BBQ5|A0A287BBQ5_PIG Replication factor C subunit 1 OS=Sus scrof	Replication factor C subunit 1	RFC1	9	12	12	12	10	3	10	3	10	3	12.4	12.4	12.4	121.58	1080	0	85.829	10.6	3.1	0	0	0	0
A0A480DSK2	A0A480DSK2;A0A480UV61;F1SHV6;A0A480V9N3;A0A481BGW5;A0A480ML87;A0A480MLA9;A0A480RNH2;A0A480N6Y5;A0A480MPW2;A0A480N058;A0A480MHU8;A0A480MLI9;A0A480MGI2;A0A480MT35;A0A481BIW0;A0A481B6R4;A0A481A4M5;A0A481A710;A0A480QMD9;A0A481BGK3;A0A480TY57;A0A480QK42;A0A481BLC0;A0A481B8U3;A0A480Y1H6;A0A480VGP9;A0A480YLU7;A0A480YMN9;A0A480Y802	tr|A0A480DSK2|A0A480DSK2_PIG Nucleolar MIF4G domain-containing protein 1 isoform 1 OS=Sus scrofa OX=9823 PE=4 SV=1;tr|A0A480UV61|A0A480UV61_PIG Nucleolar MIF4G domain-containing protein 1 isoform 1 OS=Sus scrofa OX=9823 PE=4 SV=1;tr|F1SHV6|F1SHV6_PIG MI do	Nucleolar MIF4G domain-containing protein 1 isoform 1		32	11	11	11	8	3	8	3	8	3	14.4	14.4	14.4	105.41	963	0	83.307	10.9	3.9	0	0	0	0
A0A481AVX4	A0A481AVX4;A0A480YKJ8;A0A480XIC9;A0A480DPI1;A0A287B893;A0A480T0S7;A0A481BVJ4;A0A480XVT6;A0A480YRU1;A0A480YQZ8;A0A480VW27	tr|A0A481AVX4|A0A481AVX4_PIG Pre-rRNA-processing protein TSR1 homolog isoform X1 OS=Sus scrofa OX=9823 PE=4 SV=1;tr|A0A480YKJ8|A0A480YKJ8_PIG Pre-rRNA-processing protein TSR1 homolog (Fragment) OS=Sus scrofa OX=9823 PE=4 SV=1;tr|A0A480XIC9|A0A480XIC9_PIG P	Pre-rRNA-processing protein TSR1 homolog isoform X1		11	9	9	9	7	3	7	3	7	3	11.7	11.7	11.7	92	804	0	70.325	8.8	3.1	24241000	14532000	781970	468780
A0A287A5U1	A0A287A5U1;K9IVT3;A0A480ECP7;A0A480SJQ0;A0A480YAH5;F1RFD8;A0A480XXV1;A0A481AD41;A0A480YYD1	tr|A0A287A5U1|A0A287A5U1_PIG E3 ubiquitin-protein ligase RBBP6 isoform 2 OS=Sus scrofa OX=9823 GN=RBBP6 PE=4 SV=1;tr|K9IVT3|K9IVT3_PIG E3 ubiquitin-protein ligase RBBP6 OS=Sus scrofa OX=9823 GN=RBBP6 PE=2 SV=1;tr|A0A480ECP7|A0A480ECP7_PIG E3 ubiquitin-prot	E3 ubiquitin-protein ligase RBBP6 isoform 2 (RB binding protein 6, ubiquitin ligase)	RBBP6	10	13	13	12	8	4	8	4	7	3	7.9	7.9	7.3	196.82	1760	0	116.07	4.5	2.3	0	0	0	0
F1S5M9	F1S5M9;A0A480E3V6;A0A287BQQ3;A0A480VC57;A0A481BJZ3;A0A481BEV3;A0A481BT10;A0A480Z440;A0A481BSB4;A0A481BLS0;A0A480LQV6;A0A481BQQ8	tr|F1S5M9|F1S5M9_PIG Aldolase_II domain-containing protein OS=Sus scrofa OX=9823 GN=ADD3 PE=1 SV=1;tr|A0A480E3V6|A0A480E3V6_PIG Gamma-adducin isoform X1 OS=Sus scrofa OX=9823 PE=4 SV=1;tr|A0A287BQQ3|A0A287BQQ3_PIG Aldolase_II domain-containing protein OS=S	Adducin 3	ADD3	13	8	8	8	6	3	6	3	6	3	14.4	14.4	14.4	78.919	706	0	61.327	11	5.2	0	0	0	0
F1S537	F1S537;A0A480E8U4;A0A480L0X2;A0A480NJP5;A0A480R4Z0;A0A480QUW7;A0A480S3B1	tr|F1S537|F1S537_PIG Fcf2 domain-containing protein OS=Sus scrofa OX=9823 GN=DNTTIP2 PE=1 SV=2;tr|A0A480E8U4|A0A480E8U4_PIG Deoxynucleotidyltransferase terminal-interacting protein 2 OS=Sus scrofa OX=9823 PE=4 SV=1;tr|A0A480L0X2|A0A480L0X2_PIG Deoxynucleot	Deoxynucleotidyltransferase terminal interacting protein 2	DNTTIP2	7	8	8	8	6	3	6	3	6	3	13.7	13.7	13.7	86.739	771	0	74.482	10.9	4.5	0	0	0	0
A0A480QKB3	A0A480QKB3;A0A286ZQA5;A0A480XDM9;A0A287BM53;A0A0B8RSA9;A0A480PB95;A0A480R0J1;A0A480JL07;A0A480KD65;A0A480M2U7;A0A480KB01;A0A480YTJ0;A0A480XAK6;A0A480XAL7;A0A480UYB9	tr|A0A480QKB3|A0A480QKB3_PIG 60S ribosomal protein L7a OS=Sus scrofa OX=9823 PE=4 SV=1;tr|A0A286ZQA5|A0A286ZQA5_PIG 60S ribosomal protein L7a OS=Sus scrofa OX=9823 GN=RPL7A PE=1 SV=1;tr|A0A480XDM9|A0A480XDM9_PIG 60S ribosomal protein L7a (Fragment) OS=Sus	60S ribosomal protein L7a		20	7	7	7	6	3	6	3	6	3	20.9	20.9	20.9	35.402	320	0	41.597	17.5	12.2	32450000	0	3245000	0
A0A287AKT7	A0A287AKT7;A0A287A026;A0A287AT40;C3RZ98;A0A287A456;A0A480L9W5;A0A480VRR8;A0A480KU09;A0A480UF15;A0A481B373;A0A480QZQ4;A0A480N479;A0A480KUG4;A0A480KU02;A0A480KWS2;A0A480U782;A0A480EDA4;A0A481A1W8;A0A480UAA5;A0A480XY59;A0A480JYW7	tr|A0A287AKT7|A0A287AKT7_PIG Protein arginine N-methyltransferase 5 OS=Sus scrofa OX=9823 GN=PRMT5 PE=1 SV=1;tr|A0A287A026|A0A287A026_PIG Protein arginine N-methyltransferase 5 OS=Sus scrofa OX=9823 GN=PRMT5 PE=1 SV=1;tr|A0A287AT40|A0A287AT40_PIG Protein a	Protein arginine N-methyltransferase 5 (EC 2.1.1.-)	PRMT5	21	7	7	7	6	3	6	3	6	3	11.1	11.1	11.1	76.213	669	0	99.88	9.9	5.7	25763000	16849000	736080	481390
I3L5B2	I3L5B2;A0A287A9Y6;A0A480VX51;A0A480SRV3;A0A480QSZ4;A0A480VZU8;A0A480SPK7	tr|I3L5B2|I3L5B2_PIG 40S ribosomal protein S7 OS=Sus scrofa OX=9823 GN=RPS7 PE=1 SV=2;tr|A0A287A9Y6|A0A287A9Y6_PIG 40S ribosomal protein S7 OS=Sus scrofa OX=9823 GN=RPS7 PE=1 SV=1;tr|A0A480VX51|A0A480VX51_PIG 40S ribosomal protein S7 (Fragment) OS=Sus scro	40S ribosomal protein S7	RPS7	15	7	7	6	6	4	6	4	5	3	38.8	38.8	34.4	20.762	183	0	84.188	26.8	27.3	2279100000	6081100	227910000	608110
A0A480WB58	A0A480WB58;A0A480W8I7;A0A480MMT3;A0A480LU29;A0A287A5U4;I3LLX3;A0A480T6T5;A0A480EKM0	tr|A0A480WB58|A0A480WB58_PIG Calmodulin-regulated spectrin-associated protein 2 isoform 2 OS=Sus scrofa OX=9823 PE=4 SV=1;tr|A0A480W8I7|A0A480W8I7_PIG Calmodulin-regulated spectrin-associated protein 2 isoform 2 OS=Sus scrofa OX=9823 PE=4 SV=1;tr|A0A480MMT	Calmodulin-regulated spectrin-associated protein 2 isoform 2		10	7	7	7	5	3	5	3	5	3	7.2	7.2	7.2	150.42	1362	0	45.749	5.4	3.2	0	0	0	0
A0A480TC16	A0A480TC16;A0A480M166;A0A481CWR8;A0A480UI97;I3LDL8;A0A480ER48;A0A480RVU9;A0A480L2F7;A0A480UW47;A0A480XPL3;A0A480LRJ1;A0A480TBX8;A0A481BB04	tr|A0A480TC16|A0A480TC16_PIG U4/U6 small nuclear ribonucleoprotein Prp4 isoform 2 (Fragment) OS=Sus scrofa OX=9823 PE=4 SV=1;tr|A0A480M166|A0A480M166_PIG U4/U6 small nuclear ribonucleoprotein Prp4 isoform 2 OS=Sus scrofa OX=9823 PE=4 SV=1;tr|A0A481CWR8|A0A	U4/U6 small nuclear ribonucleoprotein Prp4 isoform 2 (Fragment)		14	8	8	8	5	3	5	3	5	3	18.4	18.4	18.4	53.134	473	0	55.357	11.6	7	0	0	0	0
A0A480PIE7	A0A480PIE7;A0A480YH87;A0A480DNH3;A0A480XCE7;A0A480UKV1;F1RSR4	tr|A0A480PIE7|A0A480PIE7_PIG Replication factor C subunit 3 isoform 1 OS=Sus scrofa OX=9823 PE=4 SV=1;tr|A0A480YH87|A0A480YH87_PIG Replication factor C subunit 3 OS=Sus scrofa OX=9823 PE=4 SV=1;tr|A0A480DNH3|A0A480DNH3_PIG Replication factor C subunit 3 is	Replication factor C subunit 3 isoform 1		6	7	7	7	5	3	5	3	5	3	25.3	25.3	25.3	36.098	316	0	43.799	17.4	13.9	31337000	21505000	1740900	1194700
A0A480EIV0	A0A480EIV0;A0A481AFF8;A0A481AS17;A0A481AFG4;A0A480S614;A0A480YF73;A0A480HYV8;A0A480K8D3;A0A480YJ50;A0A480KJB1;A0A480KBW0;A0A480SC11;A0A480VU08;A0A480R350;A0A480KJH7;A0A480KBB6;A0A481AS33;A0A286ZY95;A0A480KJ63;A0A480V058;A0A481ATN9;A0A480KBB3;F1SS24;A0A480KJS3;A0A480UZM6;A0A480TIU1;A0A480S8K8;A0A480XY94;A0A480LR27;A0A480KUK8;A0A480K6Z2;A0A480V488;A0A480MSZ9;A0A480S293;A0A480K4T1;A0A480YAD6;A0A480K…	tr|A0A480EIV0|A0A480EIV0_PIG Fibronectin isoform X10 OS=Sus scrofa OX=9823 PE=4 SV=1;tr|A0A481AFF8|A0A481AFF8_PIG Fibronectin isoform 6 OS=Sus scrofa OX=9823 PE=4 SV=1;tr|A0A481AS17|A0A481AS17_PIG Fibronectin isoform 6 OS=Sus scrofa OX=9823 PE=4 SV=1;tr|A0	Fibronectin isoform X10		56	10	10	10	5	3	5	3	5	3	5.7	5.7	5.7	273.77	2492	0	66.501	2.7	1.6	0	0	0	0
A0A287B7G2	A0A287B7G2;F1SU06;A0A480DRK0;A0A480L7Z3;A0A481CZD1;A0A481AB22	tr|A0A287B7G2|A0A287B7G2_PIG Uncharacterized protein OS=Sus scrofa OX=9823 GN=HP1BP3 PE=1 SV=1;tr|F1SU06|F1SU06_PIG Uncharacterized protein OS=Sus scrofa OX=9823 GN=HP1BP3 PE=1 SV=2;tr|A0A480DRK0|A0A480DRK0_PIG Heterochromatin protein 1-binding protein 3 i	Uncharacterized protein		6	7	7	7	5	3	5	3	5	3	14.6	14.6	14.6	57.153	515	0	52.773	10.5	5.2	0	0	0	0
A0A287A3L4	A0A287A3L4;M3VK09;A0A480TW79;A0A287B6Q0;A0A480DNN1;A0A480YYZ1;A0A480UGT5;A0A480XAV5	tr|A0A287A3L4|A0A287A3L4_PIG Uncharacterized protein OS=Sus scrofa OX=9823 GN=PHF3 PE=4 SV=1;tr|M3VK09|M3VK09_PIG PHD finger protein 3 OS=Sus scrofa OX=9823 GN=PHF3 PE=2 SV=1;tr|A0A480TW79|A0A480TW79_PIG PHD finger protein 3 isoform X1 OS=Sus scrofa OX=982	Uncharacterized protein		14	7	7	7	5	3	5	3	5	3	4.8	4.8	4.8	217.64	1944	0	51.694	3.2	1.9	4037000	0	41619	0
A0A286ZWJ2	A0A286ZWJ2;A0A480NZM8;A0A480XVG6;A0A480X0R8;A0A480DV81;A0A480T6S0;A0A480P2V7	tr|A0A286ZWJ2|A0A286ZWJ2_PIG Eukaryotic translation elongation factor 1 epsilon-1 isoform 1 OS=Sus scrofa OX=9823 GN=EEF1E1 PE=1 SV=1;tr|A0A480NZM8|A0A480NZM8_PIG Eukaryotic translation elongation factor 1 epsilon-1 isoform 1 (Fragment) OS=Sus scrofa OX=98	Eukaryotic translation elongation factor 1 epsilon-1 isoform 1	EEF1E1	7	6	6	6	5	3	5	3	5	3	35.1	35.1	35.1	19.725	174	0	43.832	28.7	17.2	0	0	0	0
Q9MZ15	Q9MZ15;F1S2F6;A0A480X655;A0A480K7T5;A0A480EFZ4	sp|Q9MZ15|VDAC2_PIG Voltage-dependent anion-selective channel protein 2 OS=Sus scrofa OX=9823 GN=VDAC2 PE=2 SV=1;tr|F1S2F6|F1S2F6_PIG Voltage-dependent anion-selective channel protein 2 OS=Sus scrofa OX=9823 GN=VDAC2 PE=4 SV=3;tr|A0A480X655|A0A480X655_PIG	Voltage-dependent anion-selective channel protein 2 (VDAC-2)	VDAC2	7	5	5	5	4	3	4	3	4	3	17.3	17.3	17.3	31.592	294	0	31.188	13.3	10.5	0	0	0	0
F1RRY2	F1RRY2;A0A480YP24;A0A480KIP2;A0A481CGD9;A0A480VAJ9;I3LUP6;A0A480PYU1;A0A480NFG7;A0A480NZX0;A0A481B697;A0A481BG75;A0A480LZA4;A0A480TEX4;A0A481AXM8;A0A481BM65;A0A480WCE6;A0A481D6F9;A0A481AG68;A0A481AEG2;A0A480XMV0;A0A481D7U4	tr|F1RRY2|F1RRY2_PIG Nucleophosmin isoform 3 OS=Sus scrofa OX=9823 GN=NPM1 PE=1 SV=3;tr|A0A480YP24|A0A480YP24_PIG Nucleophosmin isoform 3 OS=Sus scrofa OX=9823 PE=4 SV=1;tr|A0A480KIP2|A0A480KIP2_PIG Nucleophosmin isoform 1 OS=Sus scrofa OX=9823 PE=4 SV=1;t	Nucleoplasmin domain-containing protein	NPM1	27	4	4	4	4	3	4	3	4	3	15.8	15.8	15.8	35.039	316	0	47.831	15.8	11.7	20206000	202300000	1554300	14895000		336000000
A0A481D8D5	A0A481D8D5;A0A480DMX9;A0A480JI12;A0A480SKS8;F1SLR6;A0A480R654;A0A480TWX8;A0A481BLR1;A0A480PRC2;A0A480RKN3;A0A480KT90;A0A286ZU95;A0A480X9X0	tr|A0A481D8D5|A0A481D8D5_PIG Putative 28S rRNA (Cytosine(4447)-C(5))-methyltransferase isoform 1 (Fragment) OS=Sus scrofa OX=9823 PE=3 SV=1;tr|A0A480DMX9|A0A480DMX9_PIG Putative 28S rRNA (Cytosine(4447)-C(5))-methyltransferase isoform 1 (Fragment) OS=Sus s	Putative 28S rRNA (Cytosine(4447)-C(5))-methyltransferase isoform 1 (Fragment)		14	4	4	4	4	3	4	3	4	3	4.9	4.9	4.9	88.671	804	0	26.39	4.9	3.9	4456200	0	159150	0
A0A481CNS1	A0A481CNS1;A0A480E3N8;A0A480WWJ7;A0A480L1Y4;A0A287AZA7;A0A480VHT2;A0A480UND8;A0A480XVP0;A0A480W4P5;A0A480W6K9;A0A481DVZ5;A0A480XT51;A0A481D056;A0A480QE18;P0CG68;A0A480JL00;A0A480V5B0;A0A0B8RT13;A0A480TYX9;A0A480EWS5;A0A480JLD7;A0A480URL1;A0A480WZY2;A0A481DP59;A0A480QCD7;A0A481CMV8;A0A480TYZ6;A0A481AZP6;A0A480JVN9;A0A480V510;A7U5U2;A0A480MQS5;A0A480W1W8;A0A480L9G7;A0A480KS00;A0A480V9H9;A4US66;A0A4…	tr|A0A481CNS1|A0A481CNS1_PIG Ubiquitin-40S ribosomal protein S27a OS=Sus scrofa OX=9823 PE=4 SV=1;tr|A0A480E3N8|A0A480E3N8_PIG Ubiquitin-40S ribosomal protein S27a (Fragment) OS=Sus scrofa OX=9823 PE=4 SV=1;tr|A0A480WWJ7|A0A480WWJ7_PIG Ubiquitin-40S riboso	Ubiquitin-40S ribosomal protein S27a		84	5	5	5	4	3	4	3	4	3	30.3	30.3	30.3	22.643	198	0	52.033	23.7	15.7	0	0	0	0
A0A481B9Z1	A0A481B9Z1;A0A480VJW4;A0A481AWA6;F1RUA3;A0A480JTA1;A0A480WX51;A0A480PVI2;A0A480ESD8;Q6Q7J8	tr|A0A481B9Z1|A0A481B9Z1_PIG Regulator of nonsense transcripts 3B isoform 2 OS=Sus scrofa OX=9823 PE=4 SV=1;tr|A0A480VJW4|A0A480VJW4_PIG Regulator of nonsense transcripts 3B isoform 2 OS=Sus scrofa OX=9823 PE=4 SV=1;tr|A0A481AWA6|A0A481AWA6_PIG Regulator o	Regulator of nonsense transcripts 3B isoform 2		12	4	4	4	4	3	4	3	4	3	9.6	9.6	9.6	47.088	387	0	46.971	9.6	6.2	0	0	0	0
A0A480ZM35	A0A480ZM35;A0A481CF69;A0A481CC05;A0A480ZM73;A0A480TKX8;A0A481BQ41;A0A287AKC7;A0A480ZKS9;A0A480ZKU8;A0A480ZKQ9;A0A287BPK8;A0A481C9Y0;A0A480ZKS0;A0A287AE01;A0A480UFX4;F1RX71;A0A480MWS3;A0A480ZKT6;A0A480V259;A0A480ZLL3;A0A480NNS1;A0A481ADM6;A0A480ZKR0;A0A481BWD4;A0A480ZKR9;A0A480P477	tr|A0A480ZM35|A0A480ZM35_PIG Pro-neuregulin-1, membrane-bound isoform isoform HRG-beta1 OS=Sus scrofa OX=9823 PE=4 SV=1;tr|A0A481CF69|A0A481CF69_PIG Pro-neuregulin-1, membrane-bound isoform isoform HRG-beta1 OS=Sus scrofa OX=9823 PE=4 SV=1;tr|A0A481CC05|A0	Pro-neuregulin-1, membrane-bound isoform isoform HRG-beta1		39	5	5	5	4	3	4	3	4	3	8.9	8.9	8.9	70.872	643	0	31.451	7.2	5	0	3961200	0	123790
A0A480ZHI8	A0A480ZHI8;F1SL15;A0A481A9N9;A0A480EFQ2	tr|A0A480ZHI8|A0A480ZHI8_PIG Mitochondrial ribonuclease P protein 1 isoform X1 (Fragment) OS=Sus scrofa OX=9823 PE=4 SV=1;tr|F1SL15|F1SL15_PIG SAM-dependent MTase TRM10-type domain-containing protein OS=Sus scrofa OX=9823 GN=TRMT10C PE=4 SV=1;tr|A0A481A9N9	Mitochondrial ribonuclease P protein 1 isoform X1 (Fragment)		4	6	6	6	4	3	4	3	4	3	17.3	17.3	17.3	46.373	398	0	119.31	12.6	10.8	54545000	22532000	757210	834510
A0A480Z9Y8	A0A480Z9Y8;F1S5M7;A0A480LE28;A0A286ZR12;A0A481ARI1;C9VZF4;A0A480EGX4;A0A480WV80	tr|A0A480Z9Y8|A0A480Z9Y8_PIG Survival of motor neuron-related-splicing factor 30 (Fragment) OS=Sus scrofa OX=9823 PE=4 SV=1;tr|F1S5M7|F1S5M7_PIG Survival of motor neuron-related-splicing factor 30 OS=Sus scrofa OX=9823 GN=SMNDC1 PE=1 SV=1;tr|A0A480LE28|A0A	Survival of motor neuron-related-splicing factor 30 (Fragment)		9	4	4	4	4	3	4	3	4	3	23.9	23.9	23.9	24.92	222	0	28.797	23.9	14.4	0	0	0	0
A0A480Y105	A0A480Y105;A0A480X1Z2;A0A287AR18;A0A480EF79;I3LCG6;A0A480YGF4;A0A480NAZ5;A0A481BHI4;A0A480RH85;A0A480X1U3	tr|A0A480Y105|A0A480Y105_PIG RRP15-like protein isoform X1 OS=Sus scrofa OX=9823 PE=4 SV=1;tr|A0A480X1Z2|A0A480X1Z2_PIG RRP15-like protein OS=Sus scrofa OX=9823 PE=4 SV=1;tr|A0A287AR18|A0A287AR18_PIG RRP15-like protein OS=Sus scrofa OX=9823 GN=RRP15 PE=4 S	RRP15-like protein		10	4	4	4	4	3	4	3	4	3	17.6	17.6	17.6	28.801	262	0	28.379	17.6	14.1	5410500	0	416190	0
A0A480X0A2	A0A480X0A2;A0A287AUZ8;A0A480EPR0;A0A481B953;F1RWZ2;A0A287A6U9;A0A480KRU2;A0A286ZIQ0;A0A480Z6U2;A0A287B6D2;A0A480LFP0;A0A481C8V5;A0A287AVG4;A0A481B0T2;A0A480T5J8;A0A480W8J2;A0A480TTN5;A0A480Z1G4;A0A480U989;A0A481CJ56;A0A480U955;A0A480WSG1;A0A480LGV5	tr|A0A480X0A2|A0A480X0A2_PIG Serine/threonine-protein kinase PRP4 homolog isoform X1 OS=Sus scrofa OX=9823 PE=4 SV=1;tr|A0A287AUZ8|A0A287AUZ8_PIG Protein kinase domain-containing protein OS=Sus scrofa OX=9823 GN=PRPF4B PE=1 SV=1;tr|A0A480EPR0|A0A480EPR0_PI	Serine/threonine-protein kinase PRP4 homolog isoform X1		23	5	5	5	4	3	4	3	4	3	4.1	4.1	4.1	116.84	1008	0	29.662	3	2.9	18114000	0	441790	0	12292000
A0A480VBS0	A0A480VBS0;A0A480UCE0;A0A481A3F7;A0A480W2X4;A0A480KG21;A0A480V3T3;A0A480WG80;A0A480LHI0;A0A480XST2;A0A480XDS8;A0A481BFY2;A0A480UCI4;A0A480PAB4;A0A480E1N6;F1RJN0;A0A480Q058;A0A480YVW0	tr|A0A480VBS0|A0A480VBS0_PIG Putative 18S rRNA (Guanine-N(7))-methyltransferase isoform 2 OS=Sus scrofa OX=9823 PE=4 SV=1;tr|A0A480UCE0|A0A480UCE0_PIG Putative 18S rRNA (Guanine-N(7))-methyltransferase isoform 1 OS=Sus scrofa OX=9823 PE=4 SV=1;tr|A0A481A3F	Putative 18S rRNA (Guanine-N(7))-methyltransferase isoform 2		19	4	4	4	4	3	4	3	4	3	16	16	16	31.684	281	0	49.692	16	13.2	10131000	4223300	921000	383930
A0A480T5H9	A0A480T5H9;A0A480SHJ9;A0A480MVW7;K9IVK7;A0A480TTD6	tr|A0A480T5H9|A0A480T5H9_PIG Transcriptional repressor protein YY1 OS=Sus scrofa OX=9823 PE=4 SV=1;tr|A0A480SHJ9|A0A480SHJ9_PIG Transcriptional repressor protein YY1 (Fragment) OS=Sus scrofa OX=9823 PE=4 SV=1;tr|A0A480MVW7|A0A480MVW7_PIG Transcriptional re	Transcriptional repressor protein YY1		59	5	5	5	4	3	4	3	4	3	8.4	8.4	8.4	74.189	668	0	37.643	6.4	5.8	111470000	0	3278500	0
A0A480L9R1	A0A480L9R1;A0A287A2W8	tr|A0A480L9R1|A0A480L9R1_PIG Ribosomal oxygenase 1 OS=Sus scrofa OX=9823 PE=4 SV=1;tr|A0A287A2W8|A0A287A2W8_PIG Bifunctional lysine-specific demethylase and histidyl-hydroxylase NO66 isoform X1 OS=Sus scrofa OX=9823 GN=RIOX1 PE=4 SV=1	Ribosomal oxygenase 1		4	5	5	5	4	3	4	3	4	3	8.7	8.7	8.7	70.039	632	0	38.515	6.5	4.9	0	0	0	0
A0A480KRG4	A0A480KRG4;A0A480KV43;A0A481A451;F1S5A8;A0A480MCW6;A0A481A2K3;A0A480Q8K2;A0A287AQJ7;A0A481B2H1;A0A481BFA0;A0A481BQW0;A0A481B1B7;A0A480Z1C5;A0A481ADR4	tr|A0A480KRG4|A0A480KRG4_PIG Pre-mRNA-splicing factor ATP-dependent RNA helicase DHX15 OS=Sus scrofa OX=9823 PE=4 SV=1;tr|A0A480KV43|A0A480KV43_PIG Pre-mRNA-splicing factor ATP-dependent RNA helicase DHX15 OS=Sus scrofa OX=9823 PE=4 SV=1;tr|A0A481A451|A0A4	Pre-mRNA-splicing factor ATP-dependent RNA helicase DHX15		14	7	7	7	4	3	4	3	4	3	10.8	10.8	10.8	83.946	756	0	42.596	6	4.9	0	0	0	0
A0A480EYV3	A0A480EYV3;A0A287AB04;A0A480LI03;A0A480W754;F1SV14;A0A286ZYV1;A0A287AQS9;A0A287BHA1;P26044;A0A287AN48;A0A480NR90;A0A480ZPZ6;A0A480MGG7;A0A481C353;A0A480ZQ23;A0A480MGG0;A0A480MDA1;A0A480TU22;A0A480MMA8;A0A480MP37	tr|A0A480EYV3|A0A480EYV3_PIG Radixin isoform 2 (Fragment) OS=Sus scrofa OX=9823 PE=4 SV=1;tr|A0A287AB04|A0A287AB04_PIG Radixin OS=Sus scrofa OX=9823 GN=RDX PE=1 SV=1;tr|A0A480LI03|A0A480LI03_PIG Radixin isoform 2 (Fragment) OS=Sus scrofa OX=9823 PE=4 SV=1;	Radixin isoform 2 (Fragment)		21	12	5	5	8	9	4	3	4	3	15.4	8.7	8.7	82.57	714	0	64.497	11.5	9.7	50823000	30519000	1337500	803120
A0A480EML9	A0A480EML9;A0A480Q4F5;A0A480Q3A5;A0A480RHD3;A0A480Q790;A0A480QHD1;A0A480UXG3;A0A480KZQ3;A0A480SR52;A0A480Q5K8;A0A480KY40;A0A480UNC9;A0A480UXL8;A0A480USY5;A0A480KNA8;A0A480YC88;A0A480XLH5;A0A481ACL0;A0A480QA61;A0A480SRR2;A0A480TA59;A0A480UVG4;A0A480YCN7;A0A480L5T3;A0A480TZ23;A0A480WBU0;A0A480L368;A0A480WDW4;I3LJR4;A0A480RVL6;A0A480ZC87;A0A480W3C6;A0A480WAE9;A0A480SPS9;A0A481BDP0;A0A481A4U9;A0A480J…	tr|A0A480EML9|A0A480EML9_PIG DNA-directed RNA polymerase subunit OS=Sus scrofa OX=9823 PE=3 SV=1;tr|A0A480Q4F5|A0A480Q4F5_PIG DNA-directed RNA polymerase subunit (Fragment) OS=Sus scrofa OX=9823 PE=3 SV=1;tr|A0A480Q3A5|A0A480Q3A5_PIG DNA-directed RNA polym	DNA-directed RNA polymerase subunit		65	5	5	5	4	3	4	3	4	3	3.2	3.2	3.2	223.09	2018	0	30.48	2.5	1.8	0	0	0	0
A0A480EHW2	A0A480EHW2;A0A480R6G3;A0A480XAH5;F1RZ28;A0A480V8V2;A0A480X7N7;A0A480X7L4;A0A480N3G7;A0A480JU65;A0A480V8V8;A0A480V5E9;A0A480X490;A0A480KAZ0;A0A481AAH6;A0A480Q7M7;A0A480N558;A0A480X4B4	tr|A0A480EHW2|A0A480EHW2_PIG 40S ribosomal protein S10 (Fragment) OS=Sus scrofa OX=9823 PE=4 SV=1;tr|A0A480R6G3|A0A480R6G3_PIG 40S ribosomal protein S10 (Fragment) OS=Sus scrofa OX=9823 PE=4 SV=1;tr|A0A480XAH5|A0A480XAH5_PIG RPS10-NUDT3 protein (Fragment)	40S ribosomal protein S10 (Fragment)		25	7	7	6	5	3	5	3	4	3	21.3	21.3	18.4	33.67	310	0	142.52	13.5	10.3	4065400	194400000	312720	14954000
A0A288CG57	A0A288CG57;A0A481CHS8;A0A286ZUI3;A0A480JQ30;A0A480WGI1;Q0PY11;A0A287BJG5;A0A287A391;A0A480MQF0;A0A287AJQ9;A0A287ANW5;A0A480WGH1;Q4QZ00	tr|A0A288CG57|A0A288CG57_PIG Elongation factor 1-alpha OS=Sus scrofa OX=9823 GN=EEF1A1 PE=1 SV=1;tr|A0A481CHS8|A0A481CHS8_PIG Elongation factor 1-alpha OS=Sus scrofa OX=9823 PE=3 SV=1;tr|A0A286ZUI3|A0A286ZUI3_PIG Tr-type G domain-containing protein OS=Sus	Elongation factor 1-alpha	EEF1A1	51	13	13	5	10	8	10	8	4	3	34.7	34.7	18.9	48.942	449	0	232.12	25.6	22.9	1142300000	662140000	54202000	31530000
A0A287BJQ7	A0A287BJQ7;A0A481DLS5;A0A480NJP9;A0A480WTE0;A0A480ETS6;A0A480PWP5	tr|A0A287BJQ7|A0A287BJQ7_PIG C2H2-type domain-containing protein OS=Sus scrofa OX=9823 GN=ZNF593 PE=4 SV=1;tr|A0A481DLS5|A0A481DLS5_PIG Zinc finger protein 593 (Fragment) OS=Sus scrofa OX=9823 PE=4 SV=1;tr|A0A480NJP9|A0A480NJP9_PIG Zinc finger protein 593	C2H2-type domain-containing protein		7	4	4	4	4	3	4	3	4	3	41	41	41	15.108	134	0	41.278	41	26.1	68863000	40308000	11477000	6718000
A0A287AP66	A0A287AP66;A0A481CQ66;A0A480UE84;Q6QAS5;A0A480NDP5;A0A481CMF4;A0A480UBU7;A0A480SUA5;A0A481CMF5;A0A0B8RZ72;A0A480NDY8;A0A480QCN8;A0A480LWH0;A0A480XTD6;A0A480PC46;A0A481D9Z3;A0A480NYS8;A0A480TZT7;A0A287AJH8;A0A480RB92;A0A480M4I6;A0A481BEU2;A0A480TZR9;A0A481BF72;A0A480ZCI0;A0A480Z8B2;A0A480VEM1;A0A480S0R3;A0A481DMJ2;A0A480WEN5;A0A481D627;A0A481B6A1	tr|A0A287AP66|A0A287AP66_PIG Uncharacterized protein OS=Sus scrofa OX=9823 GN=RPL12 PE=1 SV=1;tr|A0A481CQ66|A0A481CQ66_PIG 60S ribosomal protein L12 (Fragment) OS=Sus scrofa OX=9823 PE=3 SV=1;tr|A0A480UE84|A0A480UE84_PIG 60S ribosomal protein L12 OS=Sus sc	60S ribosomal protein L12	RPL12	46	5	5	5	4	3	4	3	4	3	49.1	49.1	49.1	17.818	165	0	92.467	40	30.3	0	0	0	0
A0A0B8RTY2	A0A0B8RTY2;A0A480KYI4;A0A480KVF6;A0A480UUA8;A0A287AAR4;A0A0B8RTA2;A0A480UE23;I3LVD5;Q6QAQ1;A0A480P7X8;A0A481CHL8;A0A481AN24;A0A480L0B1;A0A480DKC9;A0A481AUA1;A0A481APW0;A0A480L386;A0A480KYI8;A0A480SCT3;A0A480WM49;A0A480TLG1;A0A480ZFN0;A0A480KYP6;A0A480L0Q1;A0A480XV89;A0A480UQL8;A0A480NQM1;A0A480T240;A0A480T4S0;A0A480KYQ1;A0A480KUC0;A0A480T2M5;A0A481B6L4;A0A480DPQ6;A0A480QT53;A0A480TID7;A0A480KT62;…	tr|A0A0B8RTY2|A0A0B8RTY2_PIG Actin, beta OS=Sus scrofa domesticus OX=9825 GN=ACTB PE=3 SV=1;tr|A0A480KYI4|A0A480KYI4_PIG Actin, cytoplasmic 1 OS=Sus scrofa OX=9823 PE=3 SV=1;tr|A0A480KVF6|A0A480KVF6_PIG Actin, cytoplasmic 1 OS=Sus scrofa OX=9823 PE=3 SV=1;	Actin, beta	ACTB	353	11	11	5	9	6	9	6	4	3	32.5	32.5	16.8	41.736	375	0	185.68	29.6	17.9	194300000	115010000	6292600	3077900	1204200000	993930000	1.21155	0.384694
Q6QAS9	Q6QAS9;A0A480XXD8;A0A480MFI3;A0A480MFC1;A0A480W0U3;A0A287A8T0;A0A480XSY5;A0A481CQF1;A0A480MIK9	tr|Q6QAS9|Q6QAS9_PIG 60S ribosomal protein L7 (Fragment) OS=Sus scrofa OX=9823 PE=2 SV=1;tr|A0A480XXD8|A0A480XXD8_PIG 60S ribosomal protein L7 (Fragment) OS=Sus scrofa OX=9823 PE=4 SV=1;tr|A0A480MFI3|A0A480MFI3_PIG 60S ribosomal protein L7 OS=Sus scrofa OX	60S ribosomal protein L7 (Fragment)		14	3	3	3	3	3	3	3	3	3	22.7	22.7	22.7	15.209	132	0	42.906	22.7	22.7	51860000	6355800	6482500	794470
A0A481DLH2	A0A481DLH2;A0A481BM31;A0A480XVZ9;A0A480W857;A0A480P095;A0A480UK62;A0A480QBP0;A0A480W8H9;A0A480W8F6;A0A480W825;A0A481BCX6;A0A480YQB2;A0A480N103	tr|A0A481DLH2|A0A481DLH2_PIG 60S ribosomal protein L36 OS=Sus scrofa OX=9823 PE=3 SV=1;tr|A0A481BM31|A0A481BM31_PIG 60S ribosomal protein L36 OS=Sus scrofa OX=9823 PE=3 SV=1;tr|A0A480XVZ9|A0A480XVZ9_PIG 60S ribosomal protein L36 OS=Sus scrofa OX=9823 PE=3	60S ribosomal protein L36		16	3	3	3	3	3	3	3	3	3	30.2	30.2	30.2	14.876	129	0	23.316	30.2	30.2	23944000	13627000	5986000	3406800	15753000	15409000	1.02232	1
A0A480WZ06	A0A480WZ06;A0A481DP30;A0A480XPP3;A0A481BBY4;F1RR63;A0A287AZQ3;A0A480X6W2;A0A480Z0B6;A0A480EPN0;A0A480Z5J7;A0A480PLE9;A0A480R2U8;A0A480LD35;A0A480ZR81;A0A480XFZ9	tr|A0A480WZ06|A0A480WZ06_PIG Putative methyltransferase C9orf114 homolog isoform X2 (Fragment) OS=Sus scrofa OX=9823 PE=4 SV=1;tr|A0A481DP30|A0A481DP30_PIG Putative methyltransferase C9orf114 homolog isoform X2 (Fragment) OS=Sus scrofa OX=9823 PE=4 SV=1;tr	Putative methyltransferase C9orf114 homolog isoform X2 (Fragment)		16	4	4	4	3	3	3	3	3	3	17.1	17.1	17.1	35.283	321	0	49.968	13.1	10.3	0	0	0	0
A0A480W5X0	A0A480W5X0;A0A480YNZ2;A0A480SI55;A0A481B9H6;A0A480QQJ7;A0A481AC34;A0A480QMU8;A0A480TH56;A0A480SSH9;A0A481AQB2;A0A480SWJ2;A0A480QMG4;A0A480SSC1;A0A480SQW0;A0A480SQ41;A0A480EUT8;A0A480TGU0;A0A480TF47;A0A480W7W2;A0A480W8W2;A0A480VXR0;A0A480W9C8;A0A480W6N4;A0A480THH4;A0A480TF13;K7GNZ3;A0A480QEC3;A0A480TI81;A0A480SD42;A0A480SDN4;A0A480S812	tr|A0A480W5X0|A0A480W5X0_PIG NAC-A/B domain-containing protein (Fragment) OS=Sus scrofa OX=9823 PE=4 SV=1;tr|A0A480YNZ2|A0A480YNZ2_PIG Nascent polypeptide-associated complex subunit alpha isoform b OS=Sus scrofa OX=9823 PE=4 SV=1;tr|A0A480SI55|A0A480SI55_P	NAC-A/B domain-containing protein (Fragment)		33	3	3	3	3	3	3	3	3	3	23.6	23.6	23.6	19.558	178	0	60.974	23.6	23.6	0	0	0	0
A0A480P5F0	A0A480P5F0;A0A480MMF9;A0A480R806;A0A480YGW5;F1SS37;A0A480MKR0;A0A480LJ68;A0A287ARE1;A0A480E5G1;A0A480ZBH9;A0A481BJ76;A0A480U4F0	tr|A0A480P5F0|A0A480P5F0_PIG Neuroguidin isoform 2 OS=Sus scrofa OX=9823 PE=4 SV=1;tr|A0A480MMF9|A0A480MMF9_PIG Neuroguidin isoform 2 (Fragment) OS=Sus scrofa OX=9823 PE=4 SV=1;tr|A0A480R806|A0A480R806_PIG Neuroguidin isoform 2 OS=Sus scrofa OX=9823 PE=4 S	Neuroguidin isoform 2		13	5	5	5	3	3	3	3	3	3	27.1	27.1	27.1	28.974	258	0	70.248	14.7	17.4	0	0	0	0
A0A480LZN0	A0A480LZN0;A0A480Z869;A0A480VXW6;A0A480TQI6;A0A287AJY4;A0A480DNW6;A0A287BQ29;A0A287AAK8;F1RYL3	tr|A0A480LZN0|A0A480LZN0_PIG Nck-associated protein 1 isoform 1 OS=Sus scrofa OX=9823 PE=4 SV=1;tr|A0A480Z869|A0A480Z869_PIG Nck-associated protein 1 isoform 1 OS=Sus scrofa OX=9823 PE=4 SV=1;tr|A0A480VXW6|A0A480VXW6_PIG Nck-associated protein 1 isoform 1	Nck-associated protein 1 isoform 1		10	5	5	5	3	3	3	3	3	3	4.4	4.4	4.4	127.24	1114	0	28.917	2.5	2.7	8603700	0	145830	0
A0A480LDK0	A0A480LDK0;F1SQL4;A0A480W3U2;A0A480DWM5;A0A287A7Z6;A0A480S3X2;A0A480ZXZ8;A0A481BY95;A0A480R8Q1;A0A480R9T0;A0A480V7K3	tr|A0A480LDK0|A0A480LDK0_PIG Serine/threonine-protein kinase VRK2 isoform 2 OS=Sus scrofa OX=9823 PE=4 SV=1;tr|F1SQL4|F1SQL4_PIG Serine/threonine-protein kinase VRK2 OS=Sus scrofa OX=9823 GN=VRK2 PE=4 SV=1;tr|A0A480W3U2|A0A480W3U2_PIG Serine/threonine-prot	Serine/threonine-protein kinase VRK2 isoform 2		11	4	4	4	3	3	3	3	3	3	9.8	9.8	9.8	52.814	460	0	31.284	6.5	7.8	0	0	0	0
A0A480EWM1	A0A480EWM1;A0A480S8H1;F1S8S0;F1S8S1;A0A480PEY9;A0A480LQV4;A0A480MIJ8;A0A480XYR8;A0A481BHC3;A0A480PGH7;A0A480LXP6;A0A480P6Q8;A0A481BZH4;A0A481A141;A0A481ADY8;A0A481BZ11;A0A480M7X3;A0A480SGB0;A0A480UHH2;A0A480JJG1;A0A480YA17;A0A287A8W1;A0A480VD13	tr|A0A480EWM1|A0A480EWM1_PIG Histone-lysine N-methyltransferase OS=Sus scrofa OX=9823 PE=4 SV=1;tr|A0A480S8H1|A0A480S8H1_PIG Histone-lysine N-methyltransferase OS=Sus scrofa OX=9823 PE=4 SV=1;tr|F1S8S0|F1S8S0_PIG Histone-lysine N-methyltransferase OS=Sus s	Histone-lysine N-methyltransferase		24	4	4	4	3	3	3	3	3	3	4	4	4	147.62	1338	0	56.742	3.1	2.9	0	0	0	0
A0A480EN77	A0A480EN77;A0A480YMW6;A0A480LGS0;A0A480KD88;A0A481D9U6;A0A480LEG2;I3LPW8;A0A480U438;I3LEG0;A0A480WJZ5;A0A480U9X1;A0A480Q1H3;A0A480ZT42;A0A480PZB7;A0A480VQA8;A0A480PFW6;A0A480W5U8;A0A480KX22;A0A480YEQ2	tr|A0A480EN77|A0A480EN77_PIG FERM, ARHGEF and pleckstrin domain-containing protein 1 isoform 1 OS=Sus scrofa OX=9823 PE=4 SV=1;tr|A0A480YMW6|A0A480YMW6_PIG FERM, ARHGEF and pleckstrin domain-containing protein 1 isoform 1 OS=Sus scrofa OX=9823 PE=4 SV=1;tr	FERM, ARHGEF and pleckstrin domain-containing protein 1 isoform 1		25	5	5	5	3	3	3	3	3	3	5.1	5.1	5.1	129.15	1143	0	34.732	2.8	3.4	0	0	0	0
A0A480E488	A0A480E488;A0A481BX22;F1RL66;A0A480KTJ3;A0A480LTW4;A0A480M173;A0A481BZM9;A0A480MD41;A0A480YD89;A0A480WPZ6;A0A480TTX3;A0A481DA94;A0A480WQ02;A0A481BMW6;A0A480U524;A0A480M3T3;A0A480M5R0;A0A480M3U1;A0A480PPM4;A0A480R2U3;A0A480M3U8;A0A480QTX8;A0A480PPD8;A0A480PTG6;A0A480PUU1;A0A480TWJ7;A0A480NV59;A0A480SP45;A0A480U2R0;A0A481BWP7;A0A481BJY0;A0A480U9C3;A0A480VNE0;A0A480VIA7;A0A480KTE5;A0A480T5A2;A0A480U…	tr|A0A480E488|A0A480E488_PIG Treacle protein isoform X2 OS=Sus scrofa OX=9823 PE=4 SV=1;tr|A0A481BX22|A0A481BX22_PIG Treacle protein isoform X2 OS=Sus scrofa OX=9823 PE=4 SV=1;tr|F1RL66|F1RL66_PIG LisH domain-containing protein OS=Sus scrofa OX=9823 GN=TCO	Treacle protein isoform X2		48	17	4	4	15	10	3	3	3	3	13.7	3.2	3.2	141.48	1408	0	33.121	11.6	7.8	10640000	7437500	158810	111010
A0A480DNQ7	A0A480DNQ7;A0A481ADA5;A0A287AD24;A0A286ZT20;A0A287BAJ4;A0A480YX44;F1RKW7;A0A287AA44;A0A480SNE6;A0A480UKC4;A0A480ZFX0;A0A480THV1;A0A480THI7;A0A480MXG5;A0A480ULZ1;A0A480T910;A0A480UPL2;A0A480K1P7;A0A287A9L4;A0A480THH6	tr|A0A480DNQ7|A0A480DNQ7_PIG BUB3-interacting and GLEBS motif-containing protein ZNF207 isoform X1 OS=Sus scrofa OX=9823 PE=4 SV=1;tr|A0A481ADA5|A0A481ADA5_PIG BUB3-interacting and GLEBS motif-containing protein ZNF207 isoform X1 OS=Sus scrofa OX=9823 PE=4	BUB3-interacting and GLEBS motif-containing protein ZNF207 isoform X1		37	3	3	3	3	3	3	3	3	3	6.9	6.9	6.9	59.167	552	0	81.512	6.9	6.9	0	9374900	0	520830
A0A287B8S7	A0A287B8S7;A0A480U2S9;A0A480X9K9;K7N7E7;A0A480EVV6;A0A480Z2V2	tr|A0A287B8S7|A0A287B8S7_PIG Uncharacterized protein OS=Sus scrofa OX=9823 GN=MOGS PE=1 SV=1;tr|A0A480U2S9|A0A480U2S9_PIG Mannosyl-oligosaccharide glucosidase isoform 1 OS=Sus scrofa OX=9823 PE=4 SV=1;tr|A0A480X9K9|A0A480X9K9_PIG Mannosyl-oligosaccharide g	Mannosyl-oligosaccharide glucosidase	MOGS	6	5	5	5	3	3	3	3	3	3	7.4	7.4	7.4	79.927	720	0	29.161	4.2	4.2	10902000	0	279550	0
A0A287AXR5	A0A287AXR5;A0A480MC83;F2Z558;A0A481CP28;G9F6X7;A0SNV3	tr|A0A287AXR5|A0A287AXR5_PIG 14_3_3 domain-containing protein OS=Sus scrofa OX=9823 GN=YWHAZ PE=1 SV=1;tr|A0A480MC83|A0A480MC83_PIG 14-3-3 protein zeta/delta OS=Sus scrofa OX=9823 PE=3 SV=1;tr|F2Z558|F2Z558_PIG 14-3-3 protein zeta/delta OS=Sus scrofa OX=98	Tyrosine 3-monooxygenase/tryptophan 5-monooxygenase activation protein zeta	YWHAZ	9	8	8	5	6	4	6	4	3	3	39.3	39.3	28.2	26.683	234	0	166.91	30.3	19.2	0	0	0	0
A0A287AWS4	A0A287AWS4;F1RGC0;A0A480YNL5;A0A480VQA0;A0A480SCR9;A0A481ATR6;A0A480PDR1;A0A481CNH3;A0A480T4K7;A0A480NI62;A0A480QPW7;A0A480E775;A0A480X781	tr|A0A287AWS4|A0A287AWS4_PIG 60S ribosomal protein L27a OS=Sus scrofa OX=9823 GN=RPL27A PE=1 SV=1;tr|F1RGC0|F1RGC0_PIG 60S ribosomal protein L27a OS=Sus scrofa OX=9823 GN=RPL27A PE=1 SV=3;tr|A0A480YNL5|A0A480YNL5_PIG 60S ribosomal protein L27a OS=Sus scrof	60S ribosomal protein L27a	RPL27A	13	3	3	3	3	3	3	3	3	3	29.7	29.7	29.7	12.562	111	0	30.937	29.7	29.7	0	0	0	0
Q9TUF6	Q9TUF6;A0A480PQ35;F1SDN2;A0A480ESG2	tr|Q9TUF6|Q9TUF6_PIG Long-chain 3-ketoacyl-CoA thiolase OS=Sus scrofa OX=9823 GN=LCTHIO PE=2 SV=1;tr|A0A480PQ35|A0A480PQ35_PIG Trifunctional enzyme subunit beta, mitochondrial isoform X1 OS=Sus scrofa OX=9823 PE=3 SV=1;tr|F1SDN2|F1SDN2_PIG Trifunctional en	Long-chain 3-ketoacyl-CoA thiolase (EC 2.3.1.16)	LCTHIO	4	4	4	4	2	3	2	3	2	3	10.2	10.2	10.2	47.585	442	0	26.887	4.5	8.1	0	0	0	0
F1S519	F1S519;A0A480SJB2;A0A480Y3G3	tr|F1S519|F1S519_PIG Kinesin-like protein OS=Sus scrofa OX=9823 GN=KIF3B PE=3 SV=2;tr|A0A480SJB2|A0A480SJB2_PIG Kinesin-like protein (Fragment) OS=Sus scrofa OX=9823 PE=3 SV=1;tr|A0A480Y3G3|A0A480Y3G3_PIG Kinesin-like protein OS=Sus scrofa OX=9823 PE=3 SV=	Kinesin-like protein	KIF3B	57	6	6	5	3	3	3	3	2	3	9.5	9.5	7.8	85.188	747	0	46.504	4.8	4.7	0	0	0	0
A0A480YV05	A0A480YV05;A0A480JVL0;F1RX65;A0A480EWV9;A0A480QPD3	tr|A0A480YV05|A0A480YV05_PIG Transcription initiation factor IIE subunit beta (Fragment) OS=Sus scrofa OX=9823 PE=4 SV=1;tr|A0A480JVL0|A0A480JVL0_PIG Transcription initiation factor IIE subunit beta OS=Sus scrofa OX=9823 PE=3 SV=1;tr|F1RX65|F1RX65_PIG Tran	Transcription initiation factor IIE subunit beta (Fragment)		7	4	4	4	2	3	2	3	2	3	22.9	22.9	22.9	28.772	253	0	25.903	13.4	13.8	0	0	0	0
A0A480W1W9	A0A480W1W9;A0A480VZ70;A0A480ZBB9;A0A480PEX0;A0A287B929;A0A480T1J1;A0A481CAM4;A0A480ESR7;A0A480U9H8;A0A480RAR7;A0A480W1D4;A0A480U972;A0A480UBX8;A0A480L469;A0A480ZNU6;A0A480JKQ7;A0A481BS22;A0A481DBW3;A0A480MRM5;A0A480YLY5;A0A480MTL7;A0A480KFX5;A0A481DH35;A0A480JLW2;Q95307;A0A480YQ60	tr|A0A480W1W9|A0A480W1W9_PIG 60S ribosomal protein L13a isoform 1 (Fragment) OS=Sus scrofa OX=9823 PE=3 SV=1;tr|A0A480VZ70|A0A480VZ70_PIG 60S ribosomal protein L13a isoform 1 (Fragment) OS=Sus scrofa OX=9823 PE=3 SV=1;tr|A0A480ZBB9|A0A480ZBB9_PIG 60S ribos	60S ribosomal protein L13a isoform 1 (Fragment)		39	4	4	4	2	3	2	3	2	3	20.3	20.3	20.3	24.088	207	0	30.478	9.2	16.4	0	0	0	0
A0A480VFT3	A0A480VFT3;F2Z5D2;B5APU4;A0A0B8RZS4;A0A480UJF6;A0A480DYN9;A0A480VF53;A0A286ZIH7	tr|A0A480VFT3|A0A480VFT3_PIG Actin-related protein 3 isoform 1 (Fragment) OS=Sus scrofa OX=9823 PE=3 SV=1;tr|F2Z5D2|F2Z5D2_PIG Actin-related protein 3 isoform 1 OS=Sus scrofa OX=9823 GN=ACTR3 PE=1 SV=1;tr|B5APU4|B5APU4_PIG Actin-related protein 3-like prot	Actin-related protein 3 isoform 1 (Fragment)		9	3	3	3	2	3	2	3	2	3	9.4	9.4	9.4	43.371	383	0	17.778	6.3	9.4	0	0	0	0
A0A480VB64	A0A480VB64;A0A480VAJ7;A0A480XTH6;A0A480VDZ8;A0A480W5Y5;A0A481D2M6;A0A480WFK6;A0A481CZU7;A0A480W5A2;A0A480WFJ6;A0A480WB52;A0A480P7M9;A0A286ZW70;A0A480R635;A0A480VE87;A0A480M1G4;A0A480UHC9;A0A480UEJ3;A0A481A993;A0A480X222;A0A480UTN6;A0A480LSR3;A0A480W3T8;A0A481A9F3;A0A481A1R6;A0A480X4D8;A0A480W9C6;A0A480MFN7;A0A481A9B9;A0A480M3B8;A0A286ZKG9;A0A480UH75;A0A480YJB7;A0A480NCG5;A0A480W105;A0A480VML2;A0A…	tr|A0A480VB64|A0A480VB64_PIG Peptidyl-prolyl cis-trans isomerase OS=Sus scrofa OX=9823 PE=3 SV=1;tr|A0A480VAJ7|A0A480VAJ7_PIG Peptidyl-prolyl cis-trans isomerase OS=Sus scrofa OX=9823 PE=3 SV=1;tr|A0A480XTH6|A0A480XTH6_PIG Peptidyl-prolyl cis-trans isomera	Peptidyl-prolyl cis-trans isomerase		42	3	3	3	2	3	2	3	2	3	16.2	16.2	16.2	23.742	216	0	20.459	11.1	16.2	0	0	0	0
A0A480V1Z2	A0A480V1Z2;F1RRF2;A0A480DV96;A0A287B1D4;A0A480UKI3;A0A480MJG0	tr|A0A480V1Z2|A0A480V1Z2_PIG Dolichyl-diphosphooligosaccharide--protein glycosyltransferase subunit STT3B isoform X1 OS=Sus scrofa OX=9823 PE=4 SV=1;tr|F1RRF2|F1RRF2_PIG Uncharacterized protein OS=Sus scrofa OX=9823 GN=STT3B PE=1 SV=1;tr|A0A480DV96|A0A480D	Dolichyl-diphosphooligosaccharide--protein glycosyltransferase subunit STT3B isoform X1		6	6	6	6	2	3	2	3	2	3	8.2	8.2	8.2	90.824	803	0	57.062	3	4.5	0	0	0	0
A0A480QVS7	A0A480QVS7;A0A480UWC5;A0A480UV35;A0A480Y324;A0A287AUL4;A0A480SWZ5;A0A480EP27;A0A480V3Y5;F1SHB6;A0A480R7A5;A0A480MD58;A0A481D8Y9	tr|A0A480QVS7|A0A480QVS7_PIG Spermatogenesis-associated serine-rich protein 2 isoform X2 OS=Sus scrofa OX=9823 PE=4 SV=1;tr|A0A480UWC5|A0A480UWC5_PIG Spermatogenesis-associated serine-rich protein 2 isoform X1 OS=Sus scrofa OX=9823 PE=4 SV=1;tr|A0A480UV35|	Spermatogenesis-associated serine-rich protein 2 isoform X2		13	4	4	4	2	3	2	3	2	3	13.2	13.2	13.2	50.408	462	0	30.301	5.2	11.3	0	0	0	0
A0A480MYM3	A0A480MYM3;A0A480WWI0;A0A480LHX7;A0A480LLQ5;A0A481CIH2;A0A480KCN4;A0A480LWV2;A0A480N7C2;A0A480YPB8;A0A481CS82;A0A481D3P8;A0A481C1Q3;A0A480Z5M3;A0A480LXK0;A0A480LJS0;A0A481CY07;F1SUG4;A0A481D544;A0A480N2Y2;A0A480N7D4;A0A480YIQ6;A0A480XGL8;A0A481BZ90;A0A480WG69;A0A481CM25;A0A480E6F4;A0A480MH22	tr|A0A480MYM3|A0A480MYM3_PIG Elongin-B isoform a (Fragment) OS=Sus scrofa OX=9823 PE=4 SV=1;tr|A0A480WWI0|A0A480WWI0_PIG Elongin-B isoform a OS=Sus scrofa OX=9823 PE=4 SV=1;tr|A0A480LHX7|A0A480LHX7_PIG Elongin-B isoform a (Fragment) OS=Sus scrofa OX=9823 P	Elongin-B isoform a (Fragment)		27	4	4	4	2	3	2	3	2	3	28.1	28.1	28.1	16.446	153	0	39.741	13.7	22.2	0	14107000	0	1175600
A0A480LG52	A0A480LG52;C5HGF3;A0A480DUZ0;A0A287B8X5;A0A480Q918;A0A480X5Y4;A0A480V297;A0A480NVV4;A0A480YFN8;A0A480KEN5;A0A480X8W4;A0A480X5Q5;A0A481D860;A0A481D527;A0A480REA0;A0A480YK90	tr|A0A480LG52|A0A480LG52_PIG Calcium load-activated calcium channel OS=Sus scrofa OX=9823 PE=3 SV=1;sp|C5HGF3|TMCO1_PIG Calcium load-activated calcium channel OS=Sus scrofa OX=9823 GN=TMCO1 PE=2 SV=1;tr|A0A480DUZ0|A0A480DUZ0_PIG Calcium load-activated calc	Calcium load-activated calcium channel		17	4	4	4	2	3	2	3	2	3	17	17	17	21.175	188	0	23.407	9.6	16.5	26555000	11544000	4425800	1924000
A0A480KS86	A0A480KS86;A0A287ADE6;A0A480MFE2;A0A480M2X6;A0A480MQK9;A0A480XX56;A0A481AB00;A0A480KGH1;F1SB47;A0A480XME1	tr|A0A480KS86|A0A480KS86_PIG 40S ribosomal protein S15a OS=Sus scrofa OX=9823 PE=3 SV=1;tr|A0A287ADE6|A0A287ADE6_PIG Ribosomal protein S15a OS=Sus scrofa OX=9823 GN=RPS15A PE=1 SV=1;tr|A0A480MFE2|A0A480MFE2_PIG 40S ribosomal protein S15a OS=Sus scrofa OX=9	40S ribosomal protein S15a		18	6	6	4	4	5	4	5	2	3	47.5	47.5	36.2	16.059	141	0	45.764	27.7	33.3	310040000	233030000	34449000	25892000
A0A480KIS9	A0A480KIS9;A0A287ANN7;A0A480MBW3;A0A480XDW5;F1SEV8;A0A480ZFE5;A0A287BF97;I3LT08;A0A480KZZ3;A0A480SG19;A0A480XT35;A0A481BD09;A0A481B635;A0A481DA92;A0A480MW03;A0A481CQT7;A0A480SHJ6;A0A480S4H4;A0A480ZBU1;A0A481D6C5;A0A481D8S5;A0A480UU59;A0A480UYC4;A0A481D807;A0A480VAY9;A0A480K8B2;A0A481CPF3;A0A480RIV4	tr|A0A480KIS9|A0A480KIS9_PIG Elongation factor 1-delta isoform X1 OS=Sus scrofa OX=9823 PE=4 SV=1;tr|A0A287ANN7|A0A287ANN7_PIG Uncharacterized protein OS=Sus scrofa OX=9823 GN=EEF1D PE=1 SV=1;tr|A0A480MBW3|A0A480MBW3_PIG Elongation factor 1-delta isoform 4	Elongation factor 1-delta isoform X1		29	4	4	4	2	3	2	3	2	3	17.5	17.5	17.5	42.012	377	0	70.164	6.4	11.1	0	0	0	0
A0A480EHH8	A0A480EHH8;A0A481D2J3;A0A480XBJ6;A0A480VIN2;A0A480VT58;A0A480VVC3;A0A481D4Q5;F1SE73;A0A480VI11;A0A480VM78;A0A481CZR7;A0A480LZA2;A0A480LB14;A0A480M374;A0A480LWU3;A0A480WBJ9;A0A481AFV9;A0A480JWN4;A0A480WH33;A0A480WBE3	tr|A0A480EHH8|A0A480EHH8_PIG DnaJ homolog subfamily A member 1 isoform 1 OS=Sus scrofa OX=9823 PE=3 SV=1;tr|A0A481D2J3|A0A481D2J3_PIG DnaJ homolog subfamily A member 1 isoform 1 (Fragment) OS=Sus scrofa OX=9823 PE=3 SV=1;tr|A0A480XBJ6|A0A480XBJ6_PIG DnaJ h	DnaJ homolog subfamily A member 1 isoform 1		22	4	4	4	2	3	2	3	2	3	10.7	10.7	10.7	47.24	419	0	26.449	6.2	8.8	0	0	0	0
A0A480EDN7	A0A480EDN7;A0A480KCN1;A0A481AS42;A0A480XZF7;A0A480XZX4;A0A481AVY5;A0A480UBS1;A0A480WGI6;A0A481CGN4;A0A480WJ71;A0A480M6M9;A0A480U5Z3;A0A480VVS8;A0A481CH42;A0A480UX52;A0A480U6G1;A0A480LBF8;F1SG88;A0A480Q0A5;A0A480MPW4;A0A480VHM1;A0A480N717;A0A480VM85;A0A480PQF0;A0A480VWQ5;A0A480VXU8;A0A480NEI4;A0A480WJC0;A0A481CEI0;A0A480T2U0;A0A480RUL9;A0A480ZZG6;A0A480RKY8;A0A480NKD0;A0A480UN17;A0A480RNW8;I3LEF1;…	tr|A0A480EDN7|A0A480EDN7_PIG Translation initiation factor eIF-2B subunit epsilon (Fragment) OS=Sus scrofa OX=9823 PE=4 SV=1;tr|A0A480KCN1|A0A480KCN1_PIG Translation initiation factor eIF-2B subunit epsilon (Fragment) OS=Sus scrofa OX=9823 PE=4 SV=1;tr|A0A	Translation initiation factor eIF-2B subunit epsilon (Fragment)		39	3	3	3	2	3	2	3	2	3	5.7	5.7	5.7	84.926	757	0	28.906	3.2	5.7	0	0	0	0
A0A287BHZ0	A0A287BHZ0;A0A480XGH4;A0A480X9X3;A0A287BCI5;A0A480DQ35;A0A480WLR7;A0A480TBN7;A0A480PNM9;A0A481BL29;A0A480XGC3;A0A480VAV5;A0A480XC62;A0A481DDJ4;A0A480YGN8	tr|A0A287BHZ0|A0A287BHZ0_PIG KRR1 small subunit processome component OS=Sus scrofa OX=9823 GN=KRR1 PE=3 SV=1;tr|A0A480XGH4|A0A480XGH4_PIG KRR1 small subunit processome component homolog (Fragment) OS=Sus scrofa OX=9823 PE=4 SV=1;tr|A0A480X9X3|A0A480X9X3_PI	KRR1 small subunit processome component		14	4	4	4	2	3	2	3	2	3	12.4	12.4	12.4	40.057	347	0	33.349	6.9	9.8	0	0	0	0
A0A287AGC9	A0A287AGC9;I3LB61;A0A287B7Q2;A0A480ELM7	tr|A0A287AGC9|A0A287AGC9_PIG SAM domain-containing protein OS=Sus scrofa OX=9823 GN=SAMD9 PE=4 SV=1;tr|I3LB61|I3LB61_PIG Sterile alpha motif domain-containing protein 9 OS=Sus scrofa OX=9823 GN=SAMD9 PE=4 SV=1;tr|A0A287B7Q2|A0A287B7Q2_PIG SAM domain-contai	SAM domain-containing protein	SAMD9	4	3	3	3	2	3	2	3	2	3	2.2	2.2	2.2	181.23	1560	0	18.796	1.5	2.2	0	0	0	0
A0A286ZVK5	A0A286ZVK5;A0A287BBI5;A0A481CCJ1;A0A480W291;P00355;A0A286ZQE4;A0A480L207;A0A287BG23;A0A481CMN0;A0A480L746;A0A480M551;A0A480QAQ5;A0A481CMM8;A0A480VES5;A0A480MHH0;A0A480VYL6;A0A076KRX0;A0A480PDX9;A0SNU7;A0A481CJQ4;A0A480XV61;Q0QES9;A0A481CJ15;A0A480QX49;Q9TUY2;A0A481CJS0;A0A480VYK9;A0A480RFL6;A0A480RJ12;A0A480JKS3;A0A480RKH9;A0A480VC72;A0A480VZ91;A0A480RR86;A0A480T7R7;A0A480RRT4;Q71UN0;A0A480W1G5	tr|A0A286ZVK5|A0A286ZVK5_PIG Glyceraldehyde-3-phosphate dehydrogenase OS=Sus scrofa OX=9823 GN=GAPDH PE=1 SV=1;tr|A0A287BBI5|A0A287BBI5_PIG Glyceraldehyde-3-phosphate dehydrogenase OS=Sus scrofa OX=9823 GN=GAPDH PE=1 SV=1;tr|A0A481CCJ1|A0A481CCJ1_PIG Glyce	Glyceraldehyde-3-phosphate dehydrogenase (EC 1.2.1.12)	GAPDH	49	6	6	5	3	4	3	4	2	3	22.2	22.2	20.1	37.247	343	0	37.405	8.5	14.9	16063000	7894600	1003900	493410
A0A0B8S0A5	A0A0B8S0A5;A0A287BFF3;A0A480KLN7;A0A481AX60;A0A480KWA5;A0A287ADU9;F1RWL3;A0A480MP04;A0A480MRX9;A0A481ATN0;A0A480RXY6;A0A480Q2N6;A0A480SRK5;A0A480QP54;A0A480T548;A0A287B5T2;A0A480Q628;A0A480ZDI0;A0A480R915;A0A480UZU8;A0A480LI53;A0A480KVS6;A0A480MWT8	tr|A0A0B8S0A5|A0A0B8S0A5_PIG Cyclin-dependent kinase 12 OS=Sus scrofa domesticus OX=9825 GN=CDK12 PE=4 SV=1;tr|A0A287BFF3|A0A287BFF3_PIG Cyclin-dependent kinase 12 isoform 1 OS=Sus scrofa OX=9823 GN=CDK12 PE=4 SV=1;tr|A0A480KLN7|A0A480KLN7_PIG Cyclin-depen	Cyclin-dependent kinase 12	CDK12	27	5	5	4	3	4	3	4	2	3	4.7	4.7	4.2	164.55	1492	0	47.054	2.3	3.2	28512000	16797000	459870	270920
A0A480UTZ9	A0A480UTZ9;A0A480UEB7;A0A480PEG2;A0A480W6E0;F1S1V1;A0A480KCL5;A0A480EIW5;A0A480W3A4	tr|A0A480UTZ9|A0A480UTZ9_PIG Lupus La protein OS=Sus scrofa OX=9823 PE=4 SV=1;tr|A0A480UEB7|A0A480UEB7_PIG Lupus La protein OS=Sus scrofa OX=9823 PE=4 SV=1;tr|A0A480PEG2|A0A480PEG2_PIG Lupus La protein OS=Sus scrofa OX=9823 PE=4 SV=1;tr|A0A480W6E0|A0A480W6	Lupus La protein		8	3	3	3	1	3	1	3	1	3	8.4	8.4	8.4	40.612	347	0	18.426	3.2	8.4	0	10815000	0	569220
A0A480UBQ6	A0A480UBQ6;A0A480K5B1;A0A481DHA0;A0A480RCF2;A0A480SWB2;A0A480USV6;A0A480X8Q0;A0A480X8Z2;A0A480SQX8;A0A480W9D6;A0A287A217;A0A481D243;A0A480JIK1;A0A480S8R6;A0A480U8P4;A0A480SGC4;A0A480XQY7;A0A481AJQ4;A0A480U9M8;A0A480X8R0;A0A287A275;A0A480KGS3;A0A480W1M8;A0A480TFQ0;A0A480LN86;A0A480M378;A0A481DKV7;A0A480QET1;A0A480SW55;A0A480KJ48;A0A480JYD9;A0A480KGQ6;A0A480XLN2;A0A480RKI0;A0A480KQR9;A0A480KSQ2;A0A…	tr|A0A480UBQ6|A0A480UBQ6_PIG Tubulin beta chain OS=Sus scrofa OX=9823 PE=3 SV=1;tr|A0A480K5B1|A0A480K5B1_PIG Tubulin beta chain OS=Sus scrofa OX=9823 PE=3 SV=1;tr|A0A481DHA0|A0A481DHA0_PIG Tubulin beta chain (Fragment) OS=Sus scrofa OX=9823 PE=3 SV=1;tr|A0	Tubulin beta chain		282	4	4	4	1	3	1	3	1	3	10.3	10.3	10.3	49.817	445	0	23.548	2.7	8.3	0	0	0	0
A0A480N692	A0A480N692;F1S3U9;A0A286ZND5;A0A480NPN3;A0A480P841;A0A480LX78;A0A480EWQ2;A0A480W9H6;A0A480N622;A0A480Z0F7	tr|A0A480N692|A0A480N692_PIG Peroxiredoxin-1 OS=Sus scrofa OX=9823 PE=4 SV=1;tr|F1S3U9|F1S3U9_PIG Thioredoxin domain-containing protein OS=Sus scrofa OX=9823 GN=PRDX1 PE=1 SV=3;tr|A0A286ZND5|A0A286ZND5_PIG Peroxiredoxin-1 OS=Sus scrofa OX=9823 GN=PRDX1 PE=	Peroxiredoxin-1		10	5	5	4	1	3	1	3	1	3	24	24	19.9	21.694	196	0	29.545	5.1	14.3	0	0	0	0
A0A480MVB0	A0A480MVB0;A0A481A905;A0A480ETU6;A0A480SK87;A0A480ZXR4;A0A480S5E7;A0A480ZKT8;A0A480M7A9	tr|A0A480MVB0|A0A480MVB0_PIG Cytoskeleton-associated protein 4 OS=Sus scrofa OX=9823 PE=4 SV=1;tr|A0A481A905|A0A481A905_PIG Cytoskeleton-associated protein 4 (Fragment) OS=Sus scrofa OX=9823 PE=4 SV=1;tr|A0A480ETU6|A0A480ETU6_PIG Cytoskeleton-associated pr	Cytoskeleton-associated protein 4		37	30	30	3	26	22	26	22	1	3	48.4	48.4	4.5	70.202	626	0	323.31	40.9	35.8	213050000	225380000	4576600	5480300	160450000	155490000	1.0319	0.961942
A0A480LJD7	A0A480LJD7;A0A480XCT6;A0A480W6D1;A0A480T3C1;A0A480PUQ1;A0A0B8RT26;A0A481BCX0;F1SDQ3;A0A480Z0N0;A0A480EES2;A0A480UC72;A0A480U9V4;A0A480U1U5	tr|A0A480LJD7|A0A480LJD7_PIG Transmembrane protein 214 isoform X1 OS=Sus scrofa OX=9823 PE=4 SV=1;tr|A0A480XCT6|A0A480XCT6_PIG Transmembrane protein 214 isoform X1 OS=Sus scrofa OX=9823 PE=4 SV=1;tr|A0A480W6D1|A0A480W6D1_PIG Transmembrane protein 214 isofo	Transmembrane protein 214 isoform X1		16	3	3	3	1	3	1	3	1	3	7.5	7.5	7.5	45.548	402	0	17.94	2.2	7.5	0	0	0	0
A0A480JVP8	A0A480JVP8;A0A480JIR7;A0A286ZW55;K9IVV1;A0A481AGY2;A0A480UJV2;A0A287BEZ7;A0A480WNC8;F1SUB2;A0A480EPW5	tr|A0A480JVP8|A0A480JVP8_PIG Sphingosine-1-phosphate lyase 1 isoform X1 OS=Sus scrofa OX=9823 PE=3 SV=1;tr|A0A480JIR7|A0A480JIR7_PIG Sphingosine-1-phosphate lyase 1 isoform X4 OS=Sus scrofa OX=9823 PE=3 SV=1;tr|A0A286ZW55|A0A286ZW55_PIG Uncharacterized pro	Sphingosine-1-phosphate lyase 1 isoform X1		10	3	3	3	1	3	1	3	1	3	9.5	9.5	9.5	41.723	370	0	27.663	2.7	9.5	0	0	0	0
A0A287BBI3	A0A287BBI3;A0A480XWB3;Q2YGT9;A0A480RBT2;A0A480DNZ6;A0A480KQ08;A0A480S425;A0A480XLG2;A0A480EQB0	tr|A0A287BBI3|A0A287BBI3_PIG 60S ribosomal protein L6 OS=Sus scrofa OX=9823 GN=RPL6 PE=1 SV=1;tr|A0A480XWB3|A0A480XWB3_PIG 60S ribosomal protein L6 OS=Sus scrofa OX=9823 PE=3 SV=1;sp|Q2YGT9|RL6_PIG 60S ribosomal protein L6 OS=Sus scrofa OX=9823 GN=RPL6 PE=	60S ribosomal protein L6	RPL6	14	4	4	4	1	3	1	3	1	3	15.9	15.9	15.9	30.646	271	0	37.948	4.8	12.9	0	0	0	0
A0A480DRE4	A0A480DRE4;A0A480X4J5;A0A480X087;A0A480PTT7;A0A480HYR0;A0A480QES9;A0A480J3D7;A0A481CEM9;A0A0B8RZ36;A0A480X7Q1;A0A481CBE5;A0A480X7R1;A0A480X4F0;A0A480SSA6;A0A480S3X8;A0A480ZEV1;A0A287BJQ1;A0A481BBX3;A0A481AXL6;A0A480T3E4;A0A480QL18;A0A480YJK9;A0A480VWD4;A0A480YIH2;A0A481CDR2;A0A480X7N3;A0A480X4M9;A0A480F0A3;A0A480RT75;A0A480K4T0;A0A481AFB9;A0A286ZR85;A0A481BFU7;A0A480RR77;A0A481BH95;A0A480KZL0;A0A…	tr|A0A480DRE4|A0A480DRE4_PIG Spectrin alpha chain, non-erythrocytic 1 isoform X6 OS=Sus scrofa OX=9823 PE=4 SV=1;tr|A0A480X4J5|A0A480X4J5_PIG Spectrin alpha chain, non-erythrocytic 1 isoform X12 OS=Sus scrofa OX=9823 PE=4 SV=1;tr|A0A480X087|A0A480X087_PIG	Spectrin alpha chain, non-erythrocytic 1 isoform X6		94	16	16	16	12	2	12	2	12	2	8.3	8.3	8.3	285.54	2483	0	101.41	6.3	0.8	0	0	0	0
F1SQ87	F1SQ87;A0A0B8RS58;A0A480EK67;A0A480N5F1	tr|F1SQ87|F1SQ87_PIG WW domain-binding protein 11 OS=Sus scrofa OX=9823 GN=WBP11 PE=1 SV=3;tr|A0A0B8RS58|A0A0B8RS58_PIG WW domain binding protein 11 OS=Sus scrofa domesticus OX=9825 GN=WBP11 PE=4 SV=1;tr|A0A480EK67|A0A480EK67_PIG WW domain-binding protein	Uncharacterized protein	WBP11	5	8	8	8	6	2	6	2	6	2	12.9	12.9	12.9	70.058	641	0	49	11.2	3.1	0	0	0	0
F1SGX1	F1SGX1;A0A480JYQ0;A0A480YX79;A0A481DXP8	tr|F1SGX1|F1SGX1_PIG WD_REPEATS_REGION domain-containing protein OS=Sus scrofa OX=9823 GN=CHAF1B PE=4 SV=2;tr|A0A480JYQ0|A0A480JYQ0_PIG Chromatin assembly factor 1 subunit B OS=Sus scrofa OX=9823 PE=4 SV=1;tr|A0A480YX79|A0A480YX79_PIG Chromatin assembly fa	Chromatin assembly factor 1 subunit B	CHAF1B	7	7	7	7	6	2	6	2	6	2	17.5	17.5	17.5	55.367	504	0	49.999	15.5	4.4	12515000	0	521450	0
A0A480UU46	A0A480UU46;A0A480SHF9;A0A480MJH2;A0A480KR56;A0A480TLC4;A0A481AJB7;A0A480XPD2;A0A480L3G3;A0A480QG94;A0A480L9T7;A0A480XP88;A0A480T380;A0A480SYS2;A0A480SWT0;A0A480KEY2;A0A480SKY5;A0A480SAL4;A0A480TL80;A0A480ST46;A0A480NQ91;A0A480XUC1;A0A287BAF6;A0A480LI52;A0A480X296;A0A481C0D6;A0A481CG43;A0A287ADD1;A0A480MWE0;A0A481B5M3;A0A480X258;A0A480QG74;A0A480NRP4;A0A480X241;A0A480XH85;A0A480KA14;A0A480Y2K8;A0A…	tr|A0A480UU46|A0A480UU46_PIG Transducin beta-like protein 3 (Fragment) OS=Sus scrofa OX=9823 PE=4 SV=1;tr|A0A480SHF9|A0A480SHF9_PIG Transducin beta-like protein 3 OS=Sus scrofa OX=9823 PE=4 SV=1;tr|A0A480MJH2|A0A480MJH2_PIG Transducin beta-like protein 3 (	Transducin beta-like protein 3 (Fragment)		99	7	7	7	6	2	6	2	6	2	10.6	10.6	10.6	90.035	823	0	44.787	9	2.7	0	0	0	0
A0A480P9K2	A0A480P9K2;A0A480P5Y2;F1SHE8;A0A480EQQ4;A0A481AXR4;A0A480UJH4;A0A481DM05	tr|A0A480P9K2|A0A480P9K2_PIG Ribosome biogenesis protein WDR12 OS=Sus scrofa OX=9823 PE=4 SV=1;tr|A0A480P5Y2|A0A480P5Y2_PIG Ribosome biogenesis protein WDR12 OS=Sus scrofa OX=9823 GN=WDR12 PE=3 SV=1;tr|F1SHE8|F1SHE8_PIG Ribosome biogenesis protein WDR12 OS	Ribosome biogenesis protein WDR12		7	6	6	6	6	2	6	2	6	2	20.9	20.9	20.9	39.995	373	0	42.897	20.9	6.7	0	0	0	0
A0A480EE57	A0A480EE57;A0A480K961;A0A480QBA6;A0A480X5M9;F1RFL5;A0A287AP74;A0A480Z3D0;A0A480KCW1;A0A480Y6U1;A0A480KNP1;A0A480MXS3;A0A480UDA9;A0A480VX15;A0A480KPJ8;A0A480KV20;A0A480T594;A0A480YYJ1	tr|A0A480EE57|A0A480EE57_PIG RNA helicase OS=Sus scrofa OX=9823 PE=3 SV=1;tr|A0A480K961|A0A480K961_PIG RNA helicase OS=Sus scrofa OX=9823 PE=3 SV=1;tr|A0A480QBA6|A0A480QBA6_PIG RNA helicase OS=Sus scrofa OX=9823 PE=3 SV=1;tr|A0A480X5M9|A0A480X5M9_PIG ATP-d	RNA helicase		19	6	6	6	6	2	6	2	6	2	9.7	9.7	9.7	68.366	600	0	41.887	9.7	3.5	0	0	0	0
F1RZT9	F1RZT9;A0A480QHX0;A0A480ZLW5;A0A481CYQ9;A0A480XCY9;A0A480ZJ17;A0A481BDP8	tr|F1RZT9|F1RZT9_PIG Methyl-CpG binding protein 2 OS=Sus scrofa OX=9823 GN=MECP2 PE=1 SV=4;tr|A0A480QHX0|A0A480QHX0_PIG Methyl-CpG-binding protein 2 OS=Sus scrofa OX=9823 PE=4 SV=1;tr|A0A480ZLW5|A0A480ZLW5_PIG Methyl-CpG-binding protein 2 isoform 1 OS=Sus	Methyl-CpG binding protein 2	MECP2	8	5	5	5	5	2	5	2	5	2	12	12	12	49.248	457	0	30.509	12	5.3	0	0	0	0
A0A481DGG2	A0A481DGG2;A0A481DIT4;A0A480VCM8;A0A481D256;A0A481CNF0;Q6QAT0;A0A481A9F1;A0A481D4P4;A0A480ERD1;A0A480MBY8;A0A481D1N4;A0A480NQG9;A0A481DKX1;A0A480MIS8	tr|A0A481DGG2|A0A481DGG2_PIG 60S ribosomal protein L32 (Fragment) OS=Sus scrofa OX=9823 PE=4 SV=1;tr|A0A481DIT4|A0A481DIT4_PIG 60S ribosomal protein L32 OS=Sus scrofa OX=9823 PE=4 SV=1;tr|A0A480VCM8|A0A480VCM8_PIG 60S ribosomal protein L32 (Fragment) OS=Su	60S ribosomal protein L32 (Fragment)		21	5	5	5	5	2	5	2	5	2	25.6	25.6	25.6	23.173	203	0	108.27	25.6	11.3	0	0	0	0
A0A481A8J7	A0A481A8J7;I3L7C4;A0A287BII7;A0A287A0A1;A0A287BIY9;I3L5T4;A0A481C5Z8;A0A480EEG3;A0A481ABX5;A0A481BVQ6	tr|A0A481A8J7|A0A481A8J7_PIG Zinc finger protein 638 isoform 2 OS=Sus scrofa OX=9823 PE=4 SV=1;tr|I3L7C4|I3L7C4_PIG Uncharacterized protein OS=Sus scrofa OX=9823 GN=ZNF638 PE=1 SV=2;tr|A0A287BII7|A0A287BII7_PIG Uncharacterized protein OS=Sus scrofa OX=9823	Zinc finger protein 638 isoform 2		11	5	5	5	5	2	5	2	5	2	4.5	4.5	4.5	170.08	1540	0	35.496	4.5	2.3	0	3194700	0	42036
A0A480WTE3	A0A480WTE3;F1S346;A0A480EKI7;A0A480Q775;A0A480NQK5;A0A480WT48;A0A480U748;A0A480Q6J2;A0A287B0M5;A0A480QFU8	tr|A0A480WTE3|A0A480WTE3_PIG Kinesin-like protein OS=Sus scrofa OX=9823 PE=3 SV=1;tr|F1S346|F1S346_PIG Kinesin-like protein OS=Sus scrofa OX=9823 GN=KIF2C PE=3 SV=2;tr|A0A480EKI7|A0A480EKI7_PIG Kinesin-like protein OS=Sus scrofa OX=9823 PE=3 SV=1;tr|A0A480	Kinesin-like protein		13	7	6	6	6	2	5	2	5	2	13.1	11.7	11.7	71.608	641	0	36.124	9.8	5	0	0	0	0
A0A480WJD0	A0A480WJD0;A0A480YDN0;A0A480Y9F4;A0A481DKY6;A0A480S1B2;A0A287B433;A0A480ZH14;A0A480RQI3;A0A286ZI37	tr|A0A480WJD0|A0A480WJD0_PIG Surfeit locus protein 6 isoform 1 (Fragment) OS=Sus scrofa OX=9823 PE=4 SV=1;tr|A0A480YDN0|A0A480YDN0_PIG Surfeit locus protein 6 isoform 1 (Fragment) OS=Sus scrofa OX=9823 PE=4 SV=1;tr|A0A480Y9F4|A0A480Y9F4_PIG Surfeit locus p	Surfeit locus protein 6 isoform 1 (Fragment)		10	5	5	5	5	2	5	2	5	2	15.8	15.8	15.8	41.797	368	0	75.268	15.8	7.3	0	0	0	0
A0A480EJB0	A0A480EJB0;A0A480X0E4;A0A480X0K8	tr|A0A480EJB0|A0A480EJB0_PIG Selenocysteine insertion sequence-binding protein 2 isoform X1 OS=Sus scrofa OX=9823 PE=4 SV=1;tr|A0A480X0E4|A0A480X0E4_PIG Selenocysteine insertion sequence-binding protein 2 isoform X3 OS=Sus scrofa OX=9823 PE=4 SV=1;tr|A0A48	Selenocysteine insertion sequence-binding protein 2 isoform X1		50	15	15	6	11	5	11	5	5	2	12.5	12.5	5.8	145.71	1304	0	91.632	9.4	5.1	211770000	0	3208600	0
A0A480EDQ2	A0A480EDQ2;A0A480JHU2;A0A480R4W5;A0A480U949;A0A480MUQ5;A0A480P0N8;A0A287ADJ2;A0A480V6M4;A0A480V6A9;A0A480MKC2;A0A481D9S5;A0A480VUN4;F1RGJ3;A0A481C0D5;A0A481BZW5;A0A480KKW5;A0A480LTX0;A0A480P5B0;A0A480Q579;A0A480MTV8;A0A480TGG9;A0A480YT49	tr|A0A480EDQ2|A0A480EDQ2_PIG Stress-70 protein, mitochondrial OS=Sus scrofa OX=9823 PE=3 SV=1;tr|A0A480JHU2|A0A480JHU2_PIG Stress-70 protein, mitochondrial OS=Sus scrofa OX=9823 PE=3 SV=1;tr|A0A480R4W5|A0A480R4W5_PIG Stress-70 protein, mitochondrial OS=Sus	Stress-70 protein, mitochondrial		30	5	5	5	5	2	5	2	5	2	7.9	7.9	7.9	83.252	764	0	72.15	7.9	3.4	0	0	0	0
A0A480DYW7	A0A480DYW7;A0A287BDL0;A0A481AU21;A0A480SUG7;A0A480UBT7;A0A481AQ89;A0A481AEY5;A0A0B8RZ14;A0A287ABS2;A0A480LUM2;A0A287AHR9;A0A480KGH0;A0A286ZVI2;A0A481BT53;A0A480QLM4;A0A481BH11;A0A481BMM3;A0A480QNX7;I3LK74;A0A480RJ02;A0A480NTP4;A0A287AWZ8;A0A480MYX9;A0A480MZM3;A0A480LP85;A0A480W3F6;A0A480LRA1;A0A481BP66;A0A480N5Z5;A0A287BMS1;A0A480QZG7;A0A480XYH9;A0A480TFI4;A0A480XY98;A0A480NTI3;A0A480WIP0	tr|A0A480DYW7|A0A480DYW7_PIG E3 ubiquitin-protein ligase TRIP12 isoform h OS=Sus scrofa OX=9823 PE=4 SV=1;tr|A0A287BDL0|A0A287BDL0_PIG Uncharacterized protein OS=Sus scrofa OX=9823 GN=TRIP12 PE=1 SV=1;tr|A0A481AU21|A0A481AU21_PIG E3 ubiquitin-protein ligas	E3 ubiquitin-protein ligase TRIP12 isoform h		39	6	6	6	5	2	5	2	5	2	3.7	3.7	3.7	230.16	2081	0	44.556	2.9	1.3	0	0	0	0
A0A287AQT0	A0A287AQT0;A0A481ARM0;A0A480TZM5;A0A480XWM4;A0A480XZY0;A0A481ASR7;A0A480W297;A0A481ACA7;A0A481DKT9;A0A480EHY6;A0A480QAY7;A0A481CF68;A0A480YWR3;A0A480XC59;A0A480Z1F3;A0A480WN25;F1SFI3;A0A481D077;A0A480UD93;A0A480T7G2	tr|A0A287AQT0|A0A287AQT0_PIG AAA domain-containing protein OS=Sus scrofa OX=9823 GN=RFC4 PE=1 SV=1;tr|A0A481ARM0|A0A481ARM0_PIG Replication factor C subunit 4 (Fragment) OS=Sus scrofa OX=9823 PE=4 SV=1;tr|A0A480TZM5|A0A480TZM5_PIG Replication factor C subu	Replication factor C subunit 4	RFC4	20	7	7	7	5	2	5	2	5	2	26.8	26.8	26.8	32.792	299	0	44.637	19.7	6.4	0	0	0	0
A0A287A9I8	A0A287A9I8;A0A0B8RW24;A0A480XDM7;A0A480LRH1;A0A480KUB8;A0A480QAD6;A0A480SWD4;A0A287BD83;A0A480VI92;A0A287AHM1;A0A480KQ72;A0A480LSE1;A0A480KPP7;A0A480LLH1;A0A480EIZ2;A0A480QC21;A0A480Y571;A0A480Z0V8	tr|A0A287A9I8|A0A287A9I8_PIG ATP synthase subunit gamma OS=Sus scrofa OX=9823 GN=ATP5F1C PE=3 SV=1;tr|A0A0B8RW24|A0A0B8RW24_PIG ATP synthase subunit gamma OS=Sus scrofa domesticus OX=9825 GN=ATP5C1 PE=3 SV=1;tr|A0A480XDM7|A0A480XDM7_PIG ATP synthase subuni	ATP synthase subunit gamma	ATP5F1C	20	6	6	6	5	2	5	2	5	2	21.5	21.5	21.5	32.992	298	0	44.422	17.1	7.4	92150000	62398000	6143400	4159900	75179000	88580000	0.848713	0.143165
K7GPK2	K7GPK2;A0A481CUA5;F1RP05;A0A480EYN9;A0A480NPX4	tr|K7GPK2|K7GPK2_PIG Uncharacterized protein OS=Sus scrofa OX=9823 GN=DNAJA2 PE=1 SV=1;tr|A0A481CUA5|A0A481CUA5_PIG DnaJ homolog subfamily A member 2 (Fragment) OS=Sus scrofa OX=9823 PE=3 SV=1;tr|F1RP05|F1RP05_PIG Uncharacterized protein OS=Sus scrofa OX=9	DnaJ heat shock protein family (Hsp40) member A2	DNAJA2	5	4	4	4	4	2	4	2	4	2	13	13	13	42.003	378	0	25.169	13	5.6	0	0	0	0
I3LS83	I3LS83;A0A287BCE0;A0A480ZR13;A0A480UNV8;A0A287BCL1;A0A480PEH0;A0A481ATT0;A0A480DYW3;A0A480YNY5	tr|I3LS83|I3LS83_PIG Uncharacterized protein OS=Sus scrofa OX=9823 GN=TUSC3 PE=4 SV=2;tr|A0A287BCE0|A0A287BCE0_PIG Tumor suppressor candidate 3 isoform a OS=Sus scrofa OX=9823 GN=TUSC3 PE=4 SV=1;tr|A0A480ZR13|A0A480ZR13_PIG Tumor suppressor candidate 3 iso	Tumor suppressor candidate 3 isoform a	TUSC3	9	4	4	4	4	2	4	2	4	2	13	13	13	30.997	269	0	23.44	13	7.1	0	0	0	0
I3LGD1	I3LGD1;B7TJ07;A0A480EA57;A0A480NZ36;A0A480N7H5;A0A481CGM7	tr|I3LGD1|I3LGD1_PIG Sas10 domain-containing protein OS=Sus scrofa OX=9823 GN=UTP3 PE=4 SV=1;tr|B7TJ07|B7TJ07_PIG UTP3 small subunit processome component OS=Sus scrofa OX=9823 GN=UTP3 PE=2 SV=1;tr|A0A480EA57|A0A480EA57_PIG Something about silencing protein	UTP3 small subunit processome component	UTP3	7	7	7	7	4	2	4	2	4	2	18.6	18.6	18.6	54.27	474	0	84.385	10.8	4.4	0	0	0	0
I3LFS1	I3LFS1;A0A480X4R3;A0A480UKB5;A0A480LEA7;A0A480TNE4;A0A480QYL6;A0A480XEA5;A0A481CBP7;A0A481BSN0	tr|I3LFS1|I3LFS1_PIG U4/U6.U5 tri-snRNP-associated protein 2 OS=Sus scrofa OX=9823 GN=USP39 PE=1 SV=2;tr|A0A480X4R3|A0A480X4R3_PIG U4/U6.U5 tri-snRNP-associated protein 2 isoform 1 OS=Sus scrofa OX=9823 PE=4 SV=1;tr|A0A480UKB5|A0A480UKB5_PIG U4/U6.U5 tri-s	Ubiquitin specific peptidase 39	USP39	13	5	5	5	4	2	4	2	4	2	12	12	12	65.432	565	0	40.369	9.9	3.5	5430900	0	181030	0
F2Z517	F2Z517;A0A480SHN4	tr|F2Z517|F2Z517_PIG Arginine and glutamate-rich protein 1 OS=Sus scrofa OX=9823 GN=ARGLU1 PE=4 SV=1;tr|A0A480SHN4|A0A480SHN4_PIG Arginine and glutamate-rich protein 1 OS=Sus scrofa OX=9823 PE=4 SV=1	Arginine and glutamate rich 1 (Arginine and glutamate-rich protein 1)	ARGLU1	2	4	4	4	4	2	4	2	4	2	11.4	11.4	11.4	33.216	273	0	23.538	11.4	5.5	28816000	0	2619700	0
F1SLI6	F1SLI6;A0A480L387;A0A480ENN6;A0A286ZY39;A0A287AL20;A0A480NKC9;A0A0B8RS94;A0A480WSH4;A0A480WS54;A0A480WS51;A0A480X4Z7;A0A480MJD4	tr|F1SLI6|F1SLI6_PIG Uncharacterized protein OS=Sus scrofa OX=9823 GN=SMARCC1 PE=4 SV=3;tr|A0A480L387|A0A480L387_PIG SWI/SNF complex subunit SMARCC1 isoform X1 OS=Sus scrofa OX=9823 PE=4 SV=1;tr|A0A480ENN6|A0A480ENN6_PIG SWI/SNF complex subunit SMARCC1 iso	SWI/SNF related, matrix associated, actin dependent regulator of chromatin subfamily c member 1	SMARCC1	12	8	7	7	5	2	4	2	4	2	7.4	6.7	6.7	121.76	1091	0	42.068	4.2	2.2	7843900	0	148000	0
A0A481DMP4	A0A481DMP4;A0A480MDN1;A0A480U0L5;F1SUQ8;A0A480TDJ0;A0A481B1G1;A0A287BJ22;A0A480W9J0;A0A287ANK4;A0A480EXI6;A0A480NKF0	tr|A0A481DMP4|A0A481DMP4_PIG Protein RCC2 OS=Sus scrofa OX=9823 PE=4 SV=1;tr|A0A480MDN1|A0A480MDN1_PIG Protein RCC2 OS=Sus scrofa OX=9823 PE=4 SV=1;tr|A0A480U0L5|A0A480U0L5_PIG Protein RCC2 (Fragment) OS=Sus scrofa OX=9823 PE=4 SV=1;tr|F1SUQ8|F1SUQ8_PIG Un	Protein RCC2		11	4	4	4	4	2	4	2	4	2	19.7	19.7	19.7	26.7	244	0	40.493	19.7	10.7	8978700	5893400	598580	392900
A0A481DCJ6	A0A481DCJ6;F1SFJ8;A0A480X5W5;A0A480SMB6;A0A480EVB5;A0A480VBI6;A0A480U5C1;A0A480N1T1	tr|A0A481DCJ6|A0A481DCJ6_PIG DnaJ homolog subfamily B member 11 OS=Sus scrofa OX=9823 PE=4 SV=1;tr|F1SFJ8|F1SFJ8_PIG DnaJ homolog subfamily B member 11 OS=Sus scrofa OX=9823 GN=DNAJB11 PE=1 SV=1;tr|A0A480X5W5|A0A480X5W5_PIG DnaJ homolog subfamily B member	DnaJ homolog subfamily B member 11		8	5	5	5	4	2	4	2	4	2	16	16	16	39.709	351	0	39.222	12.8	6.8	0	0	0	0
A0A481CZK5	A0A481CZK5;A0A480U5Q6;P62802;A0A480TD90;A0A480XUG7;A0A480XK28;A0A480XNJ3;A0A480XRH9;A0A481A319;A0A481A320;A0A480P8E8;A0A481DNE7;A0A480YRX1;A0A480KDB1;A0A480MNU0	tr|A0A481CZK5|A0A481CZK5_PIG Histone H4 (Fragment) OS=Sus scrofa OX=9823 PE=3 SV=1;tr|A0A480U5Q6|A0A480U5Q6_PIG Histone H4 (Fragment) OS=Sus scrofa OX=9823 PE=3 SV=1;sp|P62802|H4_PIG Histone H4 OS=Sus scrofa OX=9823 PE=1 SV=2;tr|A0A480TD90|A0A480TD90_PIG H	Histone H4 (Fragment)		16	5	5	5	4	2	4	2	4	2	42.9	42.9	42.9	10.879	98	0	41.717	38.8	18.4	0	0	0	0
A0A481CXK9	A0A481CXK9;A0A480Y3Z5;A0A480KFC7;F1RNI3;A0A480L6X3;A0A480X2X8;A0A287AMS8;A0A480Z4Q5;A0A480YI90;A0A480TE48;A0A480PXN7;A0A480UEX2;A0A480ELE9	tr|A0A481CXK9|A0A481CXK9_PIG U4/U6 small nuclear ribonucleoprotein Prp31 isoform X1 (Fragment) OS=Sus scrofa OX=9823 PE=4 SV=1;tr|A0A480Y3Z5|A0A480Y3Z5_PIG U4/U6 small nuclear ribonucleoprotein Prp31 isoform X1 OS=Sus scrofa OX=9823 PE=4 SV=1;tr|A0A480KFC7	U4/U6 small nuclear ribonucleoprotein Prp31 isoform X1 (Fragment)		14	5	5	5	4	2	4	2	4	2	11.4	11.4	11.4	47.73	429	0	36.756	9.3	4.4	0	0	0	0
A0A481BRR6	A0A481BRR6;A0A481BXK4;A0A480NRY7;A0A480USA1;A0A481A2G1;A0A480VDX5;A0A480Z832;A0A480TBG5;A0A480Z0X7;A0A481BZC6;A0A480Z235;A0A481B231;A0A287BLY0;A0A481BZU4;A0A481C2P9;A0A480MC82;A0A481DB58;F1RU38;A0A480YNV9;A0A480PBC3;A0A480NEY6;A0A480PSI0;A0A480KT68;A0A480EHT7;A0A481A4D7;A0A480QFU6;A0A480MC84;A0A480QT23;A0A480KGJ8;A0A480PE18;A0A480KUQ9;A0A480KUP6;A0A480X817;A0A480K9L5;A0A480X121;A0A481D4R5;A0A480L…	tr|A0A481BRR6|A0A481BRR6_PIG Splicing factor 3B subunit 2 OS=Sus scrofa OX=9823 PE=4 SV=1;tr|A0A481BXK4|A0A481BXK4_PIG Splicing factor 3B subunit 2 OS=Sus scrofa OX=9823 PE=4 SV=1;tr|A0A480NRY7|A0A480NRY7_PIG Splicing factor 3B subunit 2 OS=Sus scrofa OX=9	Splicing factor 3B subunit 2		40	5	5	5	4	2	4	2	4	2	6	6	6	93.415	838	0	40.183	4.5	2.9	0	0	0	0
A0A481A7C1	A0A481A7C1;A0A481ALD0;A0A480V858;A0A480UQ84;I3L710;A0A0B8RT17;A0A480EWD5;I3LDG5	tr|A0A481A7C1|A0A481A7C1_PIG Transcriptional repressor CTCF isoform 1 OS=Sus scrofa OX=9823 PE=4 SV=1;tr|A0A481ALD0|A0A481ALD0_PIG Transcriptional repressor CTCF isoform X2 OS=Sus scrofa OX=9823 PE=4 SV=1;tr|A0A480V858|A0A480V858_PIG Transcriptional repres	Transcriptional repressor CTCF isoform 1		9	6	6	6	4	2	4	2	4	2	10.4	10.4	10.4	71.2	628	0	35.173	4.5	3.5	0	0	0	0
A0A480UK87	A0A480UK87;A0A480LV68;A0A480KWC9;F1RQY4;A0A480UL46;A0A480Y5N7;A0A480K6L0;A0A480X0Q2;A0A481B1P5;A0A480SGC6;A0A481AZS4;A0A287BRK7;A0A481B2Y4;A0A480VMK1;A0A481B1Q7;A0A480NZ49;A0A287BFV7;A0A287AHR8;A0A480VIF0;A0A480N1C9;A0A480MZW0;A0A480U236;A0A481BU77;A0A286ZVU7;A0A480PFH6;A0A480YY37;A0A287AS54;A0A480ZW97;A0A481BF78	tr|A0A480UK87|A0A480UK87_PIG Nucleolar transcription factor 1 isoform X2 OS=Sus scrofa OX=9823 PE=4 SV=1;tr|A0A480LV68|A0A480LV68_PIG Nucleolar transcription factor 1 isoform X4 OS=Sus scrofa OX=9823 PE=4 SV=1;tr|A0A480KWC9|A0A480KWC9_PIG Nucleolar transcr	Nucleolar transcription factor 1 isoform X2		29	5	5	5	4	2	4	2	4	2	6.6	6.6	6.6	91.743	787	0	70.383	5.1	2.2	0	0	0	0
A0A480UDA0	A0A480UDA0;A0A480TYA0;A0A480TRX6;A0A480UD98;A0A480UDF7;F1S0M3;A0A480WBW5;A0A480UP16;A0A480UMJ8;A0A480UPH6;A0A480TRX5;A0A480U8K2;A0A480U513;A0A480UAH7;A0A480UAI3;A0A480UDW0;A0A480EIB3;A0A480TZC9;A0A480U1R7;A0A480Z6I0;A0A480UGH0;A0A480TSS1;A0A481BWU7;A0A481BIT5;A0A480XL61	tr|A0A480UDA0|A0A480UDA0_PIG Ribonucleases P/MRP protein subunit POP1 OS=Sus scrofa OX=9823 PE=4 SV=1;tr|A0A480TYA0|A0A480TYA0_PIG Ribonucleases P/MRP protein subunit POP1 OS=Sus scrofa OX=9823 PE=4 SV=1;tr|A0A480TRX6|A0A480TRX6_PIG Ribonucleases P/MRP pro	Ribonucleases P/MRP protein subunit POP1		28	19	19	6	15	9	15	9	4	2	22.6	22.6	6.8	111.83	1003	0	323.31	17.3	11	46684000	21819000	952740	445280
A0A480U3X6	A0A480U3X6;A0A480MQW8;A0A480MXR1;A0A480MUI8;A0A480U0T0;A0A480W639;A0A480W2S0;A0A480W3C8;A0A480MVC7;A0A480MUD7;A0A480MVZ8;A0A480MQX4;A0A480NAR7;A0A480NUP5;A0A480U3R2;A0A480NCG0;A0A480JU09;A0A480N1G7;A0A480PSF5;A0A480NUJ2;A0A480EL77;A0A481CFH0;I3LF70;A0A480SBH3;A0A480X8A3;A0A480YKX4;A0A480YLA0;A0A480ZGD3;A0A480TJN1;A0A480TJ32;A0A480S6D3;A0A480TFR4;A0A480TK31;A0A480TJ85;A0A480TL68;A0A480TJ55;A0A480X…	tr|A0A480U3X6|A0A480U3X6_PIG Proliferation marker protein Ki-67 isoform 1 (Fragment) OS=Sus scrofa OX=9823 PE=4 SV=1;tr|A0A480MQW8|A0A480MQW8_PIG Proliferation marker protein Ki-67 isoform 1 (Fragment) OS=Sus scrofa OX=9823 PE=4 SV=1;tr|A0A480MXR1|A0A480MX	Proliferation marker protein Ki-67 isoform 1 (Fragment)		231	6	6	6	4	2	4	2	4	2	4.2	4.2	4.2	172.9	1634	0	37.788	3	1.5	0	0	0	0
A0A480THP2	A0A480THP2;A0A480U0H3;F2Z594;A0A481C973;A0A481C4C4;A0A480W6W6;A0A480WAZ0;A0A480VIF9;A0A480VIU6;A7E1T5;P12682;A0A480UBK6;A0A481CZQ6;A0A481D121	tr|A0A480THP2|A0A480THP2_PIG High mobility group protein B1 isoform X1 OS=Sus scrofa OX=9823 PE=4 SV=1;tr|A0A480U0H3|A0A480U0H3_PIG High mobility group protein B1 isoform X1 (Fragment) OS=Sus scrofa OX=9823 PE=4 SV=1;tr|F2Z594|F2Z594_PIG High mobility grou	High mobility group protein B1 isoform X1		14	4	4	4	4	2	4	2	4	2	25.3	25.3	25.3	20.334	178	0	42.232	25.3	14.6	76666000	35663000	15333000	7132600
A0A480RZ81	A0A480RZ81;A0A480N5K9;A0A480N531;A0A480QGN8;A0A480Y800;K7GP28;A0A480RAQ9;A0A480KLR2;A0A480EAF3;A0A480TIJ8;A0A480ZAZ6;A0A480PC86;A0A480PG28;A0A481DXR6;A0A480VLG3;A0A480PVX6;A0A480KIY0	tr|A0A480RZ81|A0A480RZ81_PIG 3-hydroxyacyl-CoA dehydrogenase type-2 isoform 1 OS=Sus scrofa OX=9823 PE=4 SV=1;tr|A0A480N5K9|A0A480N5K9_PIG 3-hydroxyacyl-CoA dehydrogenase type-2 isoform 1 OS=Sus scrofa OX=9823 PE=4 SV=1;tr|A0A480N531|A0A480N531_PIG 3-hydro	3-hydroxyacyl-CoA dehydrogenase type-2 isoform 1		17	5	5	5	4	2	4	2	4	2	42	42	42	18.492	181	0	39.624	29.3	11.6	0	0	0	0
A0A480Q4A9	A0A480Q4A9;A0A480N653;A0A480Q9L3;A0A480Z150;A0A480Z6K6;A0A480NUB8;A0A480LGU1;A0A480N4Z2;A0A287AYU1;A0A480TSI5;A0A480RFZ1;A0A480TBX3;F1RPX1;A0A480WES9;A0A480YBA0;A0A480UBS3;A0A480L4X9;A0A480TS13;A0A480EL16;A0A480WBM0;A0A480KZ90;A0A480XDT7	tr|A0A480Q4A9|A0A480Q4A9_PIG Metastasis-associated protein MTA2 isoform X1 OS=Sus scrofa OX=9823 PE=4 SV=1;tr|A0A480N653|A0A480N653_PIG Metastasis-associated protein MTA2 isoform X1 (Fragment) OS=Sus scrofa OX=9823 PE=4 SV=1;tr|A0A480Q9L3|A0A480Q9L3_PIG Me	Metastasis-associated protein MTA2 isoform X1		92	5	5	5	4	2	4	2	4	2	9.6	9.6	9.6	59.184	520	0	32.544	7.5	3.8	0	0	0	0
A0A480PST2	A0A480PST2;A0A480DSJ2;F1RSJ8;A0A480YY05;A0A481DIM1;A0A480ZZK1;A0A481B6Z9	tr|A0A480PST2|A0A480PST2_PIG pre-rRNA processing protein FTSJ3 OS=Sus scrofa OX=9823 GN=FTSJ3 PE=3 SV=1;tr|A0A480DSJ2|A0A480DSJ2_PIG pre-rRNA processing protein FTSJ3 OS=Sus scrofa OX=9823 GN=FTSJ3 PE=3 SV=1;tr|F1RSJ8|F1RSJ8_PIG pre-rRNA processing protein	pre-rRNA processing protein FTSJ3 (EC 2.1.1.-) (2'-O-ribose RNA methyltransferase SPB1 homolog) (Protein ftsJ homolog 3) (Putative rRNA methyltransferase 3)	FTSJ3	7	10	10	10	4	2	4	2	4	2	13	13	13	94.762	836	0	79.083	6.1	2.6	0	0	0	0
A0A480KMA4	A0A480KMA4;A0A480LDY5;A0A481D6P7;A0A480L220;F1SES4;A0A480V1P9;A0A480NMW6	tr|A0A480KMA4|A0A480KMA4_PIG Protein FRG1 (Fragment) OS=Sus scrofa OX=9823 PE=4 SV=1;tr|A0A480LDY5|A0A480LDY5_PIG Protein FRG1 (Fragment) OS=Sus scrofa OX=9823 PE=4 SV=1;tr|A0A481D6P7|A0A481D6P7_PIG Protein FRG1 OS=Sus scrofa OX=9823 PE=4 SV=1;tr|A0A480L22	Protein FRG1 (Fragment)		7	4	4	4	4	2	4	2	4	2	17.9	17.9	17.9	26.319	235	0	25.634	17.9	9.4	0	0	0	0
A0A480KAC1	A0A480KAC1;I3LQS7;A0A480TQZ2;A0A480UL85;A0A480ENI8;A0A480UA39;A0A480KH08;A0A480PIJ1;A0A480S301;A0A480RXQ5;A0A480TG25;A0A480LVA3;A0A480QWJ6	tr|A0A480KAC1|A0A480KAC1_PIG U3 small nucleolar RNA-interacting protein 2 OS=Sus scrofa OX=9823 PE=4 SV=1;tr|I3LQS7|I3LQS7_PIG U3 small nucleolar RNA-interacting protein 2 OS=Sus scrofa OX=9823 GN=RRP9 PE=4 SV=2;tr|A0A480TQZ2|A0A480TQZ2_PIG U3 small nucleo	U3 small nucleolar RNA-interacting protein 2		14	4	4	4	4	2	4	2	4	2	12.4	12.4	12.4	48.702	437	0	26.005	12.4	4.6	0	0	0	0
A0A480EKX7	A0A480EKX7;A0A480V7M5;A0A480XDJ9;A0A481C678;A0A480UBH2;A0A480UBH3;A0A0B8RT95;F1SJJ5;A0A480XPT3;A0A287AE76;A0A481AB85;A0A480PAT4;A0A480VAE8;A0A480LAH1;A0A480Y9R3;A0A480TJI7;A0SNV0	tr|A0A480EKX7|A0A480EKX7_PIG 60S ribosomal protein L4 (Fragment) OS=Sus scrofa OX=9823 PE=4 SV=1;tr|A0A480V7M5|A0A480V7M5_PIG 60S ribosomal protein L4 OS=Sus scrofa OX=9823 PE=4 SV=1;tr|A0A480XDJ9|A0A480XDJ9_PIG 60S ribosomal protein L4 (Fragment) OS=Sus s	60S ribosomal protein L4 (Fragment)		25	4	4	4	4	2	4	2	4	2	8.3	8.3	8.3	53.767	483	0	23.866	8.3	3.5	10187000	6820700	565920	378930
A0A480ECH0	A0A480ECH0;A0A480XVL1;A0A480WFQ5;A0A480LWM5;A0A480WX66;A0A480K2Y5;A0A481C8Z8;A0A287APY0;A0A480VHH5;A0A480NBE0;A0A286ZM27;A0A287ACV3;A0A0A7HF29;A0A480MU89;A0A480WFN7;A0A480XHR3;A0A480LVP6;A0A480XTC6;A0A480UGQ7;A0A480M6Z1;A0A480M034;A0A287BLH5;A0A480Z6Y6;A0A480S8E2;A0A480SBW8;A0A480S5W2;A0A481AQF6;A0A480S4I8;A0A480SE89;A0A480SFD0;A0A480WVJ5;A0A480LJ27	tr|A0A480ECH0|A0A480ECH0_PIG Putative ATP-dependent RNA helicase DDX5 isoform b OS=Sus scrofa OX=9823 PE=3 SV=1;tr|A0A480XVL1|A0A480XVL1_PIG Putative ATP-dependent RNA helicase DDX5 isoform a OS=Sus scrofa OX=9823 PE=3 SV=1;tr|A0A480WFQ5|A0A480WFQ5_PIG Put	Putative ATP-dependent RNA helicase DDX5 isoform b		35	10	5	5	7	5	4	2	4	2	15.8	7.9	7.9	73.539	659	0	30.425	10.3	8.8	0	0	0	0
A0A480E7D0	A0A480E7D0;A0A481CCJ3;A0A480XX70;A0A480UHZ6;A0A480Z7I4;A0A480TZV8;A0A480KGR0;A0A480UVB9;A0A480LCM6;A0A480ECT5;A0A287AX39;A0A480LTH2;A0A480LTT4;A0A481D556;A0A480WWH5;A0A480T3S3;A0A480W241;A0A480VR37;A0A481D5U6;A0A480TIA4;A0A480YAS5;P83884;A0A480VNT3;A0A480UVP5;A0A480VX93;A0A287AK54;A0A480VKV0;A0A480Y9I3;A0A480EJM0;A0A287AE10;A0A481D1H3;A0A480VRZ5;A0A481D2B9;A0A480EF83;F1RT21	tr|A0A480E7D0|A0A480E7D0_PIG Neurolysin, mitochondrial OS=Sus scrofa OX=9823 PE=3 SV=1;tr|A0A481CCJ3|A0A481CCJ3_PIG 60S ribosomal protein L36a (Fragment) OS=Sus scrofa OX=9823 PE=3 SV=1;tr|A0A480XX70|A0A480XX70_PIG 60S ribosomal protein L36a (Fragment) OS=	Neurolysin, mitochondrial		38	4	4	4	4	2	4	2	4	2	18.7	18.7	18.7	16.914	150	0	30.938	18.7	12	0	0	0	0
A0A480E5H8	A0A480E5H8;A0A481A4Z7;F1RPS8;A0A480LUT6;A0A480TZU3;A0A480VVJ7;P80021;A0A287AGU2;A0A480RKI6;A0A480RS89;A0A480ZAX7;A0A480RGS2;A0A481BEK2;A0A480YPD1;A0A481D0E6;A0A480KVR5;A0A480V6Z4;A0A480XQN5;A0A287BBS4;A0A480JL58;A0A480RZ58;A0A480S4Z3;A0A480KSJ6;A0A480RYH5	tr|A0A480E5H8|A0A480E5H8_PIG ATP synthase subunit alpha OS=Sus scrofa OX=9823 PE=3 SV=1;tr|A0A481A4Z7|A0A481A4Z7_PIG ATP synthase subunit alpha OS=Sus scrofa OX=9823 PE=3 SV=1;tr|F1RPS8|F1RPS8_PIG ATP synthase subunit alpha OS=Sus scrofa OX=9823 GN=ATP5F1A	ATP synthase subunit alpha		25	6	6	6	4	2	4	2	4	2	12.5	12.5	12.5	62.224	578	0	47.122	8.8	3.5	0	0	0	0
A0A480DXQ9	A0A480DXQ9;A0A480N442;A0A480L6N4;A0A480XSX0;A0A480HRR5;A0A480Z2C4;A0A480QYE3;A0A480XGU2;A0A480K9C7;A0A480P3S9;A0A480NQR9;F1RFI1;A0A481CYT4;A0A480SA87;A0A480LSG3;A0A481B7V4;A0A480PZ32;A0A480NRF1;A0A480R3Q2;A0A480NQW9;A0A480R2K4;A0A480NQR5;A0A480RLF7	tr|A0A480DXQ9|A0A480DXQ9_PIG Elongation factor Tu, mitochondrial isoform X1 OS=Sus scrofa OX=9823 PE=4 SV=1;tr|A0A480N442|A0A480N442_PIG Elongation factor Tu, mitochondrial isoform X1 (Fragment) OS=Sus scrofa OX=9823 PE=4 SV=1;tr|A0A480L6N4|A0A480L6N4_PIG	Elongation factor Tu, mitochondrial isoform X1		25	4	4	4	4	2	4	2	4	2	7	7	7	66.183	612	0	24.898	7	3.6	0	0	0	0
A0A287BHY1	A0A287BHY1;A0A480ES80;A0A480Z3C6;A0A480MI77;A0A480Z3W9;A0A480LN13;A0A480Z4B9;A0A480W4B8;A0A480LIL0;F1RSG8;A0A480N4C7;A0A287A2F9;A0A480ZFY8;A0A480ZFZ1	tr|A0A287BHY1|A0A287BHY1_PIG Uncharacterized protein OS=Sus scrofa OX=9823 GN=TCEA1 PE=1 SV=1;tr|A0A480ES80|A0A480ES80_PIG Transcription elongation factor A protein 1 isoform 1 (Fragment) OS=Sus scrofa OX=9823 PE=4 SV=1;tr|A0A480Z3C6|A0A480Z3C6_PIG Transcr	Transcription elongation factor A1	TCEA1	37	7	7	7	4	2	4	2	4	2	22.9	22.9	22.9	33.835	301	0	67.02	16.3	9	0	0	0	0
A0A287B8N8	A0A287B8N8;F1SRP0;A0A481C3R0;A0A480EDA5;A0A287AGI4	tr|A0A287B8N8|A0A287B8N8_PIG SMC hinge domain-containing protein OS=Sus scrofa OX=9823 GN=SMC2 PE=4 SV=1;tr|F1SRP0|F1SRP0_PIG Structural maintenance of chromosomes protein OS=Sus scrofa OX=9823 GN=SMC2 PE=3 SV=3;tr|A0A481C3R0|A0A481C3R0_PIG Structural main	Structural maintenance of chromosomes 2	SMC2	6	4	4	4	4	2	4	2	4	2	4.1	4.1	4.1	118.1	1036	0	24.862	4.1	1.9	0	0	0	0
A0A287A608	A0A287A608;A0A286ZM70;A0A480N427;A0A480LDB5;A0A480LDP6;A0A480N434;A0A480LDB3;A0A480WWU3;A0A480LDD7;A0A480XWW9;A0A480K8A2;A0A480K8K3;A0A480SWV5;A0A480U523;A0A481D851;A0A480SGC0;A0A480ZTN9;A0A480M420;A0A481AHU5;A0A480N6B1;A0A481AUC9;A0A480N5Z1;A0A480N5J1;A0A480DWY1;A0A481D969;A0A480KC05;A0A480K8K1;A0A480UI30;A0A480K5Y7;A0A480QE31;A0A480US69;A0A286ZPY1;A0A480ZTP3;A0A480XNW7;A0A481DKT6;A0A480MRR4;A0A…	tr|A0A287A608|A0A287A608_PIG Uncharacterized protein OS=Sus scrofa OX=9823 GN=AHNAK PE=1 SV=1;tr|A0A286ZM70|A0A286ZM70_PIG Uncharacterized protein OS=Sus scrofa OX=9823 GN=AHNAK PE=1 SV=1;tr|A0A480N427|A0A480N427_PIG Neuroblast differentiation-associated p	AHNAK nucleoprotein	AHNAK	112	5	5	5	4	2	4	2	4	2	6.6	6.6	6.6	398.65	3745	0	29.924	6	4.2	0	0	0	0
A0A286ZYD7	A0A286ZYD7;F1S8P5;A0A287B248;A0A480E491;A0A287B202;A0A287AA60;A0A287AQA3;A0A480N0G0;A0A480K4U7;A0A480N147;A0A480NIR9;A0A480ZT78;A0A480K4Q7;A0A480QC69;A0A480QCL1;A0A480T5V2;A0A287B767;A0A481ACD2;A0A481A375;A0A287B2Z9;A0A287AFI8;A0A481CKJ0	tr|A0A286ZYD7|A0A286ZYD7_PIG Non-specific serine/threonine protein kinase OS=Sus scrofa OX=9823 GN=CDC42BPA PE=1 SV=1;tr|F1S8P5|F1S8P5_PIG Non-specific serine/threonine protein kinase OS=Sus scrofa OX=9823 GN=CDC42BPA PE=1 SV=3;tr|A0A287B248|A0A287B248_PIG	Non-specific serine/threonine protein kinase (EC 2.7.11.1)	CDC42BPA	22	5	5	5	4	2	4	2	4	2	3.1	3.1	3.1	210.12	1847	0	34.966	2.5	1	0	0	0	0
Q9TTB7	Q9TTB7;A0A481DIV5;A0A480WTK8;A0A480YBI5;A0A480Z7M4;A0A480JSJ8;A0A481D3T4;A0A480ZDA9;A0A480TSP3;A0A480XE18;A0A480ZVS7;A0A480NYW5;A0A480V303;A0A480N489;A0A480WTP2;A0A480YJM4;A0A480XVN8;A0A480XAP2;A0A480VGM2;A0A480ZFL6;A0A480Z6R7;A0A481B4R0;A0A481B0N8;A0A480WWW7;A0A481DKV1;A0A481DQ42;A0A481DKT0;A0A480VGE6;A0A480X7M7;A0A481DKH7;A0A481BKG5;A0A480Z0U7;A0A481BMS5;A0A481BH04;A0A480VB31;A0A480XQM7;A0A286Z…	tr|Q9TTB7|Q9TTB7_PIG Tissue inhibitor of metalloproteinase-3 (Fragment) OS=Sus scrofa OX=9823 GN=TIMP-3 PE=2 SV=1;tr|A0A481DIV5|A0A481DIV5_PIG Metalloproteinase inhibitor 3 OS=Sus scrofa OX=9823 PE=4 SV=1;tr|A0A480WTK8|A0A480WTK8_PIG Metalloproteinase inhi	Metalloproteinase inhibitor 3 (Tissue inhibitor of metalloproteinases 3) (Fragment)	TIMP-3	40	3	3	3	3	2	3	2	3	2	18.4	18.4	18.4	17.736	152	0	19.692	18.4	13.2	21588000	0	2398600	0
Q95342	Q95342;A0A481DLL5;A0A480PDR3;A0A480V5N1;A0A481CPP3;A0A480W059;Q0QEV2;A0A286ZLX0;A0A480V5N9;A0A480ZBI9;A0A480XGM6;A0A480XGM8;A0A480U034;A0A480U868	sp|Q95342|RL18_PIG 60S ribosomal protein L18 OS=Sus scrofa OX=9823 GN=RPL18 PE=1 SV=4;tr|A0A481DLL5|A0A481DLL5_PIG 60S ribosomal protein L18 isoform 1 OS=Sus scrofa OX=9823 PE=4 SV=1;tr|A0A480PDR3|A0A480PDR3_PIG 60S ribosomal protein L18 isoform 1 OS=Sus s	60S ribosomal protein L18	RPL18	25	3	3	3	3	2	3	2	3	2	16.4	16.4	16.4	22.304	195	0	25.826	16.4	11.3	0	0	0	0
J9PBT8	J9PBT8;K7N7E9;A0A480VNH2;A0A480PGG0;A0A481BMK9;A0A481A3Z5;A0A480S7P3;A0A480Z1I3;A0A480ERH2	tr|J9PBT8|J9PBT8_PIG Uncharacterized protein OS=Sus scrofa OX=9823 GN=BUD31 PE=1 SV=2;tr|K7N7E9|K7N7E9_PIG Protein BUD31 homolog isoform X2 OS=Sus scrofa OX=9823 GN=BUD31 PE=1 SV=2;tr|A0A480VNH2|A0A480VNH2_PIG Protein BUD31 homolog OS=Sus scrofa OX=9823 PE	Protein BUD31 homolog	BUD31	10	3	3	3	3	2	3	2	3	2	30.1	30.1	30.1	11.905	103	0	18.202	30.1	19.4	0	0	0	0
I3LJV8	I3LJV8;A0A481AWR1;A0A286ZIQ3;A0A480QXV3;A0A480PW84;A0A481BZ23;A0A480WL26;A0A480RP80	tr|I3LJV8|I3LJV8_PIG Uncharacterized protein OS=Sus scrofa OX=9823 GN=FAM207A PE=4 SV=1;tr|A0A481AWR1|A0A481AWR1_PIG Protein FAM207A isoform 3 OS=Sus scrofa OX=9823 PE=4 SV=1;tr|A0A286ZIQ3|A0A286ZIQ3_PIG Uncharacterized protein OS=Sus scrofa OX=9823 GN=FAM	Family with sequence similarity 207 member A	FAM207A	9	3	3	3	3	2	3	2	3	2	16.1	16.1	16.1	23.639	218	0	27.123	16.1	9.6	0	0	0	0
F1SIT8	F1SIT8;A0A480N9U2;A0A480V4K6;A0A480V556;A0A480KUP8;A0A480N2X0;A0A480N7H7;A0A480PL81;A0A480MLA5;A0A480MRB3;A0A480MMF2;A0A480MQQ5;A0A286ZM52;A0A480N3L1;A0A480PGE6;A0A287BNQ9;A0A480L9C1;A0A481C8A5;A0A481C5W2;A0A481AK64;A0A480SAH2;A0A480WUN7;A0A480M6P8;A0A480UWB8;A0A480V8S2;A0A480KUZ8;A0A480WUH9;A0A480RS87;A0A480RRP2;A0A480S202	tr|F1SIT8|F1SIT8_PIG Kinesin-like protein OS=Sus scrofa OX=9823 GN=KIF23 PE=3 SV=3;tr|A0A480N9U2|A0A480N9U2_PIG Kinesin-like protein OS=Sus scrofa OX=9823 PE=3 SV=1;tr|A0A480V4K6|A0A480V4K6_PIG Kinesin-like protein OS=Sus scrofa OX=9823 PE=3 SV=1;tr|A0A480	Kinesin-like protein	KIF23	32	5	5	5	3	2	3	2	3	2	5.6	5.6	5.6	110.92	967	0	36.673	4.4	2.9	0	0	0	0
D6QZ31	D6QZ31;A0A287AF08	tr|D6QZ31|D6QZ31_PIG Selenoprotein H OS=Sus scrofa OX=9823 GN=SELH PE=2 SV=1;tr|A0A287AF08|A0A287AF08_PIG Uncharacterized protein OS=Sus scrofa OX=9823 GN=SELENOH PE=1 SV=1	Selenoprotein H	SELH	3	3	3	3	3	2	3	2	3	2	25.4	25.4	25.4	13.449	122	0	19.266	25.4	18	15339000	15104000	1917400	1888000
A0A481C4V6	A0A481C4V6;M3V7Z1;A0A481AYJ2;A0A481C1R6;A0A480LI91;A0A481CSD4;A0A481C3U9;A0A481C285;A0A480TLH9;A0A480WT06;A0A481C1E4;A0A481BDZ4;A0A480YQ46;A0A480XZG1	tr|A0A481C4V6|A0A481C4V6_PIG Cytoplasmic FMR1-interacting protein OS=Sus scrofa OX=9823 PE=3 SV=1;tr|M3V7Z1|M3V7Z1_PIG Cytoplasmic FMR1-interacting protein OS=Sus scrofa OX=9823 GN=CYFIP1 tv1 PE=2 SV=1;tr|A0A481AYJ2|A0A481AYJ2_PIG Cytoplasmic FMR1-interact	Cytoplasmic FMR1-interacting protein		31	3	3	3	3	2	3	2	3	2	2.8	2.8	2.8	145.36	1253	0	18.58	2.8	2	0	0	0	0
A0A481C1E2	A0A481C1E2;A0A480TRA9;A0A480PHQ8;A0A480U607;A0A480UMH4;A0A286ZYU3;A0A481C8X3;F1S6P9;A0A481BV17;A0A481BLD1	tr|A0A481C1E2|A0A481C1E2_PIG Transcriptional repressor p66-alpha isoform 3 OS=Sus scrofa OX=9823 PE=4 SV=1;tr|A0A480TRA9|A0A480TRA9_PIG Transcriptional repressor p66-alpha isoform 3 OS=Sus scrofa OX=9823 PE=4 SV=1;tr|A0A480PHQ8|A0A480PHQ8_PIG Transcription	Transcriptional repressor p66-alpha isoform 3		15	3	3	3	3	2	3	2	3	2	6.3	6.3	6.3	55.969	520	0	17.911	6.3	4.4	0	0	0	0
A0A481B3W7	A0A481B3W7;A0A480Z738;A0A287A7G8;A0A480ELZ5;A0A481BIU8;I3LAJ9;A0A480NQT2;A0A287BID4;A0A287AWZ3;A0A480QR98;A0A480W1K7;A0A480W838;A0A480WE96;A0A480STT3;A0A481D8L6;A0A481CFC5;A0A480SS69;A0A480UAF0;A0A480V8G8;A0A480UUZ4;A0A480NCM1;A0A480DR96;F2Z584;A0A286ZRQ1;F2Z580;A0A480UAS0;A0A480L263;A0A480JTV6;A0A480RS85;A0A480LU82;A0A480UA25;A0A480U6Y2;A0A480U5Q9;A0A480SG14;A0A287ARA0;A0A480WFS1;A0A480K8C3;A0A4…	tr|A0A481B3W7|A0A481B3W7_PIG Histone H2B OS=Sus scrofa OX=9823 PE=3 SV=1;tr|A0A480Z738|A0A480Z738_PIG Histone H2B OS=Sus scrofa OX=9823 PE=3 SV=1;tr|A0A287A7G8|A0A287A7G8_PIG Histone H2B OS=Sus scrofa OX=9823 PE=3 SV=1;tr|A0A480ELZ5|A0A480ELZ5_PIG Histone	Histone H2B		89	5	5	5	3	2	3	2	3	2	34.9	34.9	34.9	25.474	229	0	34.607	17.9	13.5	1314000000	821400000	101070000	63184000	828280000	864510000	0.958092	0.609716
A0A480Z0C3	A0A480Z0C3;A0A480RC68;A0A480YSH4;A0A480YTN8;A0A481A4T2;A0A480W9N9;A0A480X276;A0A480VBV0;A0A480YSN3;A0A480X2C4;A0A480VBS7;A0A480XZM7;A0A480VB46;A0A480X2A6;A0A480Z0F8;A0A480VB33;A0A480VEG6;A0A480W916;A0A480RXP3;A0A480VFJ6;F1S827;A0A480WBM6;A0A480P9H6;A0A480XCG1;A0A480NQ15;A0A480XR56;A0A481AV69;A0A480VEN6;A0A480XR61;A0A480VB27;A0A0B8RT83;A0A481AV79;A0A480S386;A0A481D3G5;A0A480XR42;A0A480P856;A0A481D…	tr|A0A480Z0C3|A0A480Z0C3_PIG Plasminogen activator inhibitor 1 RNA-binding protein isoform 1 OS=Sus scrofa OX=9823 PE=4 SV=1;tr|A0A480RC68|A0A480RC68_PIG Plasminogen activator inhibitor 1 RNA-binding protein isoform 2 (Fragment) OS=Sus scrofa OX=9823 PE=4	Plasminogen activator inhibitor 1 RNA-binding protein isoform 1		82	3	3	3	3	2	3	2	3	2	13.1	13.1	13.1	33.917	305	0	251.5	13.1	8.9	13011000	8418600	929380	601330
A0A480XFR8	A0A480XFR8;A0A480JTE6;A0A0B8RZM2;I3LIB1;A0A481BHQ7;A0A481AZY4;A0A481BV10;I3LQ10;A0A480Q6Q5;A0A480QU80;A0A480PDM2;A0A480W9U9;A0A481BR20;A0A480U2U6;A0A480U7T4;A0A480UA32;A0A480S0U5;A0A480RZU3;A0A480RPB6;A0A480LHB0	tr|A0A480XFR8|A0A480XFR8_PIG Putative ATP-dependent RNA helicase DDX27 isoform 1 OS=Sus scrofa OX=9823 PE=3 SV=1;tr|A0A480JTE6|A0A480JTE6_PIG Putative ATP-dependent RNA helicase DDX27 OS=Sus scrofa OX=9823 PE=3 SV=1;tr|A0A0B8RZM2|A0A0B8RZM2_PIG DEAD (Asp-G	Putative ATP-dependent RNA helicase DDX27 isoform 1		22	13	4	4	9	5	3	2	3	2	17.6	5.1	5.1	89.711	791	0	28.752	11.4	8.2	0	0	0	0
A0A480U5M8	A0A480U5M8;A0A481CNI6;A0A480R9S2;A0A480MYJ2;A0A481CQJ4;F1SDE3;A0A481CNK3;A0A481CL75;A0A480QSJ4;A0A480XIX4;A0A480ZEY5;A0A480NFZ1;A0A480LTE1;A0A480QXN1;A0A481BCH0;A0A480VBS9;A0A480ZEX6;A0A480MXX2;A0A481AM03;A0A480XDJ0;A0A481BF47;A0A480MHM7;A0A481DI27;A0A480MXX7	tr|A0A480U5M8|A0A480U5M8_PIG Centromere protein V (Fragment) OS=Sus scrofa OX=9823 PE=4 SV=1;tr|A0A481CNI6|A0A481CNI6_PIG Centromere protein V OS=Sus scrofa OX=9823 PE=4 SV=1;tr|A0A480R9S2|A0A480R9S2_PIG Centromere protein V OS=Sus scrofa OX=9823 PE=4 SV=1	Centromere protein V (Fragment)		33	3	3	3	3	2	3	2	3	2	8.4	8.4	8.4	39.746	371	0	33.93	8.4	6.2	0	0	0	0
A0A480U2A1	A0A480U2A1;A0A480U0S6;A0A480U0G8;F1SUS9;A0A480WZ94;A0A480P0J0;A0A480LM00;A0A480J9Z6;A0A480DXX0	tr|A0A480U2A1|A0A480U2A1_PIG 39S ribosomal protein L48, mitochondrial isoform 2 OS=Sus scrofa OX=9823 PE=4 SV=1;tr|A0A480U0S6|A0A480U0S6_PIG 39S ribosomal protein L48, mitochondrial isoform 2 (Fragment) OS=Sus scrofa OX=9823 PE=4 SV=1;tr|A0A480U0G8|A0A480U	39S ribosomal protein L48, mitochondrial isoform 2		9	4	4	4	3	2	3	2	3	2	27.6	27.6	27.6	17.172	152	0	39.044	22.4	13.8	0	0	0	0
A0A480NZC0	A0A480NZC0;A0A480QRJ0;A0A480V8X7;A0A480VAL7;A0A480VYR3;A0A480VE77;A0A480VE79;A0A480V771;A0A480V751;A0A480XDN5;A0A480VF09;A0A481CNJ1;F2Z567;A0A480VEZ3;A0A480W348;A0A0B8S017;A0A481CGD1;A0A480Q387;A0A480VZI1;A0A480VZW6;A0A480VAS0;A0A480V8Y8;A0A480V680;A0A480V5I3;A0A480V7V2;A0A480XT55;A0A480XVB4;A0A480VZ55;A0A480V5I0;A0A480VZJ1;A0A480NSU1;A0A481BLM0;A0A480KLR1;A0A481BM53;K7GNY4;A0A480KB27;A0A480V8G9	tr|A0A480NZC0|A0A480NZC0_PIG 60S ribosomal protein L8 (Fragment) OS=Sus scrofa OX=9823 PE=4 SV=1;tr|A0A480QRJ0|A0A480QRJ0_PIG 60S ribosomal protein L8 OS=Sus scrofa OX=9823 PE=4 SV=1;tr|A0A480V8X7|A0A480V8X7_PIG 60S ribosomal protein L8 (Fragment) OS=Sus s	60S ribosomal protein L8 (Fragment)		41	4	4	3	3	2	3	2	3	2	16.8	16.8	10.6	34.485	322	0	35.556	10.6	8.4	0	0	0	0
A0A480L721	A0A480L721;A0A481B1A3;A0A480R8E5;A0A0B8RVE0;I3LMC2;A0A0B8RT08;A0A287BEJ1;A0A287AS01;A0A287A4P9;A0A287BTH2;A0A480UY22;A0A480UZC6;A0A480ZE71;A0A480LHJ5;A0A480LSB3;A0A480QM24;A0A481D061;A0A480QDC7;A0A480W1X0;A0A480LL90;A0A480VZN2;A0A480NCI0;A0A480LDG2;A0A480UKU2	tr|A0A480L721|A0A480L721_PIG Ubiquitin carboxyl-terminal hydrolase 16 OS=Sus scrofa OX=9823 GN=USP16 PE=3 SV=1;tr|A0A481B1A3|A0A481B1A3_PIG Ubiquitin carboxyl-terminal hydrolase 16 OS=Sus scrofa OX=9823 GN=USP16 PE=3 SV=1;tr|A0A480R8E5|A0A480R8E5_PIG Ubiqu	Ubiquitin carboxyl-terminal hydrolase 16		26	4	4	4	3	2	3	2	3	2	4.1	4.1	4.1	96.371	869	0	25.28	3.2	2	0	0	0	0
A0A480KXX3	A0A480KXX3;F1SMQ1;A1XQU9;A0A287BQP4;A0A480W3H1;A0A480TI22;A0A481CYK1;A0A481D8K6;A0A480KBK1;A0A480THP1;A0A480TIN5;A0A480TKV8;A0A481A9V6;Q6QAQ0	tr|A0A480KXX3|A0A480KXX3_PIG 40S ribosomal protein S20 isoform 2 (Fragment) OS=Sus scrofa OX=9823 PE=3 SV=1;tr|F1SMQ1|F1SMQ1_PIG Ribosomal_S10 domain-containing protein OS=Sus scrofa OX=9823 PE=3 SV=2;sp|A1XQU9|RS20_PIG 40S ribosomal protein S20 OS=Sus scr	40S ribosomal protein S20 isoform 2 (Fragment)		21	3	3	3	3	2	3	2	3	2	14.9	14.9	14.9	22.049	201	0	28.328	14.9	11.4	2209700000	0	220970000	0
A0A480KII4	A0A480KII4;A0A480S8X0;A0A480KF86;F1S924;A0A480T499;A0A480YQD5;A0A480RDA4;A0A480W0F8;A0A480REG0	tr|A0A480KII4|A0A480KII4_PIG Coiled-coil domain-containing protein 124 OS=Sus scrofa OX=9823 PE=4 SV=1;tr|A0A480S8X0|A0A480S8X0_PIG Coiled-coil domain-containing protein 124 OS=Sus scrofa OX=9823 PE=4 SV=1;tr|A0A480KF86|A0A480KF86_PIG Coiled-coil domain-co	Coiled-coil domain-containing protein 124		10	7	7	7	3	2	3	2	3	2	41.8	41.8	41.8	21.996	189	0	68.359	18	11.6	22782000	10805000	2071100	982300
A0A480KAI2	A0A480KAI2;A0A287A784;A0A480WTV1;A0A480KCE4;A0A287ARG4;A0A480YWQ7;F1SGG2;A0A480NVF8;A0A287AZ82;A0A481B1K2;A0A287A8E9;A0A480QP84;A0A480ZYB6;A0A480NVL6;A0A480TA52;A0A480V0D8;A0A480PAI2;A0A480X1R7;A0A481A3P1;A0A480Z4I7	tr|A0A480KAI2|A0A480KAI2_PIG Keratin, type II cytoskeletal 8 isoform 1 OS=Sus scrofa OX=9823 PE=3 SV=1;tr|A0A287A784|A0A287A784_PIG IF rod domain-containing protein OS=Sus scrofa OX=9823 GN=KRT8 PE=1 SV=1;tr|A0A480WTV1|A0A480WTV1_PIG Keratin, type II cytos	Keratin, type II cytoskeletal 8 isoform 1		23	14	13	6	10	7	9	7	3	2	26.7	25	11.6	57.907	524	0	83.968	19.7	13	0	8166900	0	255210
A0A480EYC0	A0A480EYC0;A0A481CFI2;A0A480MXJ0;A0A480KG48;F1SS26;A0A480YXE4;A0A480IS07;A0A480LE10;A0A480ZFW0;A0A480ZFQ1;A0A480YY93;A0A480ZGK5;A0A480ZFN9;A0A480YJQ5;A0A480KQW3;A0A480R5M4;A0A480JVA9;A0A480NQ97;A0A480ZVS5;A0A480NHP5;A0A480RLT2	tr|A0A480EYC0|A0A480EYC0_PIG Thrombospondin-1 OS=Sus scrofa OX=9823 PE=4 SV=1;tr|A0A481CFI2|A0A481CFI2_PIG Thrombospondin-1 OS=Sus scrofa OX=9823 PE=4 SV=1;tr|A0A480MXJ0|A0A480MXJ0_PIG Thrombospondin-1 OS=Sus scrofa OX=9823 PE=4 SV=1;tr|A0A480KG48|A0A480KG	Thrombospondin-1		24	20	20	5	14	6	14	6	3	2	16	16	4.3	147.13	1334	0	150.14	12.2	4.3	74912000	39122000	906050	439110	32324000	28910000	1.11809	0.646705
A0A480EWA6	A0A480EWA6;A0A480X8G6;A0A480YAQ7;A0A480UK88;F1SKE6;A0A480VB01;A0A287A4B2;A0A480X1E7;A0A287BSM7;A0A480VB49;A0A480X8L3;A0A480LWD4;A0A480LTG4;A0A480V7L0	tr|A0A480EWA6|A0A480EWA6_PIG U2 snRNP-associated SURP motif-containing protein isoform 1 OS=Sus scrofa OX=9823 PE=4 SV=1;tr|A0A480X8G6|A0A480X8G6_PIG U2 snRNP-associated SURP motif-containing protein isoform 1 OS=Sus scrofa OX=9823 PE=4 SV=1;tr|A0A480YAQ7|	U2 snRNP-associated SURP motif-containing protein isoform 1		18	3	3	3	3	2	3	2	3	2	3.1	3.1	3.1	121.76	1059	0	19.045	3.1	2.3	0	0	0	0
A0A480ESB9	A0A480ESB9;A0A481D1C8;A0A480SME4;A0A480VLY4;A0A480VZ97;A0A480XT47;Q4GWZ2;A0A287B2M3;A0A480RHN6;A0A481A814;A0A480WBF9;A0A480VMI3;A0A480VQG4;A0A481CYI0;A0A481A2M0;Q29231	tr|A0A480ESB9|A0A480ESB9_PIG 40S ribosomal protein SA isoform 1 (Fragment) OS=Sus scrofa OX=9823 PE=3 SV=1;tr|A0A481D1C8|A0A481D1C8_PIG 40S ribosomal protein SA isoform 1 OS=Sus scrofa OX=9823 PE=3 SV=1;tr|A0A480SME4|A0A480SME4_PIG 40S ribosomal protein SA	40S ribosomal protein SA isoform 1 (Fragment)		25	3	3	3	3	2	3	2	3	2	14.8	14.8	14.8	34.093	304	0	48.453	14.8	9.9	2170400	1587500	166960	122110
A0A480EK68	A0A480EK68;A0A287AIF6;A0A480ZDV3;A0A480KUE8;A0A480V0K9;A0A481BFW2;A0A481CKH6;A0A481AJV2;A0A480S9L8;A0A480SG70;A0A480SC03;A0A480WVH9;A0A287AIZ5;A0A480PKH9;A0A480SDS4;A0A480ZGS2;A0A480UG25;A0A481C6A0	tr|A0A480EK68|A0A480EK68_PIG Death-inducer obliterator 1 isoform X2 OS=Sus scrofa OX=9823 PE=4 SV=1;tr|A0A287AIF6|A0A287AIF6_PIG Uncharacterized protein OS=Sus scrofa OX=9823 GN=DIDO1 PE=4 SV=1;tr|A0A480ZDV3|A0A480ZDV3_PIG Death-inducer obliterator 1 isofo	Death-inducer obliterator 1 isoform X2		26	3	3	3	3	2	3	2	3	2	1.6	1.6	1.6	240.04	2249	0	19.522	1.6	1	0	0	0	0
A0A480EJ44	A0A480EJ44;K9J4S0;A0A480WTN2;A0A480QQB0;A0A480U8F3;A0A480N415;A0A480J4H5;A0A480IZH5;A0A480WWT5;A0A481BWN9;A0A480JVG4;K7GT64;A0A480VS37;A0A481AV08;A0A480YYJ9;A0A481BFA9;A0A480XMD3;A0A480SUQ1;A0A481B0F7;A0A481DAC1;A0A480XM90;A0A480JVF6;A0A481BGR4;A0A480XM83;A0A480XM92;A0A480ULK4;A0A480VBV7;A0A480ZC41;A0A480Z7L9;A0A480Z133	tr|A0A480EJ44|A0A480EJ44_PIG Nischarin isoform X2 OS=Sus scrofa OX=9823 PE=4 SV=1;tr|K9J4S0|K9J4S0_PIG Transcription activator BRG1 isoform B OS=Sus scrofa OX=9823 GN=SMARCA4_tv3 PE=2 SV=1;tr|A0A480WTN2|A0A480WTN2_PIG Nischarin isoform X2 OS=Sus scrofa OX=	Nischarin isoform X2		31	7	7	4	6	3	6	3	3	2	3.1	3.1	1.7	270.47	2417	0	57.065	2.6	1.4	0	0	0	0
A0A480EJ15	A0A480EJ15;A0A481B2I2;A0A480Z1Q9;A0A480MAJ1;A0A480ND27;A0A480Z2R1;A0A480LM72;A0A480P3R8;A0A480U5F9;A0A480MFB8;A0A480LH25;A0A481BRL1;A0A480LTG7;A0A480LHB3;A0A480V7V9;A0A287AAX8;A0A480LUP8;A0A481ASJ9;F1SD63;A0A480PBI5;A0A480MXC9;A0A480Q2Y9;A0A480Z1Q7	tr|A0A480EJ15|A0A480EJ15_PIG Coiled-coil and C2 domain-containing protein 1A OS=Sus scrofa OX=9823 PE=4 SV=1;tr|A0A481B2I2|A0A481B2I2_PIG Coiled-coil and C2 domain-containing protein 1A OS=Sus scrofa OX=9823 PE=4 SV=1;tr|A0A480Z1Q9|A0A480Z1Q9_PIG Coiled-co	Coiled-coil and C2 domain-containing protein 1A		29	4	4	4	3	2	3	2	3	2	4.5	4.5	4.5	117.89	1078	0	27.412	3.5	2	0	0	0	0
A0A480EEQ2	A0A480EEQ2;F1SGC8;A0A481CPP9;A0A480SN57;A0A287A2P6;A0A480Z4Q4;A0A480TSR7;A0A480SFX2;A0A480S610;A0A480RYF3;A0A480KFG3;A0A480KGH7;A0A480YIM2;A0A480KDH1;A0A480YRJ7;A0A480L607;A0A480PGT3	tr|A0A480EEQ2|A0A480EEQ2_PIG Actin-like protein 6A isoform 1 OS=Sus scrofa OX=9823 PE=3 SV=1;tr|F1SGC8|F1SGC8_PIG Actin-like protein 6A isoform X1 OS=Sus scrofa OX=9823 GN=ACTL6A PE=1 SV=3;tr|A0A481CPP9|A0A481CPP9_PIG Actin-like protein 6A isoform 1 OS=Sus	Actin-like protein 6A isoform 1		27	4	4	4	3	2	3	2	3	2	10.3	10.3	10.3	49.601	448	0	28.479	8	4.5	5061600	3671800	266400	193250
A0A480EA70	A0A480EA70;A0A481B446;A0A287B8N2;A0A481BSZ2;A0A286ZNC7;A0A480UZY7;A0A480F030;A0A480XDI9;A0A480KVS4;A0A481BQN5;A0A287B6Y2;A0A480QR06;A0A287APB3;K9IWG6;A0A481AZF4;A0A480T0U3;A0A287BDN2;A0A287BJV2;A0A480YNX2;A0A481BCX5;A0A480KD58;A0A480KV37;A0A481B0M1;A0A481AZT6;A0A480P3D1;A0A286ZS07;A0A481BQK1;A0A481BS97;A0A480TK84;A0A480R7K3;A0A480XVH3;A0A480XSR8;A0A480XLJ2;A0A480Z6V9;A0A480Z0X2;A0A480JFC7;A0A481C…	tr|A0A480EA70|A0A480EA70_PIG Spectrin beta chain OS=Sus scrofa OX=9823 PE=3 SV=1;tr|A0A481B446|A0A481B446_PIG Spectrin beta chain OS=Sus scrofa OX=9823 PE=3 SV=1;tr|A0A287B8N2|A0A287B8N2_PIG Spectrin beta chain OS=Sus scrofa OX=9823 GN=SPTBN1 PE=1 SV=1;tr|	Spectrin beta chain		51	4	4	4	3	2	3	2	3	2	1.6	1.6	1.6	277.52	2396	0	22.788	1.2	0.8	0	0	0	0
A0A480DZU0	A0A480DZU0;A0A480LVY8;A0A480LHY6;A0A480NTJ5;A0A480KJY6;A0A480XP12;A0A480YHQ5;A0A480LXQ6;A0A480NV01;F1RHR9;A0A480M924;A0A480PF56;A0A480P676;A0A480XF35;A0A480P5Y8	tr|A0A480DZU0|A0A480DZU0_PIG Exosome component 10 isoform 1 OS=Sus scrofa OX=9823 PE=4 SV=1;tr|A0A480LVY8|A0A480LVY8_PIG Exosome component 10 isoform 1 (Fragment) OS=Sus scrofa OX=9823 PE=4 SV=1;tr|A0A480LHY6|A0A480LHY6_PIG Exosome component 10 isoform 1 O	Exosome component 10 isoform 1		20	5	5	5	3	2	3	2	3	2	5.9	5.9	5.9	107.8	952	0	36.124	3.4	2.6	0	0	0	0
A0A480DV51	A0A480DV51;A0A287BCF1;A0A480NWD7;A0A481BKF0;A0A480NAU4;A0A480MGX6;A0A480ZUT1;A0A480ZUT8;A0A481AHU3;A0A481D1T1;A0A480QVY1;A0A480L1E8;A0A480TQG2;A0A480KWZ1;A0A480U3L6;A0A480VJD9;A0A480ZDN6;A0A480MXL2;A0A480LTU9;A0A480Z4W9;A0A480ZDP2;A0A480NV98;A0A481ADS0;A0A481A6K8;A0A480MEM6;A0A287AXJ8;A0A480Z4W6;A0A480MKE4;F1SCX7;A0A480NV58;A0A480ZDQ0;A0A287BDG5;A0A481AG69;A0A480ZV21;A0A480PFN9;A0A480VF37;A0A480U…	tr|A0A480DV51|A0A480DV51_PIG Kinesin-like protein KIF20B isoform 1 OS=Sus scrofa OX=9823 PE=3 SV=1;tr|A0A287BCF1|A0A287BCF1_PIG Kinesin motor domain-containing protein OS=Sus scrofa OX=9823 GN=KIF20B PE=3 SV=1;tr|A0A480NWD7|A0A480NWD7_PIG Kinesin-like prot	Kinesin-like protein KIF20B isoform 1		65	4	4	4	3	2	3	2	3	2	2.2	2.2	2.2	214.15	1850	0	24.112	1.7	1.1	0	0	0	0
A0A287BQU7	A0A287BQU7;A0A480UE95;A0A481CAC2;A0A480U3S1;A0A481DAH9	tr|A0A287BQU7|A0A287BQU7_PIG Small nuclear ribonucleoprotein Sm D2 OS=Sus scrofa OX=9823 GN=SNRPD2 PE=1 SV=1;tr|A0A480UE95|A0A480UE95_PIG Small nuclear ribonucleoprotein Sm D2 OS=Sus scrofa OX=9823 GN=SNRPD2 PE=3 SV=1;tr|A0A481CAC2|A0A481CAC2_PIG Small nuc	Small nuclear ribonucleoprotein Sm D2 (Sm-D2) (snRNP core protein D2)	SNRPD2	11	4	4	4	3	2	3	2	3	2	40.7	40.7	40.7	13.527	118	0	26.881	33.1	16.9	0	0	0	0
A0A287AQY2	A0A287AQY2;A0A286ZVE8;A0A480YQ05;F1RFF5;A0A481D961;A0A480YNN3;A0A481D9U9;A0A287AGE2;A0A480KIS8;A0A480E626;A0A480P9G7;A0A480ML07;A0A287ALN4;A0A480L8D1;A0A480R3A1	tr|A0A287AQY2|A0A287AQY2_PIG THO complex 5 OS=Sus scrofa OX=9823 GN=THOC5 PE=4 SV=1;tr|A0A286ZVE8|A0A286ZVE8_PIG THO complex 5 OS=Sus scrofa OX=9823 GN=THOC5 PE=4 SV=1;tr|A0A480YQ05|A0A480YQ05_PIG THO complex subunit 5 homolog (Fragment) OS=Sus scrofa OX=9	THO complex 5 (THO complex subunit 5 homolog)	THOC5	15	4	4	4	3	2	3	2	3	2	6.8	6.8	6.8	75.754	657	0	25.194	4.6	3.5	0	0	0	0
A0A287A9T4	A0A287A9T4;A0A480E6P0;A0A286ZR68;F1RQU2;A0A480N074;A0A480JLZ0;A0A480US94;A0A480UTI1;A0A480M0Y7;A0A480RAI5;A0A480LE62;A0A481B980	tr|A0A287A9T4|A0A287A9T4_PIG HATPase_c domain-containing protein OS=Sus scrofa OX=9823 GN=HSP90AB1 PE=1 SV=1;tr|A0A480E6P0|A0A480E6P0_PIG Heat shock protein HSP 90-beta isoform a OS=Sus scrofa OX=9823 PE=3 SV=1;tr|A0A286ZR68|A0A286ZR68_PIG Heat shock prote	HATPase_c domain-containing protein	HSP90AB1	38	10	10	4	7	5	7	5	3	2	16.2	16.2	6.8	81.42	709	0	65.99	11.6	7.1	0	0	0	0
Q6QAT1	Q6QAT1;A0A480WWP3;A0A480T2N6;A0A480T2L6;A0A480LZZ2	sp|Q6QAT1|RS28_PIG 40S ribosomal protein S28 OS=Sus scrofa OX=9823 GN=RPS28 PE=1 SV=2;tr|A0A480WWP3|A0A480WWP3_PIG 40S ribosomal protein S28 OS=Sus scrofa OX=9823 PE=3 SV=1;tr|A0A480T2N6|A0A480T2N6_PIG 40S ribosomal protein S28 OS=Sus scrofa OX=9823 PE=3 S	40S ribosomal protein S28	RPS28	5	2	2	2	2	2	2	2	2	2	29	29	29	7.8409	69	0	28.24	29	29	7467100	6862100	2489000	2287400
Q6J267	Q6J267;A0A286ZRI5;A0A481D2P6;A0A481CZW7;A9X4P2;A2SY05;Q49I35;A0A286ZWB2;A0A480TSW8	tr|Q6J267|Q6J267_PIG Galectin (Fragment) OS=Sus scrofa OX=9823 PE=2 SV=1;tr|A0A286ZRI5|A0A286ZRI5_PIG Galectin OS=Sus scrofa OX=9823 GN=LGALS1 PE=1 SV=1;tr|A0A481D2P6|A0A481D2P6_PIG Galectin (Fragment) OS=Sus scrofa OX=9823 PE=4 SV=1;tr|A0A481CZW7|A0A481CZ	Galectin (Fragment)		12	4	4	4	2	2	2	2	2	2	43.3	43.3	43.3	14.599	134	0	25.878	20.9	17.9	0	0	0	0
P29269	P29269;A0A480R2F3;A0A481AM40;A0A481B9D0;A0A480Z0Z5;A0A480NBW2;A0A481CGX4;A0A480M8E7;A0A480VFL8;A0A480XGR4;A0A480W820;A0A480WGX9;A0A480TGV4;A0A481CPM3;A0A480VPT1;A0A480EK17;A0A480YK19;A0A480X7X5;A0A480LQ55;A0A480MR27;A0A480L3Z7;A0A480K7U8;A0A480X4S1	sp|P29269|MYL9_PIG Myosin regulatory light polypeptide 9 OS=Sus scrofa OX=9823 GN=MYL9 PE=1 SV=2;tr|A0A480R2F3|A0A480R2F3_PIG Myosin regulatory light polypeptide 9 isoform a (Fragment) OS=Sus scrofa OX=9823 PE=4 SV=1;tr|A0A481AM40|A0A481AM40_PIG Myosin reg	Myosin regulatory light polypeptide 9 (20 kDa myosin light chain) (LC20) (Myosin regulatory light chain 2, smooth muscle isoform) (Myosin regulatory light chain 9)	MYL9 MYRL2	23	7	2	2	5	5	2	2	2	2	50.6	12.2	12.2	19.827	172	0	19.691	29.7	29.7	0	0	0	0
F2Z5N5	F2Z5N5;B7TJ03;A0A480VGD1;A0A480LLR4;A0A480PFF2;A0A480XNP9;A0A480W073;A0A480SFK9;A0A481CMT4;A0A480U9Q2;A0A480T9R0;A0A480DS13;A0A480W2G2	tr|F2Z5N5|F2Z5N5_PIG 60S ribosomal protein L26-like 1 isoform X1 OS=Sus scrofa OX=9823 GN=RPL26L1 PE=1 SV=1;tr|B7TJ03|B7TJ03_PIG Ribosomal protein L26-like 1 OS=Sus scrofa OX=9823 GN=RPL26L1 PE=2 SV=1;tr|A0A480VGD1|A0A480VGD1_PIG 60S ribosomal protein L26-	60S ribosomal protein L26-like 1 isoform X1	RPL26L1	13	8	2	2	8	7	2	2	2	2	44.1	11.7	11.7	17.256	145	0	14.092	44.1	39.3	244270000	50018000	40712000	8336300
F2Z568	F2Z568;A0A287AKC5;A0A481ABC7	tr|F2Z568|F2Z568_PIG 60S ribosomal protein L38 OS=Sus scrofa OX=9823 GN=RPL38 PE=1 SV=1;tr|A0A287AKC5|A0A287AKC5_PIG Uncharacterized protein OS=Sus scrofa OX=9823 GN=RPL38 PE=1 SV=1;tr|A0A481ABC7|A0A481ABC7_PIG 60S ribosomal protein L38 (Fragment) OS=Sus s	60S ribosomal protein L38		7	5	5	3	3	3	3	3	2	2	48.6	48.6	31.4	8.2178	70	0	29.185	38.6	48.6	0	0	0	0
F2Z4Y0	F2Z4Y0;A0A480PTB2;A0A480KYU2;A0A480M6R9;A0A480SZ48;A0A480T0Y6;A0A480KSR6;A0A480U8H1;A0A480DSY6	tr|F2Z4Y0|F2Z4Y0_PIG Small nuclear ribonucleoprotein Sm D3 OS=Sus scrofa OX=9823 GN=SNRPD3 PE=1 SV=1;tr|A0A480PTB2|A0A480PTB2_PIG Small nuclear ribonucleoprotein Sm D3 OS=Sus scrofa OX=9823 GN=SNRPD3 PE=3 SV=1;tr|A0A480KYU2|A0A480KYU2_PIG Small nuclear rib	Small nuclear ribonucleoprotein Sm D3 (snRNP core protein D3)	SNRPD3	9	3	3	3	2	2	2	2	2	2	31.7	31.7	31.7	13.916	126	0	48.162	23.8	24.6	5573300	4962200	928880	827030
F1S9W3	F1S9W3;A0A480EED7;A0A480N0H2;A0A481CJ25;A0A481B7G8;A0A480RS61;A0A481CC50;A0A480Y0A7;A0A480KNA6	tr|F1S9W3|F1S9W3_PIG Calcium homeostasis endoplasmic reticulum protein OS=Sus scrofa OX=9823 GN=CHERP PE=1 SV=2;tr|A0A480EED7|A0A480EED7_PIG Calcium homeostasis endoplasmic reticulum protein OS=Sus scrofa OX=9823 PE=4 SV=1;tr|A0A480N0H2|A0A480N0H2_PIG Calc	Calcium homeostasis endoplasmic reticulum protein	CHERP	9	2	2	2	2	2	2	2	2	2	2.7	2.7	2.7	103.83	916	0	12.308	2.7	2.7	0	0	0	0
F1RU33	F1RU33;A0A480WS17;A0A481DF65;A0A480W5C3;A0A480XT75;A0A481DLH5	tr|F1RU33|F1RU33_PIG Uncharacterized protein OS=Sus scrofa OX=9823 GN=BANF1 PE=1 SV=1;tr|A0A480WS17|A0A480WS17_PIG Barrier-to-autointegration factor (Fragment) OS=Sus scrofa OX=9823 PE=4 SV=1;tr|A0A481DF65|A0A481DF65_PIG Barrier-to-autointegration factor O	BAF nuclear assembly factor 1	BANF1	6	2	2	2	2	2	2	2	2	2	27	27	27	10.044	89	0	22.767	27	27	0	0	0	0
F1RQP1	F1RQP1;A0A481DI75;A0A287B938;A0A480Q786;A0A480UPQ0	tr|F1RQP1|F1RQP1_PIG Multifunctional methyltransferase subunit TRM112-like protein isoform X1 OS=Sus scrofa OX=9823 GN=TRMT112 PE=1 SV=2;tr|A0A481DI75|A0A481DI75_PIG Multifunctional methyltransferase subunit TRM112-like protein isoform X1 (Fragment) OS=Sus	Multifunctional methyltransferase subunit TRM112-like protein (tRNA methyltransferase 112 homolog)	TRMT112	5	3	3	3	2	2	2	2	2	2	27.2	27.2	27.2	14.19	125	0	18.873	16	21.6	0	0	0	0
F1RMK7	F1RMK7;A0A480XRL7;A0A481CMF3;A0A480UVI6;A0A480Z8Y3;A0A480EZJ1;A0A481ADC2;A0A481ATU7;A0A481AXR7;A0A480SJ89;A0A480TQ27	tr|F1RMK7|F1RMK7_PIG Uncharacterized protein OS=Sus scrofa OX=9823 GN=ZNF787 PE=4 SV=3;tr|A0A480XRL7|A0A480XRL7_PIG Zinc finger protein 787 isoform 1 OS=Sus scrofa OX=9823 PE=4 SV=1;tr|A0A481CMF3|A0A481CMF3_PIG Zinc finger protein 787 isoform 1 OS=Sus scro	Zinc finger protein 787	ZNF787	11	2	2	2	2	2	2	2	2	2	6.5	6.5	6.5	40.474	382	0	13.866	6.5	6.5	0	0	0	0
A0A481DCF1	A0A481DCF1;B2MUB8;A0A480YQ40;A0A481DL75;A0A480Q9N2;A0A481DH54;A0A480XJE4;I3LVN4;A0A481DV90;A0A480VKC7;A0A480PK54;A0A480KGY6;A0A480VV53;A0A480U9C2;A0A480T1L8;A0A481DCU3;A0A480U5H5;A0A480VHE5	tr|A0A481DCF1|A0A481DCF1_PIG rRNA adenine N(6)-methyltransferase (Fragment) OS=Sus scrofa OX=9823 PE=3 SV=1;tr|B2MUB8|B2MUB8_PIG rRNA adenine N(6)-methyltransferase OS=Sus scrofa OX=9823 GN=CGI-75 PE=2 SV=1;tr|A0A480YQ40|A0A480YQ40_PIG rRNA adenine N(6)-me	rRNA adenine N(6)-methyltransferase (Fragment)		18	2	2	2	2	2	2	2	2	2	5.1	5.1	5.1	41.874	369	0	12.477	5.1	5.1	0	0	0	0
A0A481D692	A0A481D692;A0A480XD64;A0A287ATJ5;A0A480TJQ9;A0A480EC65	tr|A0A481D692|A0A481D692_PIG BRI3-binding protein (Fragment) OS=Sus scrofa OX=9823 PE=4 SV=1;tr|A0A480XD64|A0A480XD64_PIG BRI3-binding protein (Fragment) OS=Sus scrofa OX=9823 PE=4 SV=1;tr|A0A287ATJ5|A0A287ATJ5_PIG Uncharacterized protein OS=Sus scrofa OX=	BRI3-binding protein (Fragment)		8	4	4	4	2	2	2	2	2	2	22.4	22.4	22.4	23.372	205	0	78.922	13.7	8.8	0	17617000	0	2516700
A0A481CTQ7	A0A481CTQ7;A0A480JI84;A0A480UJR1;A0A480JU51;A0A287BPB7;F2Z509;Q29090;A0A480MGI8;A0A480P4H0;A0A480Y499;F1S8K9;A0A480P8V5;A0A481ATT3;A0A480M763;A0A481ATZ6;A0A480EAM6;A0A480RDX4	tr|A0A481CTQ7|A0A481CTQ7_PIG Serine/threonine-protein phosphatase 2A 55 kDa regulatory subunit B OS=Sus scrofa OX=9823 PE=3 SV=1;tr|A0A480JI84|A0A480JI84_PIG Serine/threonine-protein phosphatase 2A 55 kDa regulatory subunit B OS=Sus scrofa OX=9823 PE=3 SV=	Serine/threonine-protein phosphatase 2A 55 kDa regulatory subunit B		17	2	2	2	2	2	2	2	2	2	4.3	4.3	4.3	58.583	508	0	13.259	4.3	4.3	0	0	0	0
A0A481CRJ3	A0A481CRJ3;A0A480NQ21;A0A480RXN8;A0A480NKD4;A0A480NPX6;A0A480M147;A0A480ZGL6;A0A480ZDI9;A0A481BPY5;A0A480QFM4;A0A480X699;A0A287A1Y5;A0A481CYQ1;A0A481CVX0;A0A287B7D6;A0A480QU71;F1S6T0;A0A481C1W7;A0A480Z547;A0A287A8K8;A0A480TFZ6;A0A481DR04	tr|A0A481CRJ3|A0A481CRJ3_PIG Mediator of RNA polymerase II transcription subunit 16 OS=Sus scrofa OX=9823 GN=MED16 PE=3 SV=1;tr|A0A480NQ21|A0A480NQ21_PIG Mediator of RNA polymerase II transcription subunit 16 OS=Sus scrofa OX=9823 GN=MED16 PE=3 SV=1;tr|A0A	Mediator of RNA polymerase II transcription subunit 16		22	2	2	2	2	2	2	2	2	2	2.4	2.4	2.4	98.475	887	0	11.96	2.4	2.4	0	0	0	0
A0A481CGX8	A0A481CGX8;F1S5F9;A0A480VAX2;A0A286ZIL6;A0A480WLG0	tr|A0A481CGX8|A0A481CGX8_PIG Biorientation of chromosomes in cell division protein 1-like 1 isoform X3 (Fragment) OS=Sus scrofa OX=9823 PE=4 SV=1;tr|F1S5F9|F1S5F9_PIG Uncharacterized protein OS=Sus scrofa OX=9823 GN=BOD1L1 PE=4 SV=3;tr|A0A480VAX2|A0A480VAX	Biorientation of chromosomes in cell division protein 1-like 1 isoform X3 (Fragment)		5	2	2	2	2	2	2	2	2	2	1.2	1.2	1.2	225.68	2152	0	13.136	1.2	1.2	0	0	0	0
A0A481CD40	A0A481CD40;A0A480KM82;A0A480WTU1;A0A480ZZ00;A0A287B1H7;A0A287A5X1;F1RRT1;A0A480PKK3;A0A287BI65;A0A480YWU7;A0A480YY00;A0A480ECG4	tr|A0A481CD40|A0A481CD40_PIG Cell division cycle protein 27 homolog isoform 7 OS=Sus scrofa OX=9823 PE=4 SV=1;tr|A0A480KM82|A0A480KM82_PIG Cell division cycle protein 27 homolog isoform 6 OS=Sus scrofa OX=9823 PE=4 SV=1;tr|A0A480WTU1|A0A480WTU1_PIG Cell di	Cell division cycle protein 27 homolog isoform 7		12	3	3	3	2	2	2	2	2	2	3.9	3.9	3.9	82.906	747	0	18.253	2.5	2.5	0	0	0	0
A0A480ZYN3	A0A480ZYN3;A0A480LL35;A0A286ZJR5;F1RG23;A0A480V8R8;A0A480DMV6;A0A480XZ55;A0A480LHM1;A0A480NU97;A0A480SL27	tr|A0A480ZYN3|A0A480ZYN3_PIG Ribosome biogenesis protein BMS1 homolog isoform X1 OS=Sus scrofa OX=9823 PE=4 SV=1;tr|A0A480LL35|A0A480LL35_PIG Ribosome biogenesis protein BMS1 homolog isoform X1 OS=Sus scrofa OX=9823 PE=4 SV=1;tr|A0A286ZJR5|A0A286ZJR5_PIG R	Ribosome biogenesis protein BMS1 homolog isoform X1		11	5	5	5	2	2	2	2	2	2	5.1	5.1	5.1	126.82	1114	0	32.73	2.1	1.9	0	0	0	0
A0A480YUM8	A0A480YUM8;A0A480JFS8;A0A480NRY6;A0A480X438;A0A480NI17;A0A480NJD6;A0A287A6I9;A0A481DD66;A0A287BFN4;F1S3R5;A0A481A473;A0A480NR86;A0A287APP9;A0A480DMF5	tr|A0A480YUM8|A0A480YUM8_PIG HBS1-like protein isoform 1 OS=Sus scrofa OX=9823 PE=4 SV=1;tr|A0A480JFS8|A0A480JFS8_PIG HBS1-like protein isoform X1 OS=Sus scrofa OX=9823 PE=4 SV=1;tr|A0A480NRY6|A0A480NRY6_PIG HBS1-like protein isoform 1 OS=Sus scrofa OX=982	HBS1-like protein		16	3	3	3	2	2	2	2	2	2	7	7	7	75.781	686	0	32.459	5	5.2	0	0	0	0
A0A480XFU7	A0A480XFU7;F1SEX1;A0A480Q5V0;A0A480VAU6;A0A480W6L9;A0A480VD01;A0A480XHM6;A7LCR5;A0A480KIJ4;A0A481AN93;A0A480W948;A0A480VF15;A0A480VDS5;A0A480NE78;A0A481D9S8;A0A480X8Z6;A0A480SA80;A0A480Z5X2;A0A480VBL5;A0A480LCJ7;A0A480RZI1;A0A481BTL3;A0A480DSI8;A0A480LQ13;A0A480VHF7;A0A480S2B2;A0A480KFY0;A0A481ALK6;A0A480VFF7;A0A480W8J0;A0A480VEM9;A0A480QQB7;A0A480XZ85	tr|A0A480XFU7|A0A480XFU7_PIG Protein CYR61 (Fragment) OS=Sus scrofa OX=9823 PE=4 SV=1;tr|F1SEX1|F1SEX1_PIG Uncharacterized protein OS=Sus scrofa OX=9823 GN=CCN1 PE=4 SV=1;tr|A0A480Q5V0|A0A480Q5V0_PIG Protein CYR61 OS=Sus scrofa OX=9823 PE=4 SV=1;tr|A0A480V	Protein CYR61 (Fragment)		35	4	4	4	2	2	2	2	2	2	10.9	10.9	10.9	40.175	367	0	33.15	6	6	0	0	0	0
A0A480X0S7	A0A480X0S7;A0A286ZX31;F1RJN4;A0A480EWL5;A0A286ZQL1	tr|A0A480X0S7|A0A480X0S7_PIG Transducin beta-like protein 2 OS=Sus scrofa OX=9823 PE=4 SV=1;tr|A0A286ZX31|A0A286ZX31_PIG WD_REPEATS_REGION domain-containing protein OS=Sus scrofa OX=9823 GN=TBL2 PE=1 SV=1;tr|F1RJN4|F1RJN4_PIG Transducin beta-like protein 2	Transducin beta-like protein 2		6	3	3	3	2	2	2	2	2	2	8.5	8.5	8.5	47.474	422	0	19.263	5.7	5.7	0	0	0	0
A0A480WXM0	A0A480WXM0;F1SM91;A0A480E5Z1;A0A481BFB9	tr|A0A480WXM0|A0A480WXM0_PIG Uncharacterized protein NKAPD1 isoform b OS=Sus scrofa OX=9823 PE=4 SV=1;tr|F1SM91|F1SM91_PIG Uncharacterized protein C11orf57 homolog isoform X1 OS=Sus scrofa OX=9823 GN=NKAPD1 PE=4 SV=1;tr|A0A480E5Z1|A0A480E5Z1_PIG Uncharacte	Uncharacterized protein NKAPD1 isoform b		4	3	3	3	2	2	2	2	2	2	12.3	12.3	12.3	34.079	292	0	22.274	7.9	7.9	0	0	0	0
A0A480WPS5	A0A480WPS5;A0A480PF38;A0A480VYL7;A0A480L7U2;A0A481CK29;A0A480QG11;A0A481CDE6;A0A481CM84;A0A480W576;A0A480RM96;A0A287AME4;A0A480W2E2;A0A480W2X3;A0A480NG66;A0A480NG76;A0A480NG87;A0A480VCW6;A0A480VGG9;A0A480VHC2;A0A480U817;A0A480V4J6;A0A480P7N5;A0A480X4A6;A0A480ZBM3;A0A480MNA7;A0A480MM81;A0A480VE37;A0A481CXI6;A0A480VG84;A0A480VFJ5;A0A480VCV6;A0A481BKK4;A0A480VDP5;A0A480VDP8;A0A480VE27;A0A480VDL3;A0A…	tr|A0A480WPS5|A0A480WPS5_PIG 60S ribosomal protein L37a (Fragment) OS=Sus scrofa OX=9823 PE=3 SV=1;tr|A0A480PF38|A0A480PF38_PIG 60S ribosomal protein L37a OS=Sus scrofa OX=9823 PE=3 SV=1;tr|A0A480VYL7|A0A480VYL7_PIG 60S ribosomal protein L37a OS=Sus scrofa	60S ribosomal protein L37a (Fragment)		43	4	4	4	2	2	2	2	2	2	31.8	31.8	31.8	12.305	110	0	51.517	14.5	24.5	0	0	0	0
A0A480VEG1	A0A480VEG1;A0A480ETS1;A0A480TZ75;A0A480ZB97;A0A480KIP7;A0A481CBE4;A0A480XQV5;A0A480PBK3;A0A480PT62;A0A480MCY5;A0A480VHB8;A0A480L7S1;A0A480VGX8;A0A480KQJ7;A0A480T6L4;P67985;A0A480TH64;A0A480PSY7;A0A480R7K4;A0A480TF24;A0A480TI93;A0A480TF33;A0A480W9Y1;A0A481DGS0;A0A480M0J5;A0A480FU22;A0A481AF41;A0A480S891;A0A480X013	tr|A0A480VEG1|A0A480VEG1_PIG 60S ribosomal protein L22 OS=Sus scrofa OX=9823 PE=4 SV=1;tr|A0A480ETS1|A0A480ETS1_PIG 60S ribosomal protein L22 (Fragment) OS=Sus scrofa OX=9823 PE=4 SV=1;tr|A0A480TZ75|A0A480TZ75_PIG 60S ribosomal protein L22 (Fragment) OS=Su	60S ribosomal protein L22		29	2	2	2	2	2	2	2	2	2	21.8	21.8	21.8	11.906	110	0	18.185	21.8	21.8	0	0	0	0
A0A480V9S9	A0A480V9S9;I3LFM6;A0A480XY07;A0A480E2C7;A0A480X0T0;A0A480NZ21;A0A480WWC3;A0A480QYP3	tr|A0A480V9S9|A0A480V9S9_PIG Unconventional prefoldin RPB5 interactor 1 isoform X3 OS=Sus scrofa OX=9823 PE=4 SV=1;tr|I3LFM6|I3LFM6_PIG Unconventional prefoldin RPB5 interactor 1 isoform a OS=Sus scrofa OX=9823 GN=URI1 PE=4 SV=2;tr|A0A480XY07|A0A480XY07_PI	Unconventional prefoldin RPB5 interactor 1 isoform X3		8	2	2	2	2	2	2	2	2	2	5	5	5	47.202	424	0	13.537	5	5	0	0	0	0
A0A480T964	A0A480T964;A0A480U4N7;A0A480WK01;A0A480RQH9;A0A480ZY13;A0A480R0W9;A0A480RKQ4;F1S6H1;A0A480M231;A0A480EEP3	tr|A0A480T964|A0A480T964_PIG Mitochondrial RNA pseudouridine synthase RPUSD4 isoform a OS=Sus scrofa OX=9823 PE=4 SV=1;tr|A0A480U4N7|A0A480U4N7_PIG Mitochondrial RNA pseudouridine synthase RPUSD4 isoform a OS=Sus scrofa OX=9823 PE=4 SV=1;tr|A0A480WK01|A0A4	Mitochondrial RNA pseudouridine synthase RPUSD4 isoform a		10	3	3	3	2	2	2	2	2	2	14.2	14.2	14.2	21.268	190	0	17.964	10.5	10.5	0	0	0	0
A0A480RU24	A0A480RU24;A0A480VE16;A0A480X3G4;A0A480ZXH3;A0A480YUK6;A0A480VMM6;A0A480E872;K7GSP8	tr|A0A480RU24|A0A480RU24_PIG p21-activated protein kinase-interacting protein 1 isoform X2 OS=Sus scrofa OX=9823 PE=4 SV=1;tr|A0A480VE16|A0A480VE16_PIG p21-activated protein kinase-interacting protein 1 isoform X2 OS=Sus scrofa OX=9823 PE=4 SV=1;tr|A0A480X	p21-activated protein kinase-interacting protein 1 isoform X2		16	3	3	3	2	2	2	2	2	2	10.8	10.8	10.8	33.953	314	0	19.4	8	8	5878100	2490000	345770	146470
A0A480R6R4	A0A480R6R4;A0A480SZI9;A0A287AQG4;A0A480QF67;F2Z5D4;A0A480YJG3;A0A480DQT4;A0A481D0R5;A0A287B5C7;A0A480SM27	tr|A0A480R6R4|A0A480R6R4_PIG Heterogeneous nuclear ribonucleoprotein Q isoform 1 OS=Sus scrofa OX=9823 PE=4 SV=1;tr|A0A480SZI9|A0A480SZI9_PIG Heterogeneous nuclear ribonucleoprotein Q isoform X3 OS=Sus scrofa OX=9823 PE=4 SV=1;tr|A0A287AQG4|A0A287AQG4_PIG	Heterogeneous nuclear ribonucleoprotein Q isoform 1		10	5	5	4	3	2	3	2	2	2	12.3	12.3	10.6	53.164	472	0	29.556	6.4	4.7	0	0	0	0
A0A480R1A8	A0A480R1A8;A0A481BHS7;A0A480RMN1;A0A480RR30;A0A481AGH4;A0A480W989;A0A480W6S9;F1SQ40;A0A481C253;A0A480EJS1;A0A481BLS3;A0A481BUI6;A0A480QTE3;A0A481A872	tr|A0A480R1A8|A0A480R1A8_PIG Protein disulfide-isomerase A5 OS=Sus scrofa OX=9823 PE=4 SV=1;tr|A0A481BHS7|A0A481BHS7_PIG Protein disulfide-isomerase A5 OS=Sus scrofa OX=9823 PE=4 SV=1;tr|A0A480RMN1|A0A480RMN1_PIG Protein disulfide-isomerase A5 OS=Sus scrof	Protein disulfide-isomerase A5		14	4	4	4	2	2	2	2	2	2	9.3	9.3	9.3	55.376	485	0	23.111	4.7	4.5	0	0	0	0
A0A480QX93	A0A480QX93;A0A481ANA0;A0A480UHJ7;A0A480SXR1;A0A480QF98;A0A480QFC0;A0A480SRR9;A0A480VHM4;A0A480SPX4;A0A480NFZ6;A0A480L9Y4;A0A480ZB44;A0A480QTF6;I3LJP6;A0A287ACL6;A0A480L6Z6;A0A480NIT1;A0A480NH44;A0A480UPQ2;A0A480QD77;A0A480UNY4;A0A480NK99;A0A480ZB36;A0A480RKW5;A0A480NIX9;A0A481AZQ4;A0A481AXI9;A0A481DJB6;A0A480XYC9;A0A481DIC3;A0A287B7J9;A0A480EQL9;A0A480XXI2;A0A481AXI3;A0A480ZB47;A0A287AQR5;A0A480U…	tr|A0A480QX93|A0A480QX93_PIG 40S ribosomal protein S24 OS=Sus scrofa OX=9823 PE=3 SV=1;tr|A0A481ANA0|A0A481ANA0_PIG 40S ribosomal protein S24 isoform a OS=Sus scrofa OX=9823 PE=4 SV=1;tr|A0A480UHJ7|A0A480UHJ7_PIG 40S ribosomal protein S24 OS=Sus scrofa OX=	40S ribosomal protein S24		54	4	4	2	3	3	3	3	2	2	25.9	25.9	7.4	19.086	162	0	29.437	14.8	14.8	0	0	0	0
A0A480QAY6	A0A480QAY6;A0A287B5R4;A0A480QEQ1;F1S3I2;A0A481A2W5;A0A480UZX8;A0A480UTI0;A0A481D1Z9;A0A480P592;A0A287ABJ6;A0A480U9P0;A0A287B663;A0A481AWY9;A0A480UL17;A0A480PE41;A0A480U7I7;A0A481CZI5;A0A480U3W7;A0A480EZ09	tr|A0A480QAY6|A0A480QAY6_PIG Suppressor of SWI4 1 homolog isoform 1 OS=Sus scrofa OX=9823 PE=4 SV=1;tr|A0A287B5R4|A0A287B5R4_PIG Suppressor of SWI4 1 homolog isoform 1 OS=Sus scrofa OX=9823 GN=PPAN PE=4 SV=1;tr|A0A480QEQ1|A0A480QEQ1_PIG Suppressor of SWI4	Suppressor of SWI4 1 homolog isoform 1		19	2	2	2	2	2	2	2	2	2	8.4	8.4	8.4	26.858	263	0	15.159	8.4	8.4	0	0	0	0
A0A480Q9H0	A0A480Q9H0;A0A480XMP6;A0A480K9Y2;A0A480XMM9;A0A480UGN6;A0A480XUJ9;A0A480XMD6;F1SPN1;A0A480QD19;A0A480WJF0;A0A480UAX2;A0A480XIB3;A0A480UAT8;A0A480U854;A0A480XHT1;A0A480ULB0;A0A480Q5B9;A0A480Q6Z2;A0A480W2F2;A0A480UE48;A0A480PRD7;A0A480RUE1;A0A480XHP3;A0A480KCR4;A0A480EHG4;A0A480U862	tr|A0A480Q9H0|A0A480Q9H0_PIG Peptidylprolyl isomerase OS=Sus scrofa OX=9823 PE=4 SV=1;tr|A0A480XMP6|A0A480XMP6_PIG Peptidylprolyl isomerase OS=Sus scrofa OX=9823 PE=4 SV=1;tr|A0A480K9Y2|A0A480K9Y2_PIG Peptidylprolyl isomerase (Fragment) OS=Sus scrofa OX=98	Peptidylprolyl isomerase		26	2	2	2	2	2	2	2	2	2	13.2	13.2	13.2	15.005	136	0	19.343	13.2	13.2	0	0	0	0
A0A480PNM6	A0A480PNM6;A0A480TW51;A0A481C5K0;Q53DY7;A0A481D4L3;A0A480YM65;A0A480TT26;A0A480TWI8;A0A286ZZB7;Q4TTS4;A0A480EPK8;A0A481D441;A0A480WDH9;Q53DY6;F6PYW2;A0A480EKJ2;A0A480PYB1;Q53DY5;A0A480WRF3;A0A480TSK9;A0A480PW07	tr|A0A480PNM6|A0A480PNM6_PIG Histone H1.4 (Fragment) OS=Sus scrofa OX=9823 PE=3 SV=1;tr|A0A480TW51|A0A480TW51_PIG Histone H1.1 OS=Sus scrofa OX=9823 PE=3 SV=1;tr|A0A481C5K0|A0A481C5K0_PIG Histone H1.1 (Fragment) OS=Sus scrofa OX=9823 PE=3 SV=1;tr|Q53DY7|Q5	Histone H1.4 (Fragment)		27	7	7	2	7	6	7	6	2	2	43.7	43.7	10.3	12.647	126	0	62.557	43.7	34.1	2268000000	316110000	324000000	45159000	929470000
A0A480PA73	A0A480PA73;A0A480QG14;A0A480JJH1;F1ST84;A0A480JCS7;A0A480M948;A0A480DUP4;A0A480QEY8;A0A287BI20	tr|A0A480PA73|A0A480PA73_PIG Maternal embryonic leucine zipper kinase isoform 4 (Fragment) OS=Sus scrofa OX=9823 PE=4 SV=1;tr|A0A480QG14|A0A480QG14_PIG Non-specific serine/threonine protein kinase OS=Sus scrofa OX=9823 PE=4 SV=1;tr|A0A480JJH1|A0A480JJH1_PI	Maternal embryonic leucine zipper kinase isoform 4 (Fragment)		9	3	3	3	2	2	2	2	2	2	10.3	10.3	10.3	28.461	272	0	18.123	6.6	6.6	0	0	0	0
A0A480P5W6	A0A480P5W6;A0A481D654;A0A480UMU2;A0A287BJB2;F1SAQ6;A0A480N960;A0A480UKB3;A0A480PJ75;A0A480URH4;A0A480U252;A0A480LIL3;A0A480DP45;A0A480NZX4;A0A480WH13;A0A480KZF4	tr|A0A480P5W6|A0A480P5W6_PIG Serine/threonine-protein kinase VRK1 isoform X4 OS=Sus scrofa OX=9823 PE=4 SV=1;tr|A0A481D654|A0A481D654_PIG Serine/threonine-protein kinase VRK1 isoform X4 OS=Sus scrofa OX=9823 PE=4 SV=1;tr|A0A480UMU2|A0A480UMU2_PIG Serine/th	Serine/threonine-protein kinase VRK1 isoform X4		15	2	2	2	2	2	2	2	2	2	7.9	7.9	7.9	39.472	343	0	13.932	7.9	7.9	0	0	0	0
A0A480P5L8	A0A480P5L8;A0A480Z8H2;A0A480UBX5;A0A480WTZ0;A0A480XRB7;A0A480ULL4;A0A481D1L6;A0A480NTH8;A0A480W4X7;A0A480YA89;A0A287B4S0;A0A480XVJ5;A0A480KJZ2;A0A481D3H6;A0A480KG92;A0A481D5C4;A0A481D6T4;A0A480NZZ3;A0A480WEX8;A0A480LWV8;A0A480W1T7;Q7M2Y3;A0A480W8R5;A0A480THC0;A0A480LT60;A0A480LKN1;A0A480JLC1;A0A480LLG8;A0A480U874;A0A480LMI9;A0A480WFH7;A0A480LKP3;A0A480U062;A0A481A1H9;A0A480WFK3;A0A480W4L1;A0A480T…	tr|A0A480P5L8|A0A480P5L8_PIG Non-histone chromosomal protein HMG-14 (Fragment) OS=Sus scrofa OX=9823 PE=4 SV=1;tr|A0A480Z8H2|A0A480Z8H2_PIG Non-histone chromosomal protein HMG-14 (Fragment) OS=Sus scrofa OX=9823 PE=4 SV=1;tr|A0A480UBX5|A0A480UBX5_PIG Non-h	Non-histone chromosomal protein HMG-14 (Fragment)		44	2	2	2	2	2	2	2	2	2	14.9	14.9	14.9	18.246	175	0	26.567	14.9	14.9	0	0	0	0
A0A480NZW8	A0A480NZW8;A0A480RAU3;A0A480R8T6;A0A480MUC3;A0A480Q9U1;A0A480UER0;A0A480W1G1;P10668;A0A480VHN6;A0A287AQF2;K7GK75;K7GQY9;A0A480V1R0;A0A480XT63;A0A480VL74;A0A480VGD6	tr|A0A480NZW8|A0A480NZW8_PIG Cofilin-1 (Fragment) OS=Sus scrofa OX=9823 PE=3 SV=1;tr|A0A480RAU3|A0A480RAU3_PIG Cofilin-1 (Fragment) OS=Sus scrofa OX=9823 PE=3 SV=1;tr|A0A480R8T6|A0A480R8T6_PIG Cofilin-1 (Fragment) OS=Sus scrofa OX=9823 PE=3 SV=1;tr|A0A480M	Cofilin-1 (Fragment)		24	4	4	4	2	2	2	2	2	2	13.9	13.9	13.9	29.365	267	0	37.193	9.4	9	0	0	0	0
A0A480NWF9	A0A480NWF9;A0A480MEY1;A0A287BF08;A0A286ZL94;A0A481D6B0;F1SN58;A0A480ZB64;A0A481CQ29;A0A480JCY1;A0A480MDW3;A0A480L399	tr|A0A480NWF9|A0A480NWF9_PIG Sulfide:quinone oxidoreductase, mitochondrial OS=Sus scrofa OX=9823 PE=4 SV=1;tr|A0A480MEY1|A0A480MEY1_PIG Sulfide:quinone oxidoreductase, mitochondrial OS=Sus scrofa OX=9823 PE=4 SV=1;tr|A0A287BF08|A0A287BF08_PIG Pyr_redox_2 d	Sulfide:quinone oxidoreductase, mitochondrial		11	3	3	3	2	2	2	2	2	2	9.7	9.7	9.7	43.016	390	0	26.471	6.2	7.2	0	0	0	0
A0A480NKX6	A0A480NKX6;A0A480YX75;A0A480UP15;A0A480UR92;A0A480UW19;A0A480SJZ7;F1RFR4;A0A480UEY6;A0A480UI78;A0A480UFE0;A0A480VPB4;A0A480VE17;A0A480W424;A0A480ZZB8;A0A480ZB12;A0A480Y2F3;A0A480WMU2;A0A480TTC3;A0A480VYX8;A0A480UQZ5;A0A480UUP9;A0A480UCS8;A0A480U7D8;A0A480UQD4;A0A480TNE3;A0A480E601;A0A481D6E6;A0A480LVE2;A0A480Z407	tr|A0A480NKX6|A0A480NKX6_PIG Nucleolar complex protein 4 homolog isoform X1 (Fragment) OS=Sus scrofa OX=9823 PE=4 SV=1;tr|A0A480YX75|A0A480YX75_PIG Nucleolar complex protein 4 homolog OS=Sus scrofa OX=9823 PE=4 SV=1;tr|A0A480UP15|A0A480UP15_PIG Nucleolar c	Nucleolar complex protein 4 homolog isoform X1 (Fragment)		31	3	3	3	2	2	2	2	2	2	10.8	10.8	10.8	34.09	305	0	19.469	6.6	6.6	8327500	0	416370	0
A0A480MVN0	A0A480MVN0;A0A480WTH1;A0A480PKY2;A0A480V0V1;A0A480UW24;A0A480M2A9;A0A480M3Q4;A0A480WTE1;A0A480U8Z1;A0A480UAG1;I3LPI1	tr|A0A480MVN0|A0A480MVN0_PIG TAF6-like RNA polymerase II p300/CBP-associated factor-associated factor 65 kDa subunit 6L OS=Sus scrofa OX=9823 PE=4 SV=1;tr|A0A480WTH1|A0A480WTH1_PIG TAF6-like RNA polymerase II p300/CBP-associated factor-associated factor 65	TAF6-like RNA polymerase II p300/CBP-associated factor-associated factor 65 kDa subunit 6L		59	3	3	3	2	2	2	2	2	2	3.7	3.7	3.7	107.11	996	0	18.344	2.6	2.1	0	0	0	0
A0A480MGL8	A0A480MGL8;A0A480R369;A0A480TX09;A0A480PSI7;A0A480TWR6;A0A481A039;A0A480WFL9;F2Z5V6;A0A480KYK9;A0A480TGN8;A0A480QJP0;A0A480TGX8;F1SM78;A0A480SPN3;A0A480PSQ3;A0A480QTG4;A0A480R5U0;A0A287A0J0;A0A480YMS0;A0A480SQM1;A0A480KHY6;A0A481C680;A0A480VPY4;A0A480XLT8;A0A481A221;A0A480XLW0;A0A287AL19;A0A480LQN8;A0A481A213;A0A480XLJ6;A0A480LQL7;A0A480NB74;A0A480SDB0;A0A481BE78;A0A481A0B0;A0A481DDB1;A0A480NFF9;…	tr|A0A480MGL8|A0A480MGL8_PIG Myosin regulatory light chain 12B OS=Sus scrofa OX=9823 PE=4 SV=1;tr|A0A480R369|A0A480R369_PIG Myosin regulatory light chain 12B OS=Sus scrofa OX=9823 PE=4 SV=1;tr|A0A480TX09|A0A480TX09_PIG Myosin regulatory light chain 12B (Fr	Myosin regulatory light chain 12B		83	8	8	3	5	5	5	5	2	2	63.7	63.7	24.4	19.306	168	0	247.3	36.3	30.4	0	0	0	0
A0A480KLX6	A0A480KLX6;A0A480UFY4;A0A480UN77;A0A481D295;A0A481D598;Q29223;A0A481C855;A0A480LWJ8;A0A480MJV2;A0A480LZ30;A0A480ZHJ8;A0A480NHF5;A0A480XV04;A0A480VL72;A0A480M4Z6;A0A480ZI61;A0A286ZN91;A0A481BMG1;A0A480LNX6;A0A481D3E4;A0A480LZ54	tr|A0A480KLX6|A0A480KLX6_PIG 60S ribosomal protein L34 OS=Sus scrofa OX=9823 PE=4 SV=1;tr|A0A480UFY4|A0A480UFY4_PIG 60S ribosomal protein L34 OS=Sus scrofa OX=9823 PE=4 SV=1;tr|A0A480UN77|A0A480UN77_PIG 60S ribosomal protein L34 (Fragment) OS=Sus scrofa OX	60S ribosomal protein L34		21	2	2	2	2	2	2	2	2	2	12.6	12.6	12.6	15.518	135	0	12.801	12.6	12.6	0	0	0	0
A0A480KB35	A0A480KB35;A0A480XD70	tr|A0A480KB35|A0A480KB35_PIG Uncharacterized protein isoform X1 (Fragment) OS=Sus scrofa OX=9823 PE=4 SV=1;tr|A0A480XD70|A0A480XD70_PIG Uncharacterized protein isoform X1 OS=Sus scrofa OX=9823 PE=4 SV=1	Uncharacterized protein isoform X1 (Fragment)		2	2	2	2	2	2	2	2	2	2	8.1	8.1	8.1	16.838	148	0	82.364	8.1	8.1	0	0	0	0
A0A480JLG5	A0A480JLG5;A0A480KB77;A0A480LKP4;A0A480LKS5;A0A480LQ41;A0A481AF44;A0A480XVP6;A0A480NKL8;A0A480U1H1;A0A480QER5;A0A480YQ44;A0A480LPY2;A0A480MKZ7;A0A480QCY9;A0A480KFX3;F1S4Z2;A0A480VLP3;A0A480VM84;A0A480E306	tr|A0A480JLG5|A0A480JLG5_PIG Charged multivesicular body protein 4b OS=Sus scrofa OX=9823 PE=4 SV=1;tr|A0A480KB77|A0A480KB77_PIG Charged multivesicular body protein 4b OS=Sus scrofa OX=9823 PE=4 SV=1;tr|A0A480LKP4|A0A480LKP4_PIG Charged multivesicular body	Charged multivesicular body protein 4b		21	3	3	3	2	2	2	2	2	2	21.1	21.1	21.1	18.552	166	0	40.269	14.5	12.7	0	0	0	0
A0A480ISV2	A0A480ISV2;A0A480JMB9;A0A480DPJ0;F1RP50	tr|A0A480ISV2|A0A480ISV2_PIG UDP-glucose:glycoprotein glucosyltransferase 2 OS=Sus scrofa OX=9823 PE=4 SV=1;tr|A0A480JMB9|A0A480JMB9_PIG UDP-glucose:glycoprotein glucosyltransferase 2 isoform X1 OS=Sus scrofa OX=9823 PE=4 SV=1;tr|A0A480DPJ0|A0A480DPJ0_PIG	UDP-glucose:glycoprotein glucosyltransferase 2 (UDP-glucose:glycoprotein glucosyltransferase 2 isoform X1)		4	4	4	4	2	2	2	2	2	2	2.9	2.9	2.9	172.12	1492	0	25.069	1.4	1.5	0	0	0	0
A0A480H921	A0A480H921	tr|A0A480H921|A0A480H921_PIG Histone H3.1 (Fragment) OS=Sus scrofa OX=9823 PE=4 SV=1	Histone H3.1 (Fragment)		1	2	2	2	2	2	2	2	2	2	13.9	13.9	13.9	20.465	194	0	13.701	13.9	13.9	0	0	0	0
A0A480ESW9	A0A480ESW9;A0A480YBR9;A0A480QAW8;A0A286ZWP6;A0A481DN38;A0A480SIN8;A0A481ASP7;A0A480LRK2;A0A481AIE5;A0A481D6P9;A0A480P959;A0A481AL21;A0A480U4M2;A0A480TB15;A0A481ARJ5	tr|A0A480ESW9|A0A480ESW9_PIG DnaJ homolog subfamily B member 6 isoform b OS=Sus scrofa OX=9823 PE=4 SV=1;tr|A0A480YBR9|A0A480YBR9_PIG DnaJ homolog subfamily B member 6 isoform b OS=Sus scrofa OX=9823 PE=4 SV=1;tr|A0A480QAW8|A0A480QAW8_PIG DnaJ homolog subf	DnaJ homolog subfamily B member 6 isoform b		48	3	3	3	2	2	2	2	2	2	8.9	8.9	8.9	42.812	393	0	22.154	5.9	5.6	0	0	0	0
A0A480ERG7	A0A480ERG7;A0A480U2S4;A0A480KQV0;A0A480LGM8;A0A480Y137;I3L6I8;A0A480YTA8;A0A481AA94;A0A480XEB2;A0A480LM45;A0A481B7I0;A0A480QFC1;A0A480P1D1;A0A480RI44;A0A480Q466;A0A480RA93	tr|A0A480ERG7|A0A480ERG7_PIG Putative rRNA-processing protein EBP2 isoform 2 OS=Sus scrofa OX=9823 PE=4 SV=1;tr|A0A480U2S4|A0A480U2S4_PIG Putative rRNA-processing protein EBP2 OS=Sus scrofa OX=9823 PE=4 SV=1;tr|A0A480KQV0|A0A480KQV0_PIG Putative rRNA-proce	Putative rRNA-processing protein EBP2 isoform 2		17	5	5	5	2	2	2	2	2	2	16.1	16.1	16.1	42.084	378	0	34.306	7.9	5.6	0	0	0	0
A0A480EM18	A0A480EM18;A0A480YWX2;A0A480ZHH3;A0A480SZV0;A0A480YVX8;A0A480YVW8;A0A480YVW4;A0A480XVZ4;A0A481ASF7;A0A480XF74;A0A481ASU0;A0A480UP35;A0A480WBN1;A0A480UI16;F1RP33;A0A480S9N8;A0A480XF69;A0A480XT61;A0A480SZ75;A0A287AW38;A0A480SAY7	tr|A0A480EM18|A0A480EM18_PIG G patch domain-containing protein 4 isoform 2 OS=Sus scrofa OX=9823 PE=4 SV=1;tr|A0A480YWX2|A0A480YWX2_PIG G patch domain-containing protein 4 isoform 2 OS=Sus scrofa OX=9823 PE=4 SV=1;tr|A0A480ZHH3|A0A480ZHH3_PIG G patch domai	G patch domain-containing protein 4 isoform 2		23	3	3	3	2	2	2	2	2	2	6.2	6.2	6.2	54.512	487	0	22.177	4.5	4.5	0	0	0	0
A0A480EEF0	A0A480EEF0;B6VAP9;A0A480UCC8;A0A480URA9;A0A480XI63;A0A480KW46;A0A480XIJ2;A0A480XCP3;A0A287BTC2;A0A480VQ37;A0A480PII2;A0A480N8F3;A0A480TYH8;A0A480N476;A0A480M1H4;A0A480TXG7;A0A480RGX4;A0A480N8C4;A0A480NS27;A0A480PIL6;A0A480RAQ7;A0A480MJ07;A0A480LH11	tr|A0A480EEF0|A0A480EEF0_PIG DNA-(apurinic or apyrimidinic site) lyase OS=Sus scrofa OX=9823 PE=3 SV=1;tr|B6VAP9|B6VAP9_PIG DNA-(apurinic or apyrimidinic site) lyase OS=Sus scrofa OX=9823 GN=APEX1 PE=2 SV=1;tr|A0A480UCC8|A0A480UCC8_PIG DNA-(apurinic or apy	DNA-(apurinic or apyrimidinic site) lyase		24	3	3	3	2	2	2	2	2	2	8.4	8.4	8.4	49.543	439	0	25.175	5	5.9	0	0	0	0
A0A480EBN0	A0A480EBN0;A0A480EDJ1;A0A480P7V8;A0A480NTZ4;A0A480SNH2;A0A287ATV4;A0A287B4G4;I3LKU0;A0A480ZBN4;A0A480XG58;A0A480RR64;A0A481BPH2;A0A480Y3U5;A0A480PTQ7	tr|A0A480EBN0|A0A480EBN0_PIG Ras-related C3 botulinum toxin substrate 1 isoform Rac1 (Fragment) OS=Sus scrofa OX=9823 PE=4 SV=1;tr|A0A480EDJ1|A0A480EDJ1_PIG Ras-related C3 botulinum toxin substrate 2 (Fragment) OS=Sus scrofa OX=9823 PE=4 SV=1;tr|A0A480P7V8	Ras-related C3 botulinum toxin substrate 1 isoform Rac1 (Fragment)		37	3	2	2	3	2	2	2	2	2	10.4	6.5	6.5	30.137	279	0	11.82	10.4	6.5	0	0	0	0
A0A480E7D7	A0A480E7D7;A0A480YEV4;A0A480U939;A0A480ZGT3;A0A480NSN7;A0A480Z8Z9;F1SJQ4;A0A481BXT9;A0A287BAW3;A0A480YFD0;A0A287A4P3;A0A480LRU2;A0A480U938;A0A480V1L0;A0A480LU77;A0A481B1M8;A0A481C657	tr|A0A480E7D7|A0A480E7D7_PIG Polymerase delta-interacting protein 3 isoform 1 OS=Sus scrofa OX=9823 PE=4 SV=1;tr|A0A480YEV4|A0A480YEV4_PIG Polymerase delta-interacting protein 3 isoform X1 OS=Sus scrofa OX=9823 PE=4 SV=1;tr|A0A480U939|A0A480U939_PIG Polyme	Polymerase delta-interacting protein 3 isoform 1		17	2	2	2	2	2	2	2	2	2	4.3	4.3	4.3	53.591	493	0	12.309	4.3	4.3	0	0	0	0
A0A480E1A3	A0A480E1A3;A0A287ACN9;A0A480UBZ6;A0A480UF58;A0A480U975;A0A480XTN8;A0A480TP36;I3L5T3;A0A480YXK0;A0A481CLN8;A0A480RE52;A0A480U5Y1;A0A480R272;A0A480P9M8;A0A481A399;A0A480KDR6;A0A480MR58;A0A480X2Z4;A0A480MP27;A0A481CZL3;A0A480P4M6	tr|A0A480E1A3|A0A480E1A3_PIG rRNA 2-O-methyltransferase fibrillarin isoform X2 (Fragment) OS=Sus scrofa OX=9823 PE=3 SV=1;tr|A0A287ACN9|A0A287ACN9_PIG Uncharacterized protein OS=Sus scrofa OX=9823 GN=FBL PE=1 SV=1;tr|A0A480UBZ6|A0A480UBZ6_PIG rRNA 2-O-me	rRNA 2-O-methyltransferase fibrillarin isoform X2 (Fragment)		22	4	4	2	4	2	4	2	2	2	14.7	14.7	5.9	41.13	389	0	28.82	14.7	5.9	17706000	7833700	681000	301300
A0A480E071	A0A480E071;A0A481ABN6;A0A480Z5Y0;A0A480W1K3;A0A480W8A3;A0A480PLY1;A0A480TBN2;A0A480PHU6;A0A480SUG5;A0A287AAD2;A0A481CKG1;A0A480TFI8;A0A481C3G4;A0A480Q572;A0A481BYA3;A0A480URA8;A0A480T8C7;A0A480TFG9;A0A480PJ13;A0A480F134;A0A480NJI8;A0A480W8W4;A0A480PNI7;A0A480VHG5;A0A480PJ56;A0A480PQQ5;A0A480TFX3;A0A480VQ51;A0A480QFS5;A0A287B6B6;A0A480STR4;A0A481CF89;A0A480VI02;A0A480PQW0;A0A480JC63;A0A480SJ20;A0A…	tr|A0A480E071|A0A480E071_PIG Ensconsin isoform 1 OS=Sus scrofa OX=9823 PE=4 SV=1;tr|A0A481ABN6|A0A481ABN6_PIG Ensconsin isoform 5 OS=Sus scrofa OX=9823 PE=4 SV=1;tr|A0A480Z5Y0|A0A480Z5Y0_PIG Ensconsin isoform 3 (Fragment) OS=Sus scrofa OX=9823 PE=4 SV=1;tr	Ensconsin isoform 1		64	3	3	3	2	2	2	2	2	2	4.7	4.7	4.7	86.519	770	0	17.906	3	3.1	0	0	0	0
A0A480DNG0	A0A480DNG0;A0A480QR22;A0A481D8P4;A0A481ABY2;A0A481CZ57;A0A287AZS5;A0A480R717;A0A480MZ96;A0A480SAH6;A0A480SAH8;A0A480RGD2;A0A287AJD3;A0A480KIT9;I3LFV4;A0A480R0E9;A0A481CZ42;G8FUN5;A0A480R269;A0A481AA96	tr|A0A480DNG0|A0A480DNG0_PIG Nuclease-sensitive element-binding protein 1 OS=Sus scrofa OX=9823 PE=4 SV=1;tr|A0A480QR22|A0A480QR22_PIG Nuclease-sensitive element-binding protein 1 (Fragment) OS=Sus scrofa OX=9823 PE=4 SV=1;tr|A0A481D8P4|A0A481D8P4_PIG Nucl	Nuclease-sensitive element-binding protein 1		22	3	3	3	2	2	2	2	2	2	12	12	12	58.839	540	0	57.166	7.8	7	0	0	0	0
A0A288CG58	A0A288CG58;A0A480L078;A0A287AYW8;Q8WNW8;A0A480V508;A0A480L7Q8;A0A480L7W7;A0A480MTB5	tr|A0A288CG58|A0A288CG58_PIG SERPIN domain-containing protein OS=Sus scrofa OX=9823 GN=SERPINE2 PE=1 SV=1;tr|A0A480L078|A0A480L078_PIG Glia-derived nexin isoform c OS=Sus scrofa OX=9823 PE=3 SV=1;tr|A0A287AYW8|A0A287AYW8_PIG SERPIN domain-containing protei	Serpin family E member 2	SERPINE2	8	2	2	2	2	2	2	2	2	2	5.7	5.7	5.7	37.439	336	0	13.037	5.7	5.7	0	0	0	0
A0A287BKQ9	A0A287BKQ9;A0A287A699;A0A480S479;A0A480LX48;A0A480SF14;A0A480JUG1;A0A480SN98;A0A480WGP7;A0A481A920;A0A481AU03;I3LQS0;A0A480SCS5;A0A480KL96;A0A480YIR9;A0A480VYN8;A0A480YJZ1;A0A480VX68;A0A480EV84;A0A480KIY1;A0A480YJI0;A0A480Q1Q8;A0A480ZCL2;A0A480Q0I0;A0A480LZB2;A0A481BBE2;A0A480LGL0;A0A480ZCE0;A0A480LGK9;A0A480LGX5;A0A287B646	tr|A0A287BKQ9|A0A287BKQ9_PIG Heterogeneous nuclear ribonucleoprotein K isoform c OS=Sus scrofa OX=9823 GN=HNRNPK PE=1 SV=1;tr|A0A287A699|A0A287A699_PIG Heterogeneous nuclear ribonucleoprotein K isoform c OS=Sus scrofa OX=9823 GN=HNRNPK PE=1 SV=1;tr|A0A480S	Heterogeneous nuclear ribonucleoprotein K	HNRNPK	30	2	2	2	2	2	2	2	2	2	6.4	6.4	6.4	39.44	357	0	13.73	6.4	6.4	0	0	0	0
A0A287AY64	A0A287AY64;A0A480YH96;A0A480MDH5;A0A480DJ75;A0A481CVX5	tr|A0A287AY64|A0A287AY64_PIG SCP domain-containing protein OS=Sus scrofa OX=9823 GN=GLIPR2 PE=1 SV=1;tr|A0A480YH96|A0A480YH96_PIG Golgi-associated plant pathogenesis-related protein 1 isoform a (Fragment) OS=Sus scrofa OX=9823 PE=4 SV=1;tr|A0A480MDH5|A0A48	GLI pathogenesis related 2	GLIPR2	5	2	2	2	2	2	2	2	2	2	16.9	16.9	16.9	17.225	154	0	75.476	16.9	16.9	0	0	0	0
A0A287APE0	A0A287APE0;A0A481AH56;A0A481CXE0;A0A481B0G0;A0A481AY36;A0A481APR9;A0A481AN85;A0A480LPX4;A0A480KLA4;A0A480KXC1;A0A480KZ29;A0A481ALQ0;A0A480S6E9;A0A480VWV7;A0A481ARI2;A0A480PD38;A0A480YGX1;A0A480MZC6;A0A480K683;A0A480LS15;A0A480UCI3;A0A480KCC4;A0A480XBX3;A0A480X6A1;A0A480YXK2;A0A480YWE0;A0A480T8R5;A0A481B6G9;A0A480M7N6;A0A480UXP3;A0A480TAU2;A0A480R4B8;A0A480NL80;A0A480R8X6;A0A480LN03	tr|A0A287APE0|A0A287APE0_PIG Ribosomal RNA processing protein 1 homolog A OS=Sus scrofa OX=9823 GN=RRP1 PE=4 SV=1;tr|A0A481AH56|A0A481AH56_PIG Ribosomal RNA processing protein 1 homolog A OS=Sus scrofa OX=9823 PE=4 SV=1;tr|A0A481CXE0|A0A481CXE0_PIG Ribosom	Ribosomal RNA processing 1 (Ribosomal RNA processing protein 1 homolog A)	RRP1	38	7	3	3	5	5	2	2	2	2	20.1	9.8	9.8	51.541	447	0	24.729	14.1	14.1	0	0	0	0
A0A287AGF9	A0A287AGF9;A0A480RH47;A0A480TWZ1;A0A0B8RSI3;A0A287B5X3;A0A480X5G8;A0A480YYA7;A0A481BD11;A0A286ZRL8;A0A480LY99;A0A480LX39;A0A480LKX2;A0A480NTZ1;A0A480M0Q9;I3LDD2;A0A480ZE53	tr|A0A287AGF9|A0A287AGF9_PIG Nucleolar protein 58 OS=Sus scrofa OX=9823 GN=NOP58 PE=1 SV=1;tr|A0A480RH47|A0A480RH47_PIG Nucleolar protein 58 OS=Sus scrofa OX=9823 PE=4 SV=1;tr|A0A480TWZ1|A0A480TWZ1_PIG Nucleolar protein 58 OS=Sus scrofa OX=9823 PE=4 SV=1;t	NOP58 ribonucleoprotein	NOP58	17	3	3	3	2	2	2	2	2	2	7	7	7	61.403	546	0	21.31	4.8	4.6	0	4004600	0	182030
A0A287A4W0	A0A287A4W0;A0A480NTC9;A0A481C6C6;A0A480QBM1;A0A480PKM7;A0A481D636;A0A481C6D2;A0A481DEU8;A0A481DBN2;A0A480YE14;A0A480ZBY0;A0A480S402;A0A480S483;A0A481CX99;A0A481ACK8;A0A480ZC60;A0A480IZT5;A0A480KLB9;A0A480SRD4;A0A480JWH3;A0A480TXT1;A0A481CH08;A0A480Z228;A0A480LZ23;A0A480ZV88;A0A481D4H1;A0A480ZC47;A0A286ZNR2;A0A287A5T4;A0A480EC49;A0A480LVJ1;A0A480LTH5;A0A481CYD4;A0A481CVN7;A0A480NJ96;A0A481AZE0;A0A…	tr|A0A287A4W0|A0A287A4W0_PIG Uncharacterized protein OS=Sus scrofa OX=9823 GN=FLNA PE=1 SV=1;tr|A0A480NTC9|A0A480NTC9_PIG Filamin-A isoform 1 OS=Sus scrofa OX=9823 PE=4 SV=1;tr|A0A481C6C6|A0A481C6C6_PIG Filamin-A isoform 1 OS=Sus scrofa OX=9823 PE=4 SV=1;t	Filamin A	FLNA	110	5	5	5	2	2	2	2	2	2	2.5	2.5	2.5	302.79	2864	0	31.019	1	1	0	0	0	0
A0A286ZMS7	A0A286ZMS7;A0A480PKF3;A0A480R7X9;A0A480V4T5;A0A480DT66	tr|A0A286ZMS7|A0A286ZMS7_PIG Uncharacterized protein OS=Sus scrofa OX=9823 GN=TCEA3 PE=4 SV=1;tr|A0A480PKF3|A0A480PKF3_PIG Transcription elongation factor A protein 3 isoform X2 (Fragment) OS=Sus scrofa OX=9823 PE=4 SV=1;tr|A0A480R7X9|A0A480R7X9_PIG Transc	Transcription elongation factor A3	TCEA3	6	3	3	3	2	2	2	2	2	2	8	8	8	39.333	349	0	17.606	5.4	5.4	0	0	0	0
A0A0B8S0C0	A0A0B8S0C0;A0A480NGS0;A0A480XLK7;A0A481ANJ7;A0A481C436;A0A286ZWS9;A0A480PRW4;A0A287B4M7;A0A287AAA9;A0A480RJT3;A0A480MIA6;A0A481BLK9;A0A480NJK8;A0A480NKW9;A0A480VEC6;A0A480NJI9;A0A288CG05;A0A480Y826;A0A287B0A7;A0A287AEF2;A0A480MS95	tr|A0A0B8S0C0|A0A0B8S0C0_PIG Adaptor-related protein complex 3, sigma 1 subunit OS=Sus scrofa domesticus OX=9825 GN=AP3S1 PE=4 SV=1;tr|A0A480NGS0|A0A480NGS0_PIG AP-3 complex subunit sigma-1 isoform 1 (Fragment) OS=Sus scrofa OX=9823 PE=4 SV=1;tr|A0A480XLK7	Adaptor-related protein complex 3, sigma 1 subunit	AP3S1	24	4	4	4	2	2	2	2	2	2	29	29	29	21.732	193	0	26.56	16.6	10.4	0	0	0	0
P04163	P04163;F2Z5M2;A0A480Y4Y4;A0A480W425;A0A480NZP9;A0A481CAG0;A0A480Z859;A0A480EJS8;A0A480Q422	sp|P04163|S10AA_PIG Protein S100-A10 OS=Sus scrofa OX=9823 GN=S100A10 PE=1 SV=2;tr|F2Z5M2|F2Z5M2_PIG Protein S100-A10 OS=Sus scrofa OX=9823 GN=S100A10 PE=2 SV=1;tr|A0A480Y4Y4|A0A480Y4Y4_PIG Protein S100-A10 OS=Sus scrofa OX=9823 PE=3 SV=1;tr|A0A480W425|A0A	Protein S100-A10 (Calpactin I light chain) (Calpactin-1 light chain) (Cellular ligand of annexin II) (S100 calcium-binding protein A10) (p10 protein) (p11)	S100A10	9	2	2	2	1	2	1	2	1	2	17.7	17.7	17.7	11.075	96	0	15.741	10.4	17.7	0	0	0	0
I3LIP6	I3LIP6;A0A287B2T8;A0A480KRP4;A0A287AI01;A0A287AT82;A0A480LDQ0;A0A480DSH4;A0A480W558;A0A480W8Q1;A0A480TXU2;A0A480LGK3;F1RT90	tr|I3LIP6|I3LIP6_PIG TPR_REGION domain-containing protein OS=Sus scrofa OX=9823 GN=ASPH PE=1 SV=2;tr|A0A287B2T8|A0A287B2T8_PIG TPR_REGION domain-containing protein OS=Sus scrofa OX=9823 GN=ASPH PE=1 SV=1;tr|A0A480KRP4|A0A480KRP4_PIG Aspartyl/asparaginyl be	Aspartate beta-hydroxylase	ASPH	12	4	4	4	1	2	1	2	1	2	7.2	7.2	7.2	76.06	666	0	26.281	2	3.9	0	0	0	0
F1S2L2	F1S2L2;A0A480QY82;A0A480DU92;A0A480PJ04;A0A480YGF6;A0A480YC60;A0A480R3N6;A0A480UM61;A0A480MCW2	tr|F1S2L2|F1S2L2_PIG Telomeric repeat-binding factor 2 OS=Sus scrofa OX=9823 GN=TERF2 PE=1 SV=3;tr|A0A480QY82|A0A480QY82_PIG Telomeric repeat-binding factor 2 OS=Sus scrofa OX=9823 PE=4 SV=1;tr|A0A480DU92|A0A480DU92_PIG Telomeric repeat-binding factor 2 OS	Telomeric repeat-binding factor 2	TERF2	9	2	2	2	1	2	1	2	1	2	4.4	4.4	4.4	59.99	542	0	26.819	2.6	4.4	0	0	0	0
A0A481C879	A0A481C879;A0A480NVB6;A0A287AW31;A0A481BBW6;A0A481C7W1;I3LHZ2;A0A480UH25;A0A480U0R9;A0A480U0Y3;A0A480UUL4;A0A480M5Y4;A0A480RTZ0;A0A480KVC1;A0A480ECY1;A0A286ZYD4;A0A480P0R8	tr|A0A481C879|A0A481C879_PIG Band 4.1-like protein 4B isoform 1 OS=Sus scrofa OX=9823 PE=4 SV=1;tr|A0A480NVB6|A0A480NVB6_PIG Band 4.1-like protein 5 isoform 1 OS=Sus scrofa OX=9823 PE=4 SV=1;tr|A0A287AW31|A0A287AW31_PIG FERM domain-containing protein OS=Su	Band 4.1-like protein 4B isoform 1		16	2	2	2	1	2	1	2	1	2	5	5	5	51.02	441	0	11.897	2.3	5	0	0	0	0
A0A480YZD6	A0A480YZD6;A0A480MET3;A0A480MDM3;A0A0B8RTB1;F1S1B7;A0A480ZNZ8;A0A480VN39;A0A480TC85;A0A480VJ75;A0A481CR60;A0A480VR21;A0A481CE14;A0A481C4D2;A0A480XCQ5;A0A480KFI7;A0A480YQ82;A0A480KK86;A0A481CHA7;A0A480VMM5	tr|A0A480YZD6|A0A480YZD6_PIG Protein AATF OS=Sus scrofa OX=9823 PE=4 SV=1;tr|A0A480MET3|A0A480MET3_PIG Protein AATF isoform X1 OS=Sus scrofa OX=9823 PE=4 SV=1;tr|A0A480MDM3|A0A480MDM3_PIG Protein AATF OS=Sus scrofa OX=9823 PE=4 SV=1;tr|A0A0B8RTB1|A0A0B8RTB	Protein AATF		20	6	6	6	1	2	1	2	1	2	12.8	12.8	12.8	65.556	584	0	57.884	1.4	3.9	0	0	0	0
A0A480XDC2	A0A480XDC2;A0A287BG89;A0A480YHN8;A0A480UFW8;A0A480WZ95;I3L8X2;A0A287A8K1;A0A287BI46;A0A480WUT4;A0A480EK58;A0A480WUU2	tr|A0A480XDC2|A0A480XDC2_PIG Zinc finger and BTB domain-containing protein 7A (Fragment) OS=Sus scrofa OX=9823 PE=4 SV=1;tr|A0A287BG89|A0A287BG89_PIG Uncharacterized protein OS=Sus scrofa OX=9823 GN=ZBTB7A PE=4 SV=1;tr|A0A480YHN8|A0A480YHN8_PIG Zinc finger	Zinc finger and BTB domain-containing protein 7A (Fragment)		11	2	2	2	1	2	1	2	1	2	8.7	8.7	8.7	48.102	459	0	14.753	5	8.7	3937200	0	262480	0
A0A480Q867	A0A480Q867;F1RXF7;A0A481ADV1;A0A480TDP4;A0A481A5T0;A0A480WAV3;A0A480R264;A0A480NLV5;A0A480DY26	tr|A0A480Q867|A0A480Q867_PIG OTU domain-containing protein 6B isoform 2 OS=Sus scrofa OX=9823 PE=4 SV=1;tr|F1RXF7|F1RXF7_PIG OTU domain-containing protein 6B isoform 1 OS=Sus scrofa OX=9823 GN=OTUD6B PE=1 SV=1;tr|A0A481ADV1|A0A481ADV1_PIG OTU domain-contai	Ubiquitinyl hydrolase 1 (EC 3.4.19.12)	OTUD6B	9	3	3	3	1	2	1	2	1	2	24.1	24.1	24.1	21.554	191	0	28.369	11	13.1	0	0	0	0
A0A480Q028	A0A480Q028;A0A480U292;A0A480Z2Q8;A0A287AI15;F1SHQ3;A0A480RR47;A0A480S7C1;A0A480EZB6	tr|A0A480Q028|A0A480Q028_PIG Kinesin-like protein KIF21A isoform X2 OS=Sus scrofa OX=9823 PE=4 SV=1;tr|A0A480U292|A0A480U292_PIG Kinesin-like protein KIF21A isoform X16 OS=Sus scrofa OX=9823 PE=3 SV=1;tr|A0A480Z2Q8|A0A480Z2Q8_PIG Kinesin-like protein KIF21	Kinesin-like protein KIF21A isoform X2		8	2	2	2	1	2	1	2	1	2	2.8	2.8	2.8	108.73	954	0	14.044	1.3	2.8	0	0	0	0
A0A480PJQ9	A0A480PJQ9;A0A480IMU0;A0A480JL10;A0A480JK46;A0A480X0P7;A0A480X0V2;A0A480RPT3;F1SGS6;A0A480KZ26;A0A480MKG9;A0A287BDU1;A0A480TTM0;A0A481C4M2;A0A481A1J1;A0A481ADF3;A0A480DPS1;A0A286ZSM6	tr|A0A480PJQ9|A0A480PJQ9_PIG Caprin-1 isoform 1 OS=Sus scrofa OX=9823 PE=4 SV=1;tr|A0A480IMU0|A0A480IMU0_PIG Caprin-1 OS=Sus scrofa OX=9823 PE=4 SV=1;tr|A0A480JL10|A0A480JL10_PIG Caprin-1 isoform 2 (Fragment) OS=Sus scrofa OX=9823 PE=4 SV=1;tr|A0A480JK46|A	Caprin-1 isoform 1		17	2	2	2	1	2	1	2	1	2	7.7	7.7	7.7	31.431	284	0	12.117	3.9	7.7	0	0	0	0
A0A480PE56	A0A480PE56;A0A480NEN5;A0A480WHU4;A0A481BAI7;A0A480K976;A0A480Z8A4;A0A480IK10;A0A480LUJ2;A0A480Z1A5;A0A480MUA6;A0A480LKV0;A0A480Z170;A0A480LFB7;A0A480Z162;A0A480DVW7;I3LLQ8	tr|A0A480PE56|A0A480PE56_PIG AFG3-like protein 2 OS=Sus scrofa OX=9823 PE=3 SV=1;tr|A0A480NEN5|A0A480NEN5_PIG AFG3-like protein 2 OS=Sus scrofa OX=9823 PE=3 SV=1;tr|A0A480WHU4|A0A480WHU4_PIG AFG3-like protein 2 OS=Sus scrofa OX=9823 PE=3 SV=1;tr|A0A481BAI7	AFG3-like protein 2		16	2	2	2	1	2	1	2	1	2	3.9	3.9	3.9	52.719	490	0	11.819	2	3.9	0	2329200	0	75136
A0A480MUC0	A0A480MUC0;A0A480MPF1;A0A480PIP9;A0A480SQM3;A0A480L3Z1;A0A286ZZ81;A0A480U9Z6;A0A480EQ12;A0A480Z6C8	tr|A0A480MUC0|A0A480MUC0_PIG Mediator of RNA polymerase II transcription subunit 4 OS=Sus scrofa OX=9823 GN=MED4 PE=3 SV=1;tr|A0A480MPF1|A0A480MPF1_PIG Mediator of RNA polymerase II transcription subunit 4 OS=Sus scrofa OX=9823 GN=MED4 PE=3 SV=1;tr|A0A480P	Mediator of RNA polymerase II transcription subunit 4		9	2	2	2	1	2	1	2	1	2	13.6	13.6	13.6	18.104	162	0	12.718	5.6	13.6	0	0	0	0
A0A480LIU8	A0A480LIU8;A0A480WPS4;A0A480LIV1;A0A480PGX6;F1RS49;A0A481BYA2;A0A480EWE6;A0A480LVH4;A0A480TS35;A0A480R8C7;A0A481B0F8;A0A480UKX6;A0A480MP42	tr|A0A480LIU8|A0A480LIU8_PIG ATP-binding cassette sub-family E member 1 OS=Sus scrofa OX=9823 PE=4 SV=1;tr|A0A480WPS4|A0A480WPS4_PIG ATP-binding cassette sub-family E member 1 OS=Sus scrofa OX=9823 PE=4 SV=1;tr|A0A480LIV1|A0A480LIV1_PIG ATP-binding cassett	ATP-binding cassette sub-family E member 1		14	3	3	3	1	2	1	2	1	2	7.6	7.6	7.6	47.122	421	0	26.437	2.6	5	0	0	0	0
A0A480ER94	A0A480ER94;A0A480KEK9;A0A480XWJ8;A0A480ZCQ6;A0A480QEH2;A0A480QCR3;A0A480SXC5;A0A480TGN4;A0A480YYI4;A0A481BA98;A0A480XX28;A0A480LZD5;A0A480SXN6;A0A480Y1V6;A0A480Z955;A0A480Z8Q9;A0A480WXL5;A0A480Q940;A0A480KZY3;A0A480NKW0;A0A480JFJ9;A0A480Q1P4	tr|A0A480ER94|A0A480ER94_PIG CCAAT/enhancer-binding protein zeta OS=Sus scrofa OX=9823 PE=4 SV=1;tr|A0A480KEK9|A0A480KEK9_PIG CCAAT/enhancer-binding protein zeta OS=Sus scrofa OX=9823 PE=4 SV=1;tr|A0A480XWJ8|A0A480XWJ8_PIG CCAAT/enhancer-binding protein ze	CCAAT/enhancer-binding protein zeta		22	6	6	2	5	3	5	3	1	2	8	8	2.5	123.7	1075	0	36.79	6.6	3.3	0	0	0	0
A0A480DVS3	A0A480DVS3;A0A480TK22;A0A480XEB7;Q2EN81;A0A2C9F3A3;A0A480KTJ7;A0A480TXH6;A0A480M719;A0A480IL32	tr|A0A480DVS3|A0A480DVS3_PIG Polyhomeotic-like protein 3 isoform 1 OS=Sus scrofa OX=9823 PE=3 SV=1;tr|A0A480TK22|A0A480TK22_PIG ATP synthase subunit O, mitochondrial (Fragment) OS=Sus scrofa OX=9823 PE=4 SV=1;tr|A0A480XEB7|A0A480XEB7_PIG ATP synthase subun	Polyhomeotic-like protein 3 isoform 1		21	3	2	2	2	2	1	2	1	2	4	2.8	2.8	125.89	1163	0	15.047	2.1	2.8	0	16506000	0	471590
A0A480DTS5	A0A480DTS5;A0A480LI26;A0A481D4W4;A0A481D4R7;A0A480L009;A0A480M3P3;A0A480NBA4;A0A480L036;A0A480L9Y1;A0A481D6V6;A0A480UCB1;A0A481B8F4;A0A480R382;A0A481ABU2;A0A480MHA6;A0A480LNX3;A0A480JT72;A0A480MJ79;A0A480VJG7;A0A480TME6;A0A481BF59;A0A480LF00;A0A481DCS7;A0A481D6L9;A0A481D3L0;A0A480QSG1;A0A481CYX1;A0A481C5H8;A0A480LTR7;A0A481DAJ9;F1RIP4;A0A481C6L9;A0A287B8A9;A0A480RBF8;A0A481AYH0;A0A480UNY6	tr|A0A480DTS5|A0A480DTS5_PIG RuvB-like helicase (Fragment) OS=Sus scrofa OX=9823 PE=3 SV=1;tr|A0A480LI26|A0A480LI26_PIG RuvB-like helicase (Fragment) OS=Sus scrofa OX=9823 PE=3 SV=1;tr|A0A481D4W4|A0A481D4W4_PIG RuvB-like helicase (Fragment) OS=Sus scrofa O	RuvB-like helicase (Fragment)		36	2	2	2	1	2	1	2	1	2	3.5	3.5	3.5	71.547	655	0	12.559	1.8	3.5	0	0	0	0
A0A480DN22	A0A480DN22;A0A480K5R7;A0A480V109;A0A286ZSB7;F1RSR8;A0A480T1P6;A0A480UE36;A0A287AK91;A0A480JZ32;A0A480QYQ5;A0A480QES0;A0A480YU97;A0A480ZH03;A0A480K3A6;A0A480QL61;A0A480N6J2;A0A480S2W8	tr|A0A480DN22|A0A480DN22_PIG Sister chromatid cohesion protein PDS5 homolog B OS=Sus scrofa OX=9823 PE=4 SV=1;tr|A0A480K5R7|A0A480K5R7_PIG Sister chromatid cohesion protein PDS5 homolog B isoform X6 OS=Sus scrofa OX=9823 PE=4 SV=1;tr|A0A480V109|A0A480V109_	Sister chromatid cohesion protein PDS5 homolog B		18	4	4	4	1	2	1	2	1	2	3	3	3	168.33	1482	0	23.98	0.7	1.3	0	0	0	0
A0A287AJT7	A0A287AJT7;A0A0B8RVJ2;A0A481BS50;A0A481BQG9;A0A480YX24;A0A480W374	tr|A0A287AJT7|A0A287AJT7_PIG Ribosomal_L28e domain-containing protein OS=Sus scrofa OX=9823 GN=RPL28 PE=1 SV=1;tr|A0A0B8RVJ2|A0A0B8RVJ2_PIG Ribosomal protein L28 OS=Sus scrofa domesticus OX=9825 GN=RPL28 PE=4 SV=1;tr|A0A481BS50|A0A481BS50_PIG 60S ribosomal	60S ribosomal protein L28	RPL28	7	3	3	3	1	2	1	2	1	2	21.2	21.2	21.2	15.73	137	0	19.426	8	16.1	0	0	0	0
A0A287AJ59	A0A287AJ59;A0A480KJF5;A0A480TBQ8;A0A480XM72;A0A480K8W6;A0A286ZT17;A0A287B6P7;A0A480VY57	tr|A0A287AJ59|A0A287AJ59_PIG Signal recognition particle 9 kDa protein OS=Sus scrofa OX=9823 GN=SRP9 PE=1 SV=1;tr|A0A480KJF5|A0A480KJF5_PIG Signal recognition particle 9 kDa protein isoform 2 (Fragment) OS=Sus scrofa OX=9823 PE=4 SV=1;tr|A0A480TBQ8|A0A480T	SRP9-21 domain-containing protein	SRP9	8	2	2	2	1	2	1	2	1	2	23.3	23.3	23.3	10.072	86	0	12.657	10.5	23.3	0	0	0	0
A0A287A8E7	A0A287A8E7;A0A480U2M3;A0A481CFX8;A0A480LHN1;A0A286ZJB3;A0A481ADF1;A0A480NP88;A0A480UFB2;A0A480TP11;A0A480JQE6;A0A480NEB4;A0A480N0U4;A0A481D063;A0A480NMY2;A0A480S953;A0A480K5R3;A0A287AIM9;A0A480WZD2;A0A481AJL7;A0A287AKB7;A0A480R7T4;A0A480YWC5;A0A480ZL90;A0A481BVX0;A0A480ZU89;A0A481B4B0;A0A480X623;A0A481D337;A0A481APQ2;A0A480NYB3;A0A481ASC8	tr|A0A287A8E7|A0A287A8E7_PIG Protein ECT2 isoform c OS=Sus scrofa OX=9823 GN=ECT2 PE=4 SV=1;tr|A0A480U2M3|A0A480U2M3_PIG Protein ECT2 OS=Sus scrofa OX=9823 PE=4 SV=1;tr|A0A481CFX8|A0A481CFX8_PIG Protein ECT2 isoform a OS=Sus scrofa OX=9823 PE=4 SV=1;tr|A0A	Protein ECT2 isoform c		31	2	2	2	1	2	1	2	1	2	2.2	2.2	2.2	109.49	968	0	12.526	0.9	2.2	0	0	0	0
A0A286ZYH7	A0A286ZYH7;A0A480NJH5;A0A287AS71;F1RWL2;A0A480Z4S1;A0A480KP23;A0A286ZMP7;A0A480ESH6;A0A287B5Z6;A0A481CLZ1;A0A287ANF0	tr|A0A286ZYH7|A0A286ZYH7_PIG Mediator of RNA polymerase II transcription subunit 1 OS=Sus scrofa OX=9823 GN=MED1 PE=3 SV=1;tr|A0A480NJH5|A0A480NJH5_PIG Mediator of RNA polymerase II transcription subunit 1 OS=Sus scrofa OX=9823 PE=3 SV=1;tr|A0A287AS71|A0A2	Mediator of RNA polymerase II transcription subunit 1		11	2	2	2	1	2	1	2	1	2	1.3	1.3	1.3	149.03	1407	0	11.445	0.6	1.3	0	0	0	0
Q1W2G0	Q1W2G0;A0A481BT94;A0A480E064	tr|Q1W2G0|Q1W2G0_PIG 14-3-3 sigma protein OS=Sus scrofa OX=9823 GN=Sfn PE=2 SV=1;tr|A0A481BT94|A0A481BT94_PIG 14-3-3 protein sigma (Fragment) OS=Sus scrofa OX=9823 PE=3 SV=1;tr|A0A480E064|A0A480E064_PIG Palmitoyltransferase OS=Sus scrofa OX=9823 PE=3 SV=1	14-3-3 sigma protein (Stratifin)	Sfn SFN	3	4	2	2	2	3	0	2	0	2	15.7	8.9	8.9	27.935	248	0	12.112	6.9	11.7	0	0	0	0
I3LLA5	I3LLA5;A0A287AZL8;A0A480E2X7;A0A480W3S6;A0A481B337;A0A480PMZ9;A0A287A9D8	tr|I3LLA5|I3LLA5_PIG Clat_adaptor_s domain-containing protein OS=Sus scrofa OX=9823 GN=AP3S2 PE=1 SV=2;tr|A0A287AZL8|A0A287AZL8_PIG Clat_adaptor_s domain-containing protein OS=Sus scrofa OX=9823 GN=AP3S2 PE=1 SV=1;tr|A0A480E2X7|A0A480E2X7_PIG AP-3 complex	Arpin	ARPIN	7	2	2	2	0	2	0	2	0	2	13	13	13	19.137	169	0	16.78	0	13	0	0	0	0
A0A480VUF3	A0A480VUF3;A0A480NB04;A0A480LWU0;F1SQR0;A0A480KGR7;A0A480WD63;A0A480M797;A0A480LYV4;A0A480VWH3;A0A480U2T2;A0A480MXZ0;A0A480VYJ5;A0A480WG07;A0A480VYP2;I3LV46;A0A480VTK5;A0A480URC2;A0A481BK53;A0A480VYD2;A0A480NHE1;A0A480W6J6;A0A480KT36;A0A480ZT77;A0A480VEE7;A0A480DXG1	tr|A0A480VUF3|A0A480VUF3_PIG Histone-binding protein RBBP7 isoform 2 (Fragment) OS=Sus scrofa OX=9823 PE=4 SV=1;tr|A0A480NB04|A0A480NB04_PIG Histone-binding protein RBBP7 isoform 2 OS=Sus scrofa OX=9823 PE=4 SV=1;tr|A0A480LWU0|A0A480LWU0_PIG Histone-bindin	Histone-binding protein RBBP7 isoform 2 (Fragment)		25	4	2	2	1	3	0	2	0	2	9.4	4.9	4.9	50.23	448	0	11.872	2.9	6.5	0	0	0	0
A0A480QY45	A0A480QY45;A0A481DJ80;F1S0C0;A0A481D436;A0A480YMY5;A0A287BQW1;A0A480EME2	tr|A0A480QY45|A0A480QY45_PIG Methionine aminopeptidase OS=Sus scrofa OX=9823 PE=3 SV=1;tr|A0A481DJ80|A0A481DJ80_PIG Methionine aminopeptidase OS=Sus scrofa OX=9823 PE=3 SV=1;tr|F1S0C0|F1S0C0_PIG Methionine aminopeptidase OS=Sus scrofa OX=9823 GN=METAP1 PE=	Methionine aminopeptidase		7	2	2	2	0	2	0	2	0	2	8.8	8.8	8.8	35.865	320	0	12.118	0	8.8	0	0	0	0
A0A480P0U7	A0A480P0U7;A0A481CB87;A0A480NPC0;A0A481A0R9;A0A481A574;A0A480RB06;A0A481BE05;A0A480MD23;A0A480Q5P6;A0A481C841;F1RMB6;A0A481C669	tr|A0A480P0U7|A0A480P0U7_PIG Receptor expression-enhancing protein 4 isoform 2 OS=Sus scrofa OX=9823 PE=4 SV=1;tr|A0A481CB87|A0A481CB87_PIG Receptor expression-enhancing protein OS=Sus scrofa OX=9823 PE=3 SV=1;tr|A0A480NPC0|A0A480NPC0_PIG Receptor expressi	Receptor expression-enhancing protein 4 isoform 2		12	2	2	2	0	2	0	2	0	2	12.3	12.3	12.3	18.176	162	0	12.155	0	12.3	0	0	0	0
A0A480DW63	A0A480DW63;A0A480YA37;A0A480LYA0;F1SHD6;A0A481CQM9;A0A481CLD4;A0A480PZM8;A0A480VAM1;A0A480NGP3;Q29302;P29412;A0A480NYY0;A0A480XVH0;A0A480W701;A0A480Y4F2;A0A480PBD5;A0A480K4P2;A0A480NGB8	tr|A0A480DW63|A0A480DW63_PIG Elongation factor 1-beta OS=Sus scrofa OX=9823 PE=4 SV=1;tr|A0A480YA37|A0A480YA37_PIG Elongation factor 1-beta (Fragment) OS=Sus scrofa OX=9823 PE=4 SV=1;tr|A0A480LYA0|A0A480LYA0_PIG Elongation factor 1-beta OS=Sus scrofa OX=98	Elongation factor 1-beta		18	2	2	2	0	2	0	2	0	2	16.4	16.4	16.4	30.989	280	0	17.976	0	16.4	0	889030	0	68387
A0A481D076	A0A481D076;A0A481CVA4;A0A481C1E1;A0A481BYW3;F1RJG8;A0A481BYW8;A0A480YL54;A0A481DBW8	tr|A0A481D076|A0A481D076_PIG Uncharacterized protein C12orf43 isoform a OS=Sus scrofa OX=9823 PE=4 SV=1;tr|A0A481CVA4|A0A481CVA4_PIG Uncharacterized protein C12orf43 isoform b OS=Sus scrofa OX=9823 PE=4 SV=1;tr|A0A481C1E1|A0A481C1E1_PIG Uncharacterized pro	Uncharacterized protein C12orf43 isoform a		9	6	6	6	5	1	5	1	5	1	32.9	32.9	32.9	26.643	246	0	61.649	26.4	3.7	0	0	0	0
A0A480R782	A0A480R782;A0A480XRI8;A0A480ZW98;I3LAE8;A0A481AHK7;A0A480EM17;A0A480PHB3;A0A480VVC0;A0A481BMU4	tr|A0A480R782|A0A480R782_PIG Coiled-coil domain-containing protein 47 OS=Sus scrofa OX=9823 PE=4 SV=1;tr|A0A480XRI8|A0A480XRI8_PIG Coiled-coil domain-containing protein 47 (Fragment) OS=Sus scrofa OX=9823 PE=4 SV=1;tr|A0A480ZW98|A0A480ZW98_PIG Coiled-coil	Coiled-coil domain-containing protein 47		15	5	5	5	5	1	5	1	5	1	17.4	17.4	17.4	39.973	344	0	39.667	17.4	2.6	0	0	0	0
A0A480K747	A0A480K747;A0A481DCC3;A0A481D6S8;A0A480Z0B5;F1RKB6;A0A480JB57;A0A481DJ72;A0A481DN56;A0A481DF07;A0A480PF52;A0A480RZ99	tr|A0A480K747|A0A480K747_PIG Putative 28S rRNA (Cytosine-C(5))-methyltransferase isoform 3 (Fragment) OS=Sus scrofa OX=9823 PE=3 SV=1;tr|A0A481DCC3|A0A481DCC3_PIG Putative 28S rRNA (Cytosine-C(5))-methyltransferase isoform 1 (Fragment) OS=Sus scrofa OX=982	Putative 28S rRNA (Cytosine-C(5))-methyltransferase isoform 3 (Fragment)		15	5	5	5	5	1	5	1	5	1	9.7	9.7	9.7	44.922	412	0	28.419	9.7	2.2	0	0	0	0
A0A480ETM5	A0A480ETM5;F1SPN4;A0A480NUP4;A0A480LDR6;A0A481ADP2;A0A480QWU4;A0A480PLZ3;A0A480UTB2;A0A480UXZ2;A0A480UUQ1;A0A480UXJ9;A0A480P7W2;A0A480XWP1;A0A481D990;A0A480KSS9;A0A480QBE0;A0A480H8I4;A0A481BPY7	tr|A0A480ETM5|A0A480ETM5_PIG Putative ATP-dependent RNA helicase DDX23 OS=Sus scrofa OX=9823 PE=4 SV=1;tr|F1SPN4|F1SPN4_PIG DEAD (Asp-Glu-Ala-Asp) box polypeptide 23 OS=Sus scrofa OX=9823 GN=DDX23 PE=1 SV=2;tr|A0A480NUP4|A0A480NUP4_PIG Putative ATP-depende	Putative ATP-dependent RNA helicase DDX23		19	5	5	5	5	1	5	1	5	1	6.2	6.2	6.2	96.688	841	0	36.082	6.2	1	0	0	0	0
A0A480EMY2	A0A480EMY2;A0A481AVA8;A0A480M413;A0A480X8K5;A0A480ZSJ0;A0A480K0C1;A0A480TPW7;A0A480TM34;A0A480V755;A0A480VY34;A0A480SIZ9;A0A480YNJ5;A0A480YNL7;A0A481C7Z0;A0A480M085;A0A481CLR0;A0A286ZZ34;A0A481AYK0;A0A480UT46;A0A480X8K4;A0A480L193;A0A480M8E2;A0A480K1T1;A0A481A7Z5;A0A480N3R9;A0A480UWL3;A0A480X5P9;A0A481C3Y7;A0A480YKF0;A0A480NIX5;F1S563;A0A480X8M8;A0A481A9Y6;A0A287AU78;A0A481D2N2;A0A480KXD8;A0A480Y…	tr|A0A480EMY2|A0A480EMY2_PIG Dihydrolipoamide acetyltransferase component of pyruvate dehydrogenase complex (Fragment) OS=Sus scrofa OX=9823 PE=3 SV=1;tr|A0A481AVA8|A0A481AVA8_PIG Dihydrolipoamide acetyltransferase component of pyruvate dehydrogenase compl	Dihydrolipoamide acetyltransferase component of pyruvate dehydrogenase complex (Fragment)		52	5	5	5	5	1	5	1	5	1	5.5	5.5	5.5	93.124	842	0	30.589	5.5	1.1	0	0	0	0
A0A480DS52	A0A480DS52;A0A481BUN1;A0A480YU96;A0A480ZVA6;A0A481BS99;A0A481AGK4;A0A481BNU6;A0A481CDU1;A0A480ZCG4;F1RGE8;A0A480V0C6;A0A480YZY2;A0A481BLI3;A0A481AEV4;A0A480VF28;A0A480X0Z7;A0A481BNP6;A0A480ZDN8;A0A481DAN2;A0A480X103;A0A480ZCG0;A0A480ZCG5;A0A480U6U6;A0A480YYQ9;A0A480XYM2;A0A480KBV7;A0A480Q5H8;A0A480XY61;A0A480KGH3;A0A480NTD9;A0A480ZCF7;A0A480USP7;A0A480SWI1;A0A480UXC4;A0A480Q368	tr|A0A480DS52|A0A480DS52_PIG Ankyrin repeat and KH domain-containing protein 1 isoform 1 OS=Sus scrofa OX=9823 PE=4 SV=1;tr|A0A481BUN1|A0A481BUN1_PIG Ankyrin repeat and KH domain-containing protein 1 isoform 1 OS=Sus scrofa OX=9823 PE=4 SV=1;tr|A0A480YU96|	Ankyrin repeat and KH domain-containing protein 1 isoform 1		46	12	12	7	10	4	10	4	5	1	5.1	5.1	3	293.02	2762	0	74.522	4.3	1.6	0	0	0	0
A0A480DRU6	A0A480DRU6;A0A480L0T8;A0A287BAM9;A0A480LDN4;A0A0B8RT16;A0A286ZTU8;A0A480V3F6;A0A480L3V9;A0A480NCM7;A0A480MZS3;A0A480L6Q6;A0A480L3Y5;A0A481B2D1;A0A480QVJ7;A0A480PKG6;A0A481A3E9;A0A480UTD4	tr|A0A480DRU6|A0A480DRU6_PIG Alpha-taxilin (Fragment) OS=Sus scrofa OX=9823 PE=4 SV=1;tr|A0A480L0T8|A0A480L0T8_PIG Alpha-taxilin (Fragment) OS=Sus scrofa OX=9823 PE=4 SV=1;tr|A0A287BAM9|A0A287BAM9_PIG Uncharacterized protein OS=Sus scrofa OX=9823 GN=TXLNA	Alpha-taxilin (Fragment)		21	8	8	8	5	1	5	1	5	1	10.6	10.6	10.6	74.377	670	0	47.241	8.2	1.2	21579000	0	616540	0
A0A287BBC3	A0A287BBC3;A0A287A5B5;A0A287BG41;A0A481D372;A0A480KEL5;A0A480SRG6;A0A480TTB6;A0A481AFA6;A0A480L5W8;A0A481AKA6;A0A481AX07;A0A480TVK5;A0A480T5B4;A0A480DPH1;A0A480LWR6;A0A480SVE2;A0A286ZSZ6;A0A480SUQ9;I3LCW3;A0A480XBE4;A0A480XQ93;A0A480NQF6;A0A480X8Y3;A0A480NQK4;A0A480X8Q2;A0A480NQG4;A0A480X8T5;A0A480NRU9;A0A481AF94;A0A480QKY0;A0A480XQW6;A0A480XQL8;A0A480SAZ6;A0A480XH86;A0A480QKI9;A0A480KPL8;A0A480R…	tr|A0A287BBC3|A0A287BBC3_PIG CTD domain-containing protein OS=Sus scrofa OX=9823 GN=SRRM2 PE=1 SV=1;tr|A0A287A5B5|A0A287A5B5_PIG CTD domain-containing protein OS=Sus scrofa OX=9823 GN=SRRM2 PE=1 SV=1;tr|A0A287BG41|A0A287BG41_PIG CTD domain-containing prote	CTD domain-containing protein		57	6	6	6	5	1	5	1	5	1	3	3	3	308.67	2851	0	47.854	2.4	0.5	0	0	0	0
A0A287ADA0	A0A287ADA0;A0A286ZQ67;F1SAA1	tr|A0A287ADA0|A0A287ADA0_PIG NUC153 domain-containing protein OS=Sus scrofa OX=9823 GN=NOL10 PE=4 SV=1;tr|A0A286ZQ67|A0A286ZQ67_PIG Nucleolar protein 10 OS=Sus scrofa OX=9823 GN=NOL10 PE=4 SV=1;tr|F1SAA1|F1SAA1_PIG NUC153 domain-containing protein OS=Sus s	Nucleolar protein 10	NOL10	4	5	5	5	5	1	5	1	5	1	8.1	8.1	8.1	74.936	639	0	142.23	8.1	2.2	0	3961300	0	116510
A0A286ZUZ5	A0A286ZUZ5;A0A480PBV3;F1S939;A0A480EIC7;A0A481CNF9;A0A480NSD9;A0A480VDJ9;A0A480N936;A0A480WB43	tr|A0A286ZUZ5|A0A286ZUZ5_PIG Uncharacterized protein OS=Sus scrofa OX=9823 GN=MAP1S PE=1 SV=1;tr|A0A480PBV3|A0A480PBV3_PIG Microtubule-associated protein 1S isoform 1 (Fragment) OS=Sus scrofa OX=9823 PE=4 SV=1;tr|F1S939|F1S939_PIG Microtubule-associated pr	Microtubule associated protein 1S	MAP1S	9	5	5	5	5	1	5	1	5	1	6.7	6.7	6.7	109.06	1029	0	47.113	6.7	1.1	0	0	0	0
Q007T2	Q007T2;A0A480E9P8;A0A481C0G0;A0A480V3C6;A0A480P3U1;F2Z5W2;A0A480TJQ5;A0A480P337	sp|Q007T2|CDC42_PIG Cell division control protein 42 homolog OS=Sus scrofa OX=9823 GN=CDC42 PE=2 SV=2;tr|A0A480E9P8|A0A480E9P8_PIG Cell division control protein 42 homolog isoform 1 OS=Sus scrofa OX=9823 PE=4 SV=1;tr|A0A481C0G0|A0A481C0G0_PIG Cell division	Cell division control protein 42 homolog (EC 3.6.5.2)	CDC42	9	5	5	4	5	1	5	1	4	1	29.8	29.8	24.1	21.258	191	0	35.931	29.8	5.2	62038000	0	6893200	0
M3TYW5	M3TYW5;A0A481D7Y4;A0A480MV93;A0A480TRB9;A0A480XDF3;A0A480XGZ0;A0A480XQ27;A0A481CJQ1;A0A481CL79;A0A480YJ04;A0A480MUH6;A0A480NF83;A0A480TTY0;A0A480XLP9;A0A480YER3;A0A480ESN1;A0A480Q6X1;A0A480LIC3;A0A480QFP6;A0A480Y555;A0A480QP04;A0A480PWX7;A0A480JUA0;A0A480LNG2;A0A480U4C7;A0A481A1C0;A0A480LNL0;A0A480KXH9;A0A480XSQ7;A0A480YAY1;A0A481CJN0;A0A480Z6D1;A0A480KBJ6;A0A480Q014;A0A480ZB07;A0A480NEY5;A0A480J…	tr|M3TYW5|M3TYW5_PIG Glutamine--tRNA ligase OS=Sus scrofa OX=9823 GN=QARS PE=2 SV=1;tr|A0A481D7Y4|A0A481D7Y4_PIG Glutamine--tRNA ligase isoform a OS=Sus scrofa OX=9823 PE=3 SV=1;tr|A0A480MV93|A0A480MV93_PIG Glutamine--tRNA ligase isoform a OS=Sus scrofa OX	Glutaminyl-tRNA synthetase (EC 6.1.1.18)	QARS1 QARS	68	6	5	5	4	2	4	1	4	1	7.6	6.6	6.6	87.563	775	0	32.657	5.5	2.2	9592200	5540900	233960	135140
F1SF95	F1SF95;A0A480SVG6;A0A480EVE3;A0A480Y528;A0A480SVM4;A0A480P906;A0A480MRN8;A0A480RN87;A0A480RPJ1	tr|F1SF95|F1SF95_PIG Peptidyl-prolyl cis-trans isomerase OS=Sus scrofa OX=9823 GN=PPIH PE=1 SV=2;tr|A0A480SVG6|A0A480SVG6_PIG Peptidyl-prolyl cis-trans isomerase OS=Sus scrofa OX=9823 PE=3 SV=1;tr|A0A480EVE3|A0A480EVE3_PIG Peptidyl-prolyl cis-trans isomera	Peptidyl-prolyl cis-trans isomerase (PPIase) (EC 5.2.1.8)	PPIH	12	5	5	5	4	1	4	1	4	1	36.7	36.7	36.7	19.208	177	0	42.891	29.4	5.1	0	0	0	0
F1RKS3	F1RKS3;A0A480EGV0;A0A480XG76;A0A481AXX9	tr|F1RKS3|F1RKS3_PIG Flap endonuclease 1 OS=Sus scrofa OX=9823 GN=FEN1 PE=1 SV=1;tr|A0A480EGV0|A0A480EGV0_PIG Flap endonuclease 1 OS=Sus scrofa OX=9823 GN=FEN1 PE=3 SV=1;tr|A0A480XG76|A0A480XG76_PIG Flap endonuclease 1 OS=Sus scrofa OX=9823 GN=FEN1 PE=3 SV	Flap endonuclease 1 (FEN-1) (EC 3.1.-.-) (Flap structure-specific endonuclease 1)	FEN1	5	4	4	4	4	1	4	1	4	1	12.1	12.1	12.1	42.402	380	0	24.816	12.1	2.1	0	0	0	0
B5APU9	B5APU9;A0A286ZPY9;A0A480XFT5;A0A480E9D3;A0A480P956	tr|B5APU9|B5APU9_PIG Actin-related protein 2/3 complex subunit 4 OS=Sus scrofa OX=9823 GN=ARPC4 PE=1 SV=1;tr|A0A286ZPY9|A0A286ZPY9_PIG Actin-related protein 2/3 complex subunit 4 OS=Sus scrofa OX=9823 GN=ARPC4 PE=1 SV=1;tr|A0A480XFT5|A0A480XFT5_PIG Actin-r	Actin-related protein 2/3 complex subunit 4	ARPC4	5	4	4	4	4	1	4	1	4	1	22.6	22.6	22.6	19.667	168	0	28.909	22.6	6.5	0	0	0	0
A0A481CPT6	A0A481CPT6;A0A480X5Y0;A0A481D0A8;A0A481D9Y3;A0A480QMA9;A0A481CV60;I6L631;A0A480MUT1;A0A480VLI2;A0A481D328;A0A480P0D4	tr|A0A481CPT6|A0A481CPT6_PIG Pre-mRNA-splicing factor SPF27 OS=Sus scrofa OX=9823 PE=4 SV=1;tr|A0A480X5Y0|A0A480X5Y0_PIG Pre-mRNA-splicing factor SPF27 (Fragment) OS=Sus scrofa OX=9823 PE=4 SV=1;tr|A0A481D0A8|A0A481D0A8_PIG Pre-mRNA-splicing factor SPF27 (	Pre-mRNA-splicing factor SPF27		19	5	5	5	4	1	4	1	4	1	21.2	21.2	21.2	29.396	255	0	53.044	20.8	4.7	15941000	0	1328400	0
A0A481CEA2	A0A481CEA2;A0A480LFQ7;A0A480P921;A0P8Z5;I3LPV8;A0A480MNB4;A0A480LAK2;A0A480VV06;A0A480UZ86;A0A481D6A7;A0A481AAH7;A0A481B477;A0A481A5D2;A0A480EFM6;A0A480SFB2;A0A480SDE4;A0A480VVK2;A0A480S5V0	tr|A0A481CEA2|A0A481CEA2_PIG BRCA1-A complex subunit RAP80 isoform X1 OS=Sus scrofa OX=9823 PE=4 SV=1;tr|A0A480LFQ7|A0A480LFQ7_PIG BRCA1-A complex subunit RAP80 isoform X1 OS=Sus scrofa OX=9823 PE=4 SV=1;tr|A0A480P921|A0A480P921_PIG BRCA1-A complex subunit	BRCA1-A complex subunit RAP80 isoform X1		27	4	4	4	4	1	4	1	4	1	7.4	7.4	7.4	68.964	622	0	25.429	7.4	2.1	0	0	0	0
A0A480WZ61	A0A480WZ61;A0A481ADH8;A0A481C4D7;A0A480V443;A0A480UET5;A0A480RP07;A0A480YAF1;A0A480K8I9;A0A481A3H3;A0A480EVT7;A0A480XFJ8;F1S1E1;A0A480YEN6	tr|A0A480WZ61|A0A480WZ61_PIG DDB1-and CUL4-associated factor 13 OS=Sus scrofa OX=9823 PE=4 SV=1;tr|A0A481ADH8|A0A481ADH8_PIG DDB1-and CUL4-associated factor 13 OS=Sus scrofa OX=9823 PE=4 SV=1;tr|A0A481C4D7|A0A481C4D7_PIG DDB1-and CUL4-associated factor 13	DDB1-and CUL4-associated factor 13		14	4	4	4	4	1	4	1	4	1	10.9	10.9	10.9	50.949	441	0	33.926	10.9	3.4	0	0	0	0
A0A480W429	A0A480W429;A0A287B0G6;Q9N0Y9;A0A480EKD4;A0A480VFC9	tr|A0A480W429|A0A480W429_PIG Tropomodulin-3 (Fragment) OS=Sus scrofa OX=9823 PE=4 SV=1;tr|A0A287B0G6|A0A287B0G6_PIG Uncharacterized protein OS=Sus scrofa OX=9823 GN=TMOD3 PE=1 SV=1;tr|Q9N0Y9|Q9N0Y9_PIG Ubiquitous tropomodulin U-Tmod OS=Sus scrofa OX=9823 G	Tropomodulin-3 (Fragment)		5	5	5	5	4	1	4	1	4	1	18.8	18.8	18.8	33.975	303	0	31.099	16.2	3.3	6076800	0	405120	0
A0A480SEK9	A0A480SEK9;A0A480TB45;A0A481B7R0;A0A480L7X4;A0A480TGR9;A0A481AHX1;A0A481CPF8;A0A481B1I4;A0A480SKD2;A0A480WTF6;A0A481A5N3;A0A480LND8;A0A480SCB4;A0A480LRP0;A0A481AV97;A0A481D858;A0A480LLH7;A0A481ARN6;A0A287AMM5;A0A287A4C7;A0A480VB55;A0A480YAV1;F1RVY4;A0A481AZJ5;A0A480LG62;A0A480W216;A0A480LSK4;A0A480N664	tr|A0A480SEK9|A0A480SEK9_PIG Rab-like protein 6 isoform 1 OS=Sus scrofa OX=9823 PE=4 SV=1;tr|A0A480TB45|A0A480TB45_PIG Rab-like protein 6 isoform 1 OS=Sus scrofa OX=9823 PE=4 SV=1;tr|A0A481B7R0|A0A481B7R0_PIG Rab-like protein 6 isoform 1 OS=Sus scrofa OX=9	Rab-like protein 6 isoform 1		36	6	6	6	4	1	4	1	4	1	12.4	12.4	12.4	84.018	766	0	41.583	9.1	1.3	7817000	0	217140	0
A0A480MN97	A0A480MN97;A0A287AU26;A0A481A2X7;A0A480VQI5;Q29099;A0A286ZKQ3;A0A480EA23;A0A287B5K1;F1S6R7;A0A481AHL9;A0A480UBL8;A0A481D840;A0A480SPU7;A0A480PWN0;A0A286ZPA4	tr|A0A480MN97|A0A480MN97_PIG Polypyrimidine tract-binding protein 1 isoform a OS=Sus scrofa OX=9823 PE=4 SV=1;tr|A0A287AU26|A0A287AU26_PIG Polypyrimidine tract-binding protein 1 OS=Sus scrofa OX=9823 GN=PTBP1 PE=1 SV=1;tr|A0A481A2X7|A0A481A2X7_PIG Polypyri	Polypyrimidine tract-binding protein 1 isoform a		35	4	4	4	4	1	4	1	4	1	10.1	10.1	10.1	54.82	514	0	23.178	10.1	1.9	0	0	0	0
A0A480M6S6	A0A480M6S6;A0A481BDE5;A0A481C587;A0A480UCP5;A0A480UTF4;A0A481C3X4;A0A481CAJ3;A0A481C4G7;A0A480PVU4;A0A481C527;A0A480VGY8;A0A480UB89;A0A480WDN7;A0A480PM14;A0A481CVX8;A0A480MCH6;A0A480MDF6;A0A481C4P9;A0A481C7W7;A0A480X006;P17741;F1RJ01;A0A480TYW8;A0A480RJK5;A0A480RH92;A0A481C3U0;A0A481C3U2;A0A481C6B7;A0A480WZV6;A0A480ZVV7;A0A480U3A2;A0A480NXW1	tr|A0A480M6S6|A0A480M6S6_PIG High mobility group protein B2 (Fragment) OS=Sus scrofa OX=9823 PE=4 SV=1;tr|A0A481BDE5|A0A481BDE5_PIG High mobility group protein B2 (Fragment) OS=Sus scrofa OX=9823 PE=4 SV=1;tr|A0A481C587|A0A481C587_PIG High mobility group p	High mobility group protein B2 (Fragment)		36	5	5	5	4	1	4	1	4	1	13.1	13.1	13.1	33.954	297	0	34.605	13.1	3.7	0	0	0	0
A0A480EYW4	A0A480EYW4;A0A480XQT4;F2Z557;A0A480PFQ2;A0A480TZV2;A0A287AP48	tr|A0A480EYW4|A0A480EYW4_PIG Polyadenylate-binding protein 1 isoform X1 OS=Sus scrofa OX=9823 PE=3 SV=1;tr|A0A480XQT4|A0A480XQT4_PIG DnaJ homolog subfamily A member 3, mitochondrial isoform 1 OS=Sus scrofa OX=9823 PE=3 SV=1;tr|F2Z557|F2Z557_PIG Polyadenyla	Polyadenylate-binding protein 1 isoform X1		22	6	6	6	4	1	4	1	4	1	5.2	5.2	5.2	124.74	1134	0	37.093	3.8	0.9	0	0	0	0
A0A480EKS6	A0A480EKS6;A0A480X1P1;A0A480MFH9;F1RXZ5;A0A480N3Q8;A0A287AQ31;A0A481D6P6;A0A481B915;A0A286ZWS1;A0A287AID6;A0A480XFF5;A0A480VGZ1;A0A480MFW9;A0A480MEC0;A0A481D3R0;A0A480R149;A0A480Y634	tr|A0A480EKS6|A0A480EKS6_PIG General transcription and DNA repair factor IIH helicase subunit XPB isoform a OS=Sus scrofa OX=9823 PE=4 SV=1;tr|A0A480X1P1|A0A480X1P1_PIG TFIIH basal transcription factor complex helicase XPB subunit OS=Sus scrofa OX=9823 PE=	General transcription and DNA repair factor IIH helicase subunit XPB isoform a		17	4	4	4	4	1	4	1	4	1	5.4	5.4	5.4	92.462	812	0	23.426	5.4	1.1	0	0	0	0
A0A480E2D1	A0A480E2D1;A0A287A257;A0A481A5Z6;A0A480L2B9;F1RZS7;A0A481ACR3;A0A480PTK5;A0A480PTQ9;A0A480UMJ6;I3LEE1;A0A480VCQ4;A0A480NKD5;A0A481A5J8;A0A480PTG2;A0A480LCB7;A0A480Q7E7;A0A480WP39;A0A287APF7;A0A481BPY8;A0A481AIQ8;A0A480MHL1;A0A480JMM3;A0A480YYU6	tr|A0A480E2D1|A0A480E2D1_PIG Kinesin-like protein (Fragment) OS=Sus scrofa OX=9823 PE=3 SV=1;tr|A0A287A257|A0A287A257_PIG Kinesin-like protein OS=Sus scrofa OX=9823 GN=KIFC1 PE=3 SV=1;tr|A0A481A5Z6|A0A481A5Z6_PIG Kinesin-like protein OS=Sus scrofa OX=9823	Kinesin-like protein (Fragment)		25	5	5	5	4	1	4	1	4	1	9.4	9.4	9.4	77.765	720	0	30.941	6.8	1.7	0	0	0	0
A0A480E052	A0A480E052;A0A480WRU1;A0A480WRT1;A0A480T5U2;A0A480U8P8;A0A480U8U5;A0A480YNB0;A0A480KE92;A0A480YNB4;A0A480SKC8;A0A480Q647;A0A480Q2M8;A0A480KEB1;A0A480YJF0;A0A480SBD9;A0A480UEC4;A0A480SDE0;A0A481CI95;A0A480QI47;A0A480N4B0;A0A480UBM9;A0A480SB91;A0A0B8S078;A0A480UL64;A0A480UBH7;A0A480UE67;A0A480Q2Z6;A0A480YJ95;I3LIX0;A0A480N1S3;A0A480N3U1;A0A480YJ79;A0A480KQB3;A0A480SJ94;I3LSP4;A0A480KNG7;A0A480L3Q4;…	tr|A0A480E052|A0A480E052_PIG Golgin subfamily A member 2 isoform X1 OS=Sus scrofa OX=9823 PE=4 SV=1;tr|A0A480WRU1|A0A480WRU1_PIG Golgin subfamily A member 2 isoform X3 OS=Sus scrofa OX=9823 PE=4 SV=1;tr|A0A480WRT1|A0A480WRT1_PIG Golgin subfamily A member 2	Golgin subfamily A member 2 isoform X1		95	6	6	6	4	1	4	1	4	1	7.2	7.2	7.2	117.62	1052	0	36.025	4.8	1	0	0	0	0
A0A480DN87	A0A480DN87;A0A480PNR3;A0A480LA89;A0A480LP94;F1SB54;A0A481AB99	tr|A0A480DN87|A0A480DN87_PIG DnaJ homolog subfamily C member 2 isoform 1 OS=Sus scrofa OX=9823 PE=4 SV=1;tr|A0A480PNR3|A0A480PNR3_PIG DnaJ homolog subfamily C member 2 isoform 1 OS=Sus scrofa OX=9823 PE=4 SV=1;tr|A0A480LA89|A0A480LA89_PIG DnaJ homolog subf	DnaJ homolog subfamily C member 2 isoform 1		10	5	5	5	4	1	4	1	4	1	9.8	9.8	9.8	71.908	621	0	35.784	6.9	1.9	0	0	0	0
A0A480DK29	A0A480DK29;A0A480MT74;A0A480KLT9;A0A480MKV7;A0A480Z6T4;A0A480N8T4;A0A480KXS1;A0A480N8X0;A0A286ZQ58;A0A480QVB6;F1SM90;A0A480NL68;A0A481CIH4;A0A480QZN8;A0A480R2Z1;A0A480RX23;I3LA85;A0A480U422;A0A286ZZ32;F1S2X4;A0A480EU12;A0A480KCG9;A0A480TBR1	tr|A0A480DK29|A0A480DK29_PIG Microtubule cross-linking factor 1 OS=Sus scrofa OX=9823 PE=4 SV=1;tr|A0A480MT74|A0A480MT74_PIG Microtubule cross-linking factor 1 isoform X16 OS=Sus scrofa OX=9823 PE=4 SV=1;tr|A0A480KLT9|A0A480KLT9_PIG Microtubule cross-linki	Microtubule cross-linking factor 1		33	4	4	4	4	1	4	1	4	1	2.2	2.2	2.2	209.61	1912	0	24.859	2.2	0.6	0	0	0	0
P62831	P62831;A0A480VZZ1;A0A480V7A2;A0A480VX96;A0A481CVR6	sp|P62831|RL23_PIG 60S ribosomal protein L23 OS=Sus scrofa OX=9823 GN=RPL23 PE=1 SV=1;tr|A0A480VZZ1|A0A480VZZ1_PIG 60S ribosomal protein L23 OS=Sus scrofa OX=9823 PE=3 SV=1;tr|A0A480V7A2|A0A480V7A2_PIG 60S ribosomal protein L23 (Fragment) OS=Sus scrofa OX=	60S ribosomal protein L23 (Ribosomal protein L17)	RPL23	9	4	4	4	3	1	3	1	3	1	44.3	44.3	44.3	14.865	140	0	47.356	30	10.7	178940000	155060000	19882000	17229000
I3LDR9	I3LDR9;A0A480X8U6	tr|I3LDR9|I3LDR9_PIG Uncharacterized protein OS=Sus scrofa OX=9823 GN=CAVIN2 PE=1 SV=2;tr|A0A480X8U6|A0A480X8U6_PIG Terminal uridylyltransferase 4 isoform X24-like OS=Sus scrofa OX=9823 PE=4 SV=1	Caveolae associated protein 2	CAVIN2	2	3	3	3	3	1	3	1	3	1	7.5	7.5	7.5	46.814	424	0	17.781	7.5	2.6	0	0	0	0
A0A481D841	A0A481D841;I3LMC8;A0A480EFM5;A0A480N8I1;A0A480TSP4;A0A481B1L6	tr|A0A481D841|A0A481D841_PIG Nucleolar protein 16 isoform 3 (Fragment) OS=Sus scrofa OX=9823 PE=4 SV=1;tr|I3LMC8|I3LMC8_PIG Nucleolar protein 16 isoform 3 OS=Sus scrofa OX=9823 GN=NOP16 PE=1 SV=2;tr|A0A480EFM5|A0A480EFM5_PIG Nucleolar protein 16 isoform 3	Nucleolar protein 16 isoform 3 (Fragment)		7	3	3	3	3	1	3	1	3	1	14.6	14.6	14.6	20.426	171	0	73.97	14.6	6.4	0	0	0	0
A0A481D5X1	A0A481D5X1;A0A480XH61;A0A480XQ50;F1SLA7;A0A481D920;B3CL07;A0A480LQG6;A0A480KVL2;A0A480E9E4;A0A480YDL8	tr|A0A481D5X1|A0A481D5X1_PIG Signal recognition particle receptor subunit beta (Fragment) OS=Sus scrofa OX=9823 PE=4 SV=1;tr|A0A480XH61|A0A480XH61_PIG Signal recognition particle receptor subunit beta (Fragment) OS=Sus scrofa OX=9823 PE=4 SV=1;tr|A0A480XQ5	Signal recognition particle receptor subunit beta (Fragment)		10	5	5	5	3	1	3	1	3	1	28.4	28.4	28.4	22.897	208	0	30.64	15.9	7.7	0	0	0	0
A0A481D353	A0A481D353;A0A287ARU7;A0A287A2R9;A0A480V9R2;A0A480VWU2;A0A480Q0P1;A0A480KEX9;A0A481CPV8;A0A480KGI6;A0A480MKA9;A0A480NYJ0;A0A480N095;A0A480MYJ3;A0A480YN37	tr|A0A481D353|A0A481D353_PIG 14-3-3 protein epsilon isoform X1 (Fragment) OS=Sus scrofa OX=9823 PE=3 SV=1;tr|A0A287ARU7|A0A287ARU7_PIG 14_3_3 domain-containing protein OS=Sus scrofa OX=9823 GN=YWHAE PE=1 SV=1;tr|A0A287A2R9|A0A287A2R9_PIG 14_3_3 domain-cont	14-3-3 protein epsilon isoform X1 (Fragment)		16	5	3	3	5	2	3	1	3	1	22.9	15.4	15.4	25.968	227	0	19.029	22.9	7.9	0	0	0	0
A0A481BGK5	A0A481BGK5;A0A481CVZ4;I3LJI6;A0A0B8RTM8;A0A480EIN7;A0A480T211;A0A480QL46;A0A480T8B3;A0A480MFM6;A0A481BME2;A0A481BV04;A0A480U210;A0A481BP12	tr|A0A481BGK5|A0A481BGK5_PIG Nucleolar GTP-binding protein 1 OS=Sus scrofa OX=9823 PE=3 SV=1;tr|A0A481CVZ4|A0A481CVZ4_PIG Nucleolar GTP-binding protein 1 OS=Sus scrofa OX=9823 PE=3 SV=1;tr|I3LJI6|I3LJI6_PIG Nucleolar GTP-binding protein 1 OS=Sus scrofa OX=	Nucleolar GTP-binding protein 1		13	3	3	3	3	1	3	1	3	1	5.8	5.8	5.8	64.496	571	0	20.779	5.8	1.8	0	0	0	0
A0A480X3X4	A0A480X3X4;A0A480X7B4;A0A480XAG1;A0A480XD74;A0A480VP19;A0A480MQD5;A0A480LT34;A0A480VUI4;F1SDW8;A0A481A7R5;A0A480TJV7;A0A480Y9K0;A0A480KBJ5;A0A480DUL9	tr|A0A480X3X4|A0A480X3X4_PIG Protein FAM83D (Fragment) OS=Sus scrofa OX=9823 PE=4 SV=1;tr|A0A480X7B4|A0A480X7B4_PIG Protein FAM83D (Fragment) OS=Sus scrofa OX=9823 PE=4 SV=1;tr|A0A480XAG1|A0A480XAG1_PIG Protein FAM83D (Fragment) OS=Sus scrofa OX=9823 PE=4	Protein FAM83D (Fragment)		14	4	4	4	3	1	3	1	3	1	7.5	7.5	7.5	55.682	509	0	25.348	5.7	2.4	0	0	0	0
A0A480WP28	A0A480WP28;A0A286ZK61;A0A480T2Y1;A0A287AEY1;A0A480JMZ1;A0A480EP64;A0A480QF69;F1S5K6;A0A480ZPR6;A0A480NL58	tr|A0A480WP28|A0A480WP28_PIG S1 RNA-binding domain-containing protein 1 isoform X1 OS=Sus scrofa OX=9823 PE=4 SV=1;tr|A0A286ZK61|A0A286ZK61_PIG S1 motif domain-containing protein OS=Sus scrofa OX=9823 GN=SRBD1 PE=1 SV=1;tr|A0A480T2Y1|A0A480T2Y1_PIG S1 RNA-	S1 RNA-binding domain-containing protein 1 isoform X1		10	5	5	5	3	1	3	1	3	1	6.1	6.1	6.1	104.62	936	0	31.775	3.5	1.2	0	0	0	0
A0A480VYB0	A0A480VYB0;A0A287BKD9;A0A480JSV0;A0A286ZI52;A0A287AW32;A0A286ZYY2;A0A480JGY0;A0A287A453;A0A480ETA2;A0A481CJK2;A0A480KHA6;M3UZ37;A0A480V767;A0A480P2X7;A0A480Y9X7;A0A287AEJ3;A0A480VXV8;A0A480VYY2;A0A480YBB5	tr|A0A480VYB0|A0A480VYB0_PIG Heterogeneous nuclear ribonucleoproteins A2/B1 isoform X1 (Fragment) OS=Sus scrofa OX=9823 PE=4 SV=1;tr|A0A287BKD9|A0A287BKD9_PIG Uncharacterized protein OS=Sus scrofa OX=9823 GN=HNRNPA2B1 PE=1 SV=1;tr|A0A480JSV0|A0A480JSV0_PIG	Heterogeneous nuclear ribonucleoproteins A2/B1 isoform X1 (Fragment)		27	5	5	4	4	1	4	1	3	1	14.9	14.9	12.1	34.589	323	0	30.536	12.1	3.1	0	0	0	0
A0A480VF27	A0A480VF27;A0A287A6Z5;A0A287A4D9;A0A287B7Y7;A0A480V1C1;A0A481AIA2;A0A287ABL8;F1SIT4;A0A287AU41;A0A480JFL0;A0A480X0C9;A0A287AKH9;A0A480S5P5	tr|A0A480VF27|A0A480VF27_PIG Uveal autoantigen with coiled-coil domains and ankyrin repeats isoform 1 OS=Sus scrofa OX=9823 PE=4 SV=1;tr|A0A287A6Z5|A0A287A6Z5_PIG ANK_REP_REGION domain-containing protein OS=Sus scrofa OX=9823 GN=UACA PE=1 SV=1;tr|A0A287A4D	Uveal autoantigen with coiled-coil domains and ankyrin repeats isoform 1		21	6	6	6	3	1	3	1	3	1	4.1	4.1	4.1	195.11	1711	0	35.711	1.9	0.8	0	0	0	0
A0A480URW7	A0A480URW7;A0A480QPI0;A0A480EWC5;A0A480Q7Q9;A0A0B8RZ40;A0A480KQD2;A0A480KLN8;A0A287AXG6;A0A480NGR7;A0A480VFI0;A0A480VT52;A0A480TGB5;A0A480QMQ9;A0A480QQ74;A0A480TDA0;A0A480QL29;A0A287AG18;A0A287BK71	tr|A0A480URW7|A0A480URW7_PIG Protein SON isoform E-like OS=Sus scrofa OX=9823 PE=4 SV=1;tr|A0A480QPI0|A0A480QPI0_PIG Protein SON isoform E OS=Sus scrofa OX=9823 PE=4 SV=1;tr|A0A480EWC5|A0A480EWC5_PIG Protein SON isoform E OS=Sus scrofa OX=9823 PE=4 SV=1;tr	Protein SON isoform E-like		26	4	4	4	3	1	3	1	3	1	7.2	7.2	7.2	64.263	611	0	23.844	5.7	1.6	0	0	0	0
A0A480U0Q0	A0A480U0Q0;K7GKA5;A0A480XBS8;A0A480E5F1;A0A480NS97	tr|A0A480U0Q0|A0A480U0Q0_PIG Magnesium transporter protein 1 OS=Sus scrofa OX=9823 PE=4 SV=1;tr|K7GKA5|K7GKA5_PIG Magnesium transporter protein 1 OS=Sus scrofa OX=9823 GN=MAGT1 PE=1 SV=2;tr|A0A480XBS8|A0A480XBS8_PIG Magnesium transporter protein 1 OS=Sus s	Magnesium transporter protein 1		5	5	5	5	3	1	3	1	3	1	13.5	13.5	13.5	41.243	363	0	31.748	8.3	2.5	0	0	0	0
A0A480SME3	A0A480SME3;A0A480RBP1;A0A480RNJ2;A0A480Y0Z7;A0A480PFJ2;A0A480Z5U5;A0A480RV14;Q19PY3;F2Z5V0;A0A480LH21;A0A480DPK1	tr|A0A480SME3|A0A480SME3_PIG tRNA-splicing ligase RtcB homolog OS=Sus scrofa OX=9823 PE=4 SV=1;tr|A0A480RBP1|A0A480RBP1_PIG tRNA-splicing ligase RtcB homolog OS=Sus scrofa OX=9823 GN=RTCB PE=3 SV=1;tr|A0A480RNJ2|A0A480RNJ2_PIG tRNA-splicing ligase RtcB hom	tRNA-splicing ligase RtcB homolog		15	5	5	5	3	1	3	1	3	1	18.6	18.6	18.6	33.338	307	0	29.931	10.1	5.2	0	0	0	0
A0A480RCI6	A0A480RCI6;A0A480XWW2;A0A480WZW2;A0A480P729;F1SRQ7;A0A481AFU9;A0A480P5L1;A0A287A6V6;A0A481ANX9;A0A481ANT8;A0A480U635;A0A480EK50	tr|A0A480RCI6|A0A480RCI6_PIG Single-stranded DNA-binding protein, mitochondrial OS=Sus scrofa OX=9823 PE=4 SV=1;tr|A0A480XWW2|A0A480XWW2_PIG Single-stranded DNA-binding protein, mitochondrial (Fragment) OS=Sus scrofa OX=9823 PE=3 SV=1;tr|A0A480WZW2|A0A480W	Single-stranded DNA-binding protein, mitochondrial		12	3	3	3	3	1	3	1	3	1	29.6	29.6	29.6	12.561	108	0	19.071	29.6	7.4	0	0	0	0
A0A480QF20	A0A480QF20;A0A480YYY5;A0A481BSN9;I3L7N2;F1RI16;A0A287B8T6;A0A0B8RZS1	tr|A0A480QF20|A0A480QF20_PIG AF4/FMR2 family member 4 isoform X1 OS=Sus scrofa OX=9823 PE=4 SV=1;tr|A0A480YYY5|A0A480YYY5_PIG AF4/FMR2 family member 4 isoform X1 (Fragment) OS=Sus scrofa OX=9823 PE=4 SV=1;tr|A0A481BSN9|A0A481BSN9_PIG AF4/FMR2 family member	AF4/FMR2 family member 4 isoform X1		7	4	4	4	3	1	3	1	3	1	5	5	5	92.847	861	0	26.056	4.1	1.5	0	0	0	0
A0A480QAM1	A0A480QAM1;A0A481D4T5;A0A480U658;A0A480YX63;A0A481D9U0;A0A480Y3B3;A0A480PCN1;A0A480M1S7;A0A480WZE2;F1S1T6;A0A480SLC3;A0A480Q8W0;A0A481D241;A0A480KLN1;A0A287AW12;A0A480KA83;A0A480KCH2;A0A480K6H0;A0A480QEQ2;A0A480PAE9;A0A481DMH7;A0A480LZ19;A0A480ZEW8;A0A480U5T4;A0A481C8V1;A0A480X762;A0A480XL18;A0A481BPI7;A0A480ZEY3;A0A481D6M7;A0A480W1X1;A0A481DQS2;A0A480XL17;A0A481DE88	tr|A0A480QAM1|A0A480QAM1_PIG Exosome complex component RRP45 isoform 2 OS=Sus scrofa OX=9823 PE=4 SV=1;tr|A0A481D4T5|A0A481D4T5_PIG Exosome complex component RRP45 isoform 2 (Fragment) OS=Sus scrofa OX=9823 PE=4 SV=1;tr|A0A480U658|A0A480U658_PIG Exosome co	Exosome complex component RRP45 isoform 2		37	4	4	4	3	1	3	1	3	1	10	10	10	53.973	511	0	39.433	7.8	2	0	0	0	0
A0A480PPM6	A0A480PPM6;A0A480LJY6;A0A480RTF0;A0A481D0F7;A0A480K3N3;F2Z565;A0A480PR10;A0A480PS05;A0A480PNK7;A0A480PNA9;A0A480PM43;A0A480MPB2;A0A287AVQ0;A0A480QE97;A0A480XQP5;A0A480MMM3;Q6QRN9;A0A287AXS7;A0A480VC53;A0A481CZP2;A0A480VBD0;A0A480VFT6	tr|A0A480PPM6|A0A480PPM6_PIG ADP/ATP translocase 2 OS=Sus scrofa OX=9823 PE=3 SV=1;tr|A0A480LJY6|A0A480LJY6_PIG ADP/ATP translocase 2 OS=Sus scrofa OX=9823 PE=3 SV=1;tr|A0A480RTF0|A0A480RTF0_PIG ADP/ATP translocase 2 (Fragment) OS=Sus scrofa OX=9823 PE=3 S	ADP/ATP translocase 2		23	6	6	3	6	3	6	3	3	1	15.1	15.1	6.4	32.951	298	0	35.907	15.1	9.1	72543000	38468000	3627200	1923400
A0A480NHZ7	A0A480NHZ7;F1SAQ3;A0A480LE54;A0A480QNH9;A0A481DP34;A0A480UKN8;A0A480R5L1;A0A480R5L8;A0A480Z2S4;A0A481B986;A0A481BH75;A0A480UCC2;A0A481BUX3;A0A480RM86	tr|A0A480NHZ7|A0A480NHZ7_PIG Cyclin-K OS=Sus scrofa OX=9823 PE=3 SV=1;tr|F1SAQ3|F1SAQ3_PIG Uncharacterized protein OS=Sus scrofa OX=9823 GN=CCNK PE=3 SV=2;tr|A0A480LE54|A0A480LE54_PIG Cyclin-K (Fragment) OS=Sus scrofa OX=9823 PE=3 SV=1;tr|A0A480QNH9|A0A480	Cyclin-K		14	3	3	3	3	1	3	1	3	1	10.5	10.5	10.5	52.682	485	0	31.525	10.5	3.9	9997200	0	499860	0
A0A480NEJ0	A0A480NEJ0;A0A480LKM7;A0A480VVV4;A0A480TIK1;A0A287A8G7;F1SMZ9;A0A480UJY3;A0A0B8RVI6;A0A286ZHW0	tr|A0A480NEJ0|A0A480NEJ0_PIG Splicing factor 3B subunit 1 isoform 1 OS=Sus scrofa OX=9823 PE=4 SV=1;tr|A0A480LKM7|A0A480LKM7_PIG Splicing factor 3B subunit 1 isoform 1 OS=Sus scrofa OX=9823 PE=4 SV=1;tr|A0A480VVV4|A0A480VVV4_PIG Splicing factor 3B subunit	Splicing factor 3B subunit 1 isoform 1		11	3	3	3	3	1	3	1	3	1	3.7	3.7	3.7	102.56	917	0	20.043	3.7	1.1	0	0	0	0
A0A480LGD0	A0A480LGD0;A0A480YK65;A0A481BDH5;A0A481D4M8;A0A480S4C2;A0A480VYZ4;A0A480XLY1;A0A480Z1J7	tr|A0A480LGD0|A0A480LGD0_PIG Small EDRK-rich factor 2 isoform b OS=Sus scrofa OX=9823 PE=4 SV=1;tr|A0A480YK65|A0A480YK65_PIG Small EDRK-rich factor 2 isoform b OS=Sus scrofa OX=9823 PE=4 SV=1;tr|A0A481BDH5|A0A481BDH5_PIG Small EDRK-rich factor 2 isoform c	Small EDRK-rich factor 2 isoform b		13	3	3	3	3	1	3	1	3	1	14.3	14.3	14.3	14.229	126	0	59.652	14.3	6.3	0	0	0	0
A0A480ES69	A0A480ES69;A0A480U148;A0A480V822;A0A481CHP8;A0A480XM54;A0A481CME8;A0A481D4U8;A0A480ZQW8;A0A481BVL5;A0A481AMW0;I3LVL9;A0A480LWV0;A0A480V7M8;A0A481CFA0;A0A480S7E4;A0A480XH64;A0A481D9N1;A0A480YLG9;A0A481CMG5;A0A480V4N7;A0A480XHB5;A0A480XM40;A0A480YQ97;A0A480NSS8;A0A481BL69;A0A480VDD9;A0A481DCU4;A0A480NSN0;A0A480KIF8;A0A480YR28;A0A287BBR9;A0A287BP81;A0A480VV27;A0A287AYW3;A0A480LRE8;A0A480MV59;A0A480N…	tr|A0A480ES69|A0A480ES69_PIG Poly(U)-binding-splicing factor PUF60 isoform a (Fragment) OS=Sus scrofa OX=9823 PE=4 SV=1;tr|A0A480U148|A0A480U148_PIG Poly(U)-binding-splicing factor PUF60 isoform e OS=Sus scrofa OX=9823 PE=4 SV=1;tr|A0A480V822|A0A480V822_PI	Poly(U)-binding-splicing factor PUF60 isoform a (Fragment)		82	5	5	5	3	1	3	1	3	1	9.7	9.7	9.7	72.044	667	0	32.064	6.4	1.6	0	0	0	0
A0A480E0F0	A0A480E0F0;A0A480QZI7;A0A287B1A2;A0A480X239;A0A481C878;A0A481CV93;I3LIQ3;A0A481CM59;A0A480NSQ3;A0A480QZS2;A0A480MMD8;A0A481DKI4;A0A481BA76;A0A480WTT2;A0A480QNY3;A0A480RZH9;A0A480TZI6;A0A480WTT7;A0A480NJJ2;A0A480NJF1;Q6Q7J7	tr|A0A480E0F0|A0A480E0F0_PIG U3 small nucleolar RNA-associated protein 4 homolog isoform 1 OS=Sus scrofa OX=9823 PE=4 SV=1;tr|A0A480QZI7|A0A480QZI7_PIG U3 small nucleolar RNA-associated protein 4 homolog isoform 1 OS=Sus scrofa OX=9823 PE=4 SV=1;tr|A0A287B	U3 small nucleolar RNA-associated protein 4 homolog isoform 1		22	4	4	4	3	1	3	1	3	1	7.3	7.3	7.3	82.902	738	0	23.479	5.6	1.1	0	0	0	0
A0A480DV16	A0A480DV16;F1S435;A0A480LCX8	tr|A0A480DV16|A0A480DV16_PIG Exosome complex component MTR3 OS=Sus scrofa OX=9823 PE=4 SV=1;tr|F1S435|F1S435_PIG RNase_PH domain-containing protein OS=Sus scrofa OX=9823 GN=EXOSC6 PE=1 SV=3;tr|A0A480LCX8|A0A480LCX8_PIG Exosome complex component MTR3 (Fragm	Exosome complex component MTR3		3	5	5	5	3	1	3	1	3	1	22	22	22	32.13	309	0	48.298	15.5	7.8	0	0	0	0
A0A287BDG8	A0A287BDG8;A0A480SSY8;F1RTW7;F1RTW8;A0A480UFE6;A0A287BCJ4;I3LHA4;A0A480S5U8;A0A480MQY9;A0A480S778;A0A480NB60;A0A480SPI2;A0A480K1E9;A0A480TJJ5;A0A480THH1;A0A480N9V7;A0A480THI5;A0A480UM86;A0A480YHP5;A0A480T187;A0A480Z3N5;A0A481AA22;A0A480TKR6;A0A480TLK5;A0A480QKP8;A0A481CL50;A0A480YC66;A0A480E0M1;A0A480P5V5;A0A287AUY1;A0A287A2E5;A0A480P5R8;A0A287BPV8;A0A287BSQ3;A0A480MEX2;A0A287B8G8;A0A480XUH8;A0A4…	tr|A0A287BDG8|A0A287BDG8_PIG Uncharacterized protein OS=Sus scrofa OX=9823 GN=ABI1 PE=1 SV=1;tr|A0A480SSY8|A0A480SSY8_PIG Abl interactor 1 isoform d OS=Sus scrofa OX=9823 PE=4 SV=1;tr|F1RTW7|F1RTW7_PIG Uncharacterized protein OS=Sus scrofa OX=9823 GN=ABI1	Abl interactor 1	ABI1	44	4	4	4	3	1	3	1	3	1	8.9	8.9	8.9	55.051	507	0	23.986	6.7	2.2	0	0	0	0
A0A287AKZ5	A0A287AKZ5;A0A287BRA4;A0A481CM72;A0A480E341;A0A480RFE4;A0A481ACP3;A0A480RNM5;A0A480DYN0;A0A480NJ18;A0A480TT06	tr|A0A287AKZ5|A0A287AKZ5_PIG Eukaryotic translation initiation factor 1A, X-chromosomal OS=Sus scrofa OX=9823 GN=EIF1AX PE=3 SV=1;tr|A0A287BRA4|A0A287BRA4_PIG S1-like domain-containing protein OS=Sus scrofa OX=9823 GN=EIF1AY PE=3 SV=1;tr|A0A481CM72|A0A481C	Eukaryotic translation initiation factor 4C	EIF1AX	11	4	4	4	3	1	3	1	3	1	26.4	26.4	26.4	16.474	144	0	24.928	21.5	6.9	0	0	0	0
A0A287AFX4	A0A287AFX4;A0A480ELK9;A0A481CCV5;F1S7D9;A0A480WUV3;A0A480N7T9;A0A480T3P6;A0A480Q0T2;A0A480P8H6;A0A480ZID9	tr|A0A287AFX4|A0A287AFX4_PIG Putative ATP-dependent RNA helicase DDX49 OS=Sus scrofa OX=9823 GN=DDX49 PE=3 SV=1;tr|A0A480ELK9|A0A480ELK9_PIG Putative ATP-dependent RNA helicase DDX49 (Fragment) OS=Sus scrofa OX=9823 PE=3 SV=1;tr|A0A481CCV5|A0A481CCV5_PIG P	RNA helicase (EC 3.6.4.13)		11	5	5	5	3	1	3	1	3	1	11	11	11	54.202	483	0	38.204	6.4	1.9	0	0	0	0
A0A287A0L2	A0A287A0L2;F1S204;A0A480P273;A0A481DK77;A0A481DKE6;A0A481DCB9;A0A480RHS7	tr|A0A287A0L2|A0A287A0L2_PIG HIT-type domain-containing protein OS=Sus scrofa OX=9823 GN=ZNHIT3 PE=4 SV=1;tr|F1S204|F1S204_PIG HIT-type domain-containing protein OS=Sus scrofa OX=9823 GN=ZNHIT3 PE=4 SV=2;tr|A0A480P273|A0A480P273_PIG Zinc finger HIT domain-	HIT-type domain-containing protein		9	4	4	4	3	1	3	1	3	1	27.6	27.6	27.6	17.839	156	0	24.13	19.9	5.8	0	0	0	0
Q7YRN5	Q7YRN5;A0A481DJK9;A0A481DD79;A0A287BGK8	tr|Q7YRN5|Q7YRN5_PIG Fibroblast growth factor (Fragment) OS=Sus scrofa OX=9823 GN=FGF2 PE=2 SV=1;tr|A0A481DJK9|A0A481DJK9_PIG Fibroblast growth factor (Fragment) OS=Sus scrofa OX=9823 PE=3 SV=1;tr|A0A481DD79|A0A481DD79_PIG Fibroblast growth factor (Fragmen	Fibroblast growth factor (FGF) (Fragment)	FGF2	6	3	3	3	2	1	2	1	2	1	30.2	30.2	30.2	11.093	96	0	24.499	19.8	8.3	0	0	0	0
Q5S1U6	Q5S1U6;A0A480DNF9;A0A480V5C5;A0A480VSN3;A0A480MAI8;A0A480WS84;A0A480TYG3;A0A480XE31;A0A2C9F3G1;A0A287AJN2;A0A480WS73;A0A480PID2	sp|Q5S1U6|IFRD1_PIG Interferon-related developmental regulator 1 OS=Sus scrofa OX=9823 GN=IFRD1 PE=2 SV=1;tr|A0A480DNF9|A0A480DNF9_PIG Interferon-related developmental regulator 1 isoform 1 OS=Sus scrofa OX=9823 PE=4 SV=1;tr|A0A480V5C5|A0A480V5C5_PIG Inter	Interferon-related developmental regulator 1	IFRD1	12	2	2	2	2	1	2	1	2	1	7.1	7.1	7.1	50.123	450	0	133.16	7.1	5.1	0	0	0	0
K7GLT8	K7GLT8;A0A480LW93;A0A481D5A4;A0A480QQN1;A0A481CZT3;A0A480R5T0;A0A480NRT3;A0A480QQQ7;A0A480WG16;A0A480JI72;A0A480WG21;A0A480KKA1;A0A480W4R2;A0A480W4U3;A0A480WG30;A0A480JUN1;A0A481D232;A0A480PAV0;A0A481AXQ1;A0A480VR11;A0A481D542;A0A480TCW4;A0A480JWP4;A0A480MDB1;A0A480TG21;F1SLA0;Q0QEM6;A0A480UWK6;A0A480UU02;A0A481D392;A0A480LAV6;A0A480VN25;A0A481CP68;A0A481D142;A0A287BET3;A0A480YMM2;A0A481DCN6	tr|K7GLT8|K7GLT8_PIG ATP synthase subunit beta OS=Sus scrofa OX=9823 GN=ATP5F1B PE=1 SV=2;tr|A0A480LW93|A0A480LW93_PIG ATP synthase subunit beta OS=Sus scrofa OX=9823 PE=3 SV=1;tr|A0A481D5A4|A0A481D5A4_PIG ATP synthase subunit beta OS=Sus scrofa OX=9823 PE	ATP synthase subunit beta (EC 7.1.2.2)	ATP5F1B	42	3	3	3	2	1	2	1	2	1	6.8	6.8	6.8	60.83	570	0	18.247	4.4	2.5	0	0	0	0
I3LLV6	I3LLV6;A0A480YDY2;A0A480Y5J3;A0A286ZXX8;A0A481A0A3;A0A480WC29	tr|I3LLV6|I3LLV6_PIG Uncharacterized protein OS=Sus scrofa OX=9823 GN=MIB1 PE=4 SV=2;tr|A0A480YDY2|A0A480YDY2_PIG E3 ubiquitin-protein ligase MIB1 OS=Sus scrofa OX=9823 PE=4 SV=1;tr|A0A480Y5J3|A0A480Y5J3_PIG E3 ubiquitin-protein ligase MIB1 OS=Sus scrofa O	RING-type E3 ubiquitin transferase (EC 2.3.2.27)	MIB1	6	2	2	2	2	1	2	1	2	1	2.6	2.6	2.6	102.82	939	0	12.306	2.6	1.6	0	0	0	0
I3LG98	I3LG98;A0A480M1B6;A0A481BQQ4;A0A481BUF2;A0A480LJS5;A0A480K7F4;A0A480LRS7;A0A480NJM0;A0A480LWA6;A0A480K7G7;A0A287BIG4;A0A480Y569;A0A480Y629;A0A481C0V0;A0A480YT15;A0A481B9A2;A0A480KI96;A0A481ATR1;A0A480EY70	tr|I3LG98|I3LG98_PIG AP complex subunit sigma OS=Sus scrofa OX=9823 GN=AP2S1 PE=1 SV=1;tr|A0A480M1B6|A0A480M1B6_PIG AP complex subunit sigma (Fragment) OS=Sus scrofa OX=9823 PE=3 SV=1;tr|A0A481BQQ4|A0A481BQQ4_PIG AP-2 complex subunit sigma isoform AP17 OS=	AP complex subunit sigma	AP2S1	19	2	2	2	2	1	2	1	2	1	16.4	16.4	16.4	14.529	122	0	12.571	16.4	9.8	0	0	0	0
I3LFE2	I3LFE2;A0A480SNM5;A0A480JZA6;A0A480KHV7;A0A480K6T7;A0A480KG47;A0A481A1L7	tr|I3LFE2|I3LFE2_PIG Uncharacterized protein OS=Sus scrofa OX=9823 GN=C2H11orf98 PE=4 SV=2;tr|A0A480SNM5|A0A480SNM5_PIG Uncharacterized protein C11orf98 OS=Sus scrofa OX=9823 PE=4 SV=1;tr|A0A480JZA6|A0A480JZA6_PIG Uncharacterized protein C11orf98 OS=Sus sc	Uncharacterized protein	C11orf98	7	3	3	3	2	1	2	1	2	1	30.1	30.1	30.1	13.059	113	0	21.663	18.6	11.5	0	0	0	0
I3LDT1	I3LDT1;A0A480TRQ7;A0A480T4A1;A0A480QPE0;A0A480QN32;A0A480NHC5;A0A480N8W1;A0A480L964;A0A480EDB7;A0A481D5T2;A0A481D7J1	tr|I3LDT1|I3LDT1_PIG DNA-directed RNA polymerase I subunit RPA34 isoform 1 OS=Sus scrofa OX=9823 GN=CD3EAP PE=4 SV=2;tr|A0A480TRQ7|A0A480TRQ7_PIG DNA-directed RNA polymerase I subunit RPA34 isoform 1 OS=Sus scrofa OX=9823 PE=4 SV=1;tr|A0A480T4A1|A0A480T4A1	DNA-directed RNA polymerase I subunit RPA34 isoform 1 (RNA polymerase I subunit G)	POLR1G CD3EAP	11	2	2	2	2	1	2	1	2	1	6.2	6.2	6.2	54.196	496	0	14.466	6.2	2.6	10315000	0	491190	0
F2Z545	F2Z545;A0A480P4J5;A0A480EVZ4	tr|F2Z545|F2Z545_PIG Elongin C OS=Sus scrofa OX=9823 GN=ELOC PE=1 SV=1;tr|A0A480P4J5|A0A480P4J5_PIG Elongin-C isoform a (Fragment) OS=Sus scrofa OX=9823 PE=3 SV=1;tr|A0A480EVZ4|A0A480EVZ4_PIG Elongin-C isoform a (Fragment) OS=Sus scrofa OX=9823 PE=3 SV=1	Elongin-C	ELOC	3	2	2	2	2	1	2	1	2	1	19.6	19.6	19.6	12.473	112	0	42.31	19.6	8.9	0	0	0	0
F1S9X7	F1S9X7;A0A481DUX9;A0A480Z9H6;A0A481CZE3;A0A480TRH4;A0A480SKJ0;A0A481BVE5;A0A480PIB3	tr|F1S9X7|F1S9X7_PIG Uncharacterized protein OS=Sus scrofa OX=9823 GN=FAM32A PE=4 SV=1;tr|A0A481DUX9|A0A481DUX9_PIG Protein FAM32A (Fragment) OS=Sus scrofa OX=9823 PE=4 SV=1;tr|A0A480Z9H6|A0A480Z9H6_PIG Protein FAM32A (Fragment) OS=Sus scrofa OX=9823 PE=4	Protein FAM32A	FAM32A	8	2	2	2	2	1	2	1	2	1	19.6	19.6	19.6	13.25	112	0	16.788	19.6	11.6	0	0	0	0
F1RFQ7	F1RFQ7;A0A481D4S8;A0A480MFT6;A0A480EWU7;Q8MJ37;A0A480RBY0;A0A480MIZ1	tr|F1RFQ7|F1RFQ7_PIG GTP-binding nuclear protein Ran OS=Sus scrofa OX=9823 GN=RAN PE=1 SV=2;tr|A0A481D4S8|A0A481D4S8_PIG GTP-binding nuclear protein Ran OS=Sus scrofa OX=9823 PE=3 SV=1;tr|A0A480MFT6|A0A480MFT6_PIG GTP-binding nuclear protein Ran OS=Sus scr	GTP-binding nuclear protein Ran	RAN	7	2	2	2	2	1	2	1	2	1	9.7	9.7	9.7	24.423	216	0	14.173	9.7	4.6	9988000	0	908000	0
A0A481DBD4	A0A481DBD4;A0A481D8J7;A0A287BGX7;A0A480USU4;A0A480EE43;A0A480YZW6;F1RMD2;A0A480NEX7;A0A480NV12;A0A480NW96;A0A480UMG9;A0A481D462	tr|A0A481DBD4|A0A481DBD4_PIG Cytoskeleton-associated protein 2 isoform 1 OS=Sus scrofa OX=9823 PE=4 SV=1;tr|A0A481D8J7|A0A481D8J7_PIG Cytoskeleton-associated protein 2 isoform 1 OS=Sus scrofa OX=9823 PE=4 SV=1;tr|A0A287BGX7|A0A287BGX7_PIG CKAP2_C domain-co	Cytoskeleton-associated protein 2 isoform 1		12	5	5	5	2	1	2	1	2	1	10.5	10.5	10.5	73.116	650	0	35.501	4.3	1.4	0	0	0	0
A0A481D1L3	A0A481D1L3;A0A480L4T7;A0A287ABA9;A0A480PG51	tr|A0A481D1L3|A0A481D1L3_PIG TRPM8 channel-associated factor 2 isoform X3 OS=Sus scrofa OX=9823 PE=4 SV=1;tr|A0A480L4T7|A0A480L4T7_PIG TRPM8 channel-associated factor 2 isoform X1 OS=Sus scrofa OX=9823 PE=4 SV=1;tr|A0A287ABA9|A0A287ABA9_PIG TRPM8 channel-a	TRPM8 channel-associated factor 2 isoform X3		4	2	2	2	2	1	2	1	2	1	2.9	2.9	2.9	70.711	645	0	11.01	2.9	1.6	0	0	0	0
A0A481C1V0	A0A481C1V0;Q56P20;A0A481C048;A0A481C2L2;A0A481C043;A0A480PNT1;A0A480PNA6;A0A481C2N6;A0A480KCY7;A0A480VJN9;A0A481D9E6;A0A480YC26;A0A480YGI9;A0A480LGC5;Q95289;A0A480WXF2;A0A480ECJ9;A0A480LFZ1;A0A480QPQ3;A0A480ZXH5;A0A480LFY6;A0A480LRL0;A0A480K6D5;A0A480XUV8;C4MRC5;A0A286ZTI3;A0A480V6S8;A0A480MAS5;A0A287BM57;C4MXZ1;A0A287B5T6;B9V4F0;A0A480Z0F9;A0A480RCK8;A0A480NFJ7;A0A481DJX0;A0A287BAC3;A0A287A1L1;A…	tr|A0A481C1V0|A0A481C1V0_PIG ADP-ribosylation factor 4 OS=Sus scrofa OX=9823 PE=3 SV=1;tr|Q56P20|Q56P20_PIG ADP-ribosylation factor 4 OS=Sus scrofa OX=9823 GN=ARF4 PE=1 SV=1;tr|A0A481C048|A0A481C048_PIG ADP-ribosylation factor 5 OS=Sus scrofa OX=9823 PE=3	ADP-ribosylation factor 4		41	2	2	2	2	1	2	1	2	1	11.7	11.7	11.7	20.495	180	0	14.235	11.7	5.6	0	0	0	0
A0A481C012	A0A481C012;A0A480JSF4;A0A480W863;A0A480W3K4;A0A480WE51;A0A480W0R2;A0A480V903;A0A480YYU9;A0A480YUG4;A0A481CHL5;A0A480WL79;A0A480W7T8;A0A480Z7R0;A0A481C013;A0A480WAB4;I3LU11;A0A480QJJ7;A0A480RUD1;A0A481C8K1;A0A481CB18;A0A480JG21;A0A480WGD8;A0A481C2I2;A0A481C2B0;A0A480Z953;A0A480Z3X4;A0A480YV46;A0A480YUG5;A0A480YZ38;A0A480YZA9;A0A480XI45;A0A480YVF3;A0A480YVE5;A0A480LSI0;A0A480YW82;A0A480ESW7;A0A480W…	tr|A0A481C012|A0A481C012_PIG PHD and RING finger domain-containing protein 1 isoform X2 OS=Sus scrofa OX=9823 PE=4 SV=1;tr|A0A480JSF4|A0A480JSF4_PIG PHD and RING finger domain-containing protein 1 isoform X2 OS=Sus scrofa OX=9823 PE=4 SV=1;tr|A0A480W863|A0	PHD and RING finger domain-containing protein 1 isoform X2		63	5	5	4	3	1	3	1	2	1	5.1	5.1	4.5	155.98	1460	0	33.256	2.1	1	0	0	0	0
A0A481BTQ6	A0A481BTQ6;A0A481BET1;A0A287B7X6;A0A481CCP8;F1SBY0;A0A287AHW3;A0A480ZZX6;A0A481A8B2;A0A480UNW9;A0A480NG14;A0A480YXH9;A0A480T2E5;A0A480EEA3	tr|A0A481BTQ6|A0A481BTQ6_PIG FGFR1 oncogene partner isoform b OS=Sus scrofa OX=9823 PE=4 SV=1;tr|A0A481BET1|A0A481BET1_PIG FGFR1 oncogene partner isoform b OS=Sus scrofa OX=9823 PE=4 SV=1;tr|A0A287B7X6|A0A287B7X6_PIG FGFR1 oncogene partner isoform b OS=Sus	FGFR1 oncogene partner isoform b		13	3	3	3	2	1	2	1	2	1	13.6	13.6	13.6	31.678	301	0	18.659	8.6	4.3	0	0	0	0
A0A481BL98	A0A481BL98;A0A480KAH4;A0A287BD50;A0A287B6R9;A0A480PAL7;A0A480PJM8;A0A480EE90;A0A480QFD4	tr|A0A481BL98|A0A481BL98_PIG Proline/serine-rich coiled-coil protein 1 isoform d OS=Sus scrofa OX=9823 PE=4 SV=1;tr|A0A480KAH4|A0A480KAH4_PIG Proline/serine-rich coiled-coil protein 1 isoform a OS=Sus scrofa OX=9823 PE=4 SV=1;tr|A0A287BD50|A0A287BD50_PIG G	Proline/serine-rich coiled-coil protein 1 isoform d		8	3	3	3	2	1	2	1	2	1	9.4	9.4	9.4	32.885	310	0	18.623	6.5	3.2	0	0	0	0
A0A481BEZ6	A0A481BEZ6;F1S3N6;A0A480X4M5;A0A480NJI5;A0A287BS48;A0A480X4G0;A0A286ZJ39;A0A287AB84;A0A287B296;A0A286ZX77;A0A480EKT1;A0A287B0K2	tr|A0A481BEZ6|A0A481BEZ6_PIG E3 ubiquitin-protein ligase RING2 isoform X1 (Fragment) OS=Sus scrofa OX=9823 PE=4 SV=1;tr|F1S3N6|F1S3N6_PIG E3 ubiquitin-protein ligase RING2 isoform X1 OS=Sus scrofa OX=9823 GN=RNF2 PE=4 SV=2;tr|A0A480X4M5|A0A480X4M5_PIG E3 u	E3 ubiquitin-protein ligase RING2 isoform X1 (Fragment)		12	2	2	2	2	1	2	1	2	1	8.3	8.3	8.3	36.262	325	0	14.093	8.3	3.4	0	0	0	0
A0A481AEF8	A0A481AEF8;A0A481A7A5;A0A480T399;F1RQI7;Q29122;A0A480Y0M9;A0A480RI48;A0A480RLI3;A0A480EVW4	tr|A0A481AEF8|A0A481AEF8_PIG Unconventional myosin-VI isoform X8 OS=Sus scrofa OX=9823 PE=3 SV=1;tr|A0A481A7A5|A0A481A7A5_PIG Unconventional myosin-VI isoform X8 OS=Sus scrofa OX=9823 PE=3 SV=1;tr|A0A480T399|A0A480T399_PIG Unconventional myosin-VI isoform	Unconventional myosin-VI isoform X8		9	2	2	2	2	1	2	1	2	1	2.6	2.6	2.6	128.16	1128	0	12.872	2.6	1.2	0	0	0	0
A0A480ZRE7	A0A480ZRE7;A0A480ZZQ2;A0A480M9K3;A0A481DBZ8;F1RXX3;A0A480DV93;A0A480ZZY5;A0A480ZY08;A0A481B1Z8;A0A480ZZI3	tr|A0A480ZRE7|A0A480ZRE7_PIG U3 small nucleolar ribonucleoprotein IMP4 isoform X1 OS=Sus scrofa OX=9823 PE=4 SV=1;tr|A0A480ZZQ2|A0A480ZZQ2_PIG U3 small nucleolar ribonucleoprotein IMP4 isoform a OS=Sus scrofa OX=9823 PE=4 SV=1;tr|A0A480M9K3|A0A480M9K3_PIG	U3 small nucleolar ribonucleoprotein IMP4 isoform X1 (U3 small nucleolar ribonucleoprotein IMP4 isoform X3)		14	3	3	3	2	1	2	1	2	1	15.7	15.7	15.7	26.975	235	0	24.511	9.8	4.3	25935000	18199000	1852500	1299900
A0A480Z020	A0A480Z020;A0A480L9C4;F1ST74;A0A480Y829;A0A480SFZ4;A0A480M3X7;A0A480K8U1;A0A480LY97;A0A480DSD8;A0A480MB06;A0A480S1G2;A0A480V1N0	tr|A0A480Z020|A0A480Z020_PIG DNA-directed RNA polymerase I subunit RPA49 isoform 1 (Fragment) OS=Sus scrofa OX=9823 PE=4 SV=1;tr|A0A480L9C4|A0A480L9C4_PIG DNA-directed RNA polymerase I subunit RPA49 isoform X1 OS=Sus scrofa OX=9823 PE=4 SV=1;tr|F1ST74|F1ST	DNA-directed RNA polymerase I subunit RPA49 isoform 1 (Fragment)		12	4	4	4	2	1	2	1	2	1	13.2	13.2	13.2	45.116	401	0	24.866	7.5	2.2	0	0	0	0
A0A480YEW7	A0A480YEW7;A0A480JD11;A0A480KUU0;A0A480VF60;A0A480EZ78;A0A480VFZ8;A0A480VF72;A0A480MS21;A0A480MQM4;A0A481CHW2;A0A481CX20;A0A480WYB8;A0A480WCJ6;A0A480W6T0;A0A480KWJ7;A0A480E5E8;A0A480JZL0;A0A481B7X7;A0A480IM29;A0A480LID1;A0A480W625;A0A480SVP8;A0A480Z1G3;A0A287BH58;A0A480WYI8;A0A480WYL5;A0A480URR1;A0A481D422;A0A480TUH7;A0A480WYA3;A0A480WYH6;A0A287ANI8;A0A481CLC3;A0A480XAZ8;F1RKB2	tr|A0A480YEW7|A0A480YEW7_PIG ATP-dependent RNA helicase DDX54 OS=Sus scrofa OX=9823 PE=3 SV=1;tr|A0A480JD11|A0A480JD11_PIG ATP-dependent RNA helicase DDX54 OS=Sus scrofa OX=9823 PE=3 SV=1;tr|A0A480KUU0|A0A480KUU0_PIG ATP-dependent RNA helicase DDX54 OS=Sus	ATP-dependent RNA helicase DDX54		39	4	4	4	2	1	2	1	2	1	5.7	5.7	5.7	96.209	861	0	30.452	2.4	1.5	0	0	0	0
A0A480Y4H0	A0A480Y4H0;A0A287ARL7;A0A480ELK2	tr|A0A480Y4H0|A0A480Y4H0_PIG CGG triplet repeat-binding protein 1 OS=Sus scrofa OX=9823 PE=4 SV=1;tr|A0A287ARL7|A0A287ARL7_PIG CGG triplet repeat-binding protein 1 OS=Sus scrofa OX=9823 GN=CGGBP1 PE=1 SV=1;tr|A0A480ELK2|A0A480ELK2_PIG CGG triplet repeat-bi	CGG triplet repeat-binding protein 1		3	3	3	3	2	1	2	1	2	1	20.1	20.1	20.1	18.474	164	0	18.647	14.6	6.1	0	0	0	0
A0A480Y1L6	A0A480Y1L6;A0A480Y248;A0A480WBE7;A0A481BCV8;F1SCS1;M3TYC8;A0A481D5R9;A0A480SN97;A0A480YD80;A0A480EML8;A0A480NZK6	tr|A0A480Y1L6|A0A480Y1L6_PIG ATP-dependent RNA helicase DDX1 OS=Sus scrofa OX=9823 PE=4 SV=1;tr|A0A480Y248|A0A480Y248_PIG ATP-dependent RNA helicase DDX1 OS=Sus scrofa OX=9823 PE=4 SV=1;tr|A0A480WBE7|A0A480WBE7_PIG ATP-dependent RNA helicase DDX1 (Fragment	ATP-dependent RNA helicase DDX1		16	3	3	3	2	1	2	1	2	1	6.8	6.8	6.8	64.535	576	0	23.408	5.2	1.9	0	0	0	0
A0A480WTF3	A0A480WTF3;A0A480XFS9;A0A286ZNS9;A0A480SJV0;A0A480WT58;A0A481AT50;A0A480V6N3;F1RT06	tr|A0A480WTF3|A0A480WTF3_PIG Ribosome production factor 2 homolog isoform 2 OS=Sus scrofa OX=9823 PE=4 SV=1;tr|A0A480XFS9|A0A480XFS9_PIG Ribosome production factor 2 homolog isoform X1 (Fragment) OS=Sus scrofa OX=9823 PE=4 SV=1;tr|A0A286ZNS9|A0A286ZNS9_PIG	Ribosome production factor 2 homolog isoform 2		8	3	3	3	2	1	2	1	2	1	15.7	15.7	15.7	29.612	254	0	17.274	9.1	5.1	6097900	0	508160	0
A0A480WSM5	A0A480WSM5;A0A481BIW6;A0A480WSL9;A0A480LUC1;F1RVY5;A0A480YV10;A0A481AXK6;I3L780;A0A481D452;A0A480X6N9;A0A480WYY8;A0A480R8H3;A0A480TEL4;A0A480YM71;A0A480XF60;A0A480RAC3;A0A480NRU8;A0A481BPU3;A0A481DET2;A0A481DG85;A0A481BMM9;A0A481BGL4;A0A480TUX5;A0A481DNC0;A0A480V5X8;A0A480ZDL0;A0A480ZFW1;A0A481C7Q0;A0A480XND3	tr|A0A480WSM5|A0A480WSM5_PIG SAP30-binding protein isoform 2 (Fragment) OS=Sus scrofa OX=9823 PE=4 SV=1;tr|A0A481BIW6|A0A481BIW6_PIG SAP30-binding protein isoform 2 OS=Sus scrofa OX=9823 PE=4 SV=1;tr|A0A480WSL9|A0A480WSL9_PIG SAP30-binding protein isoform	SAP30-binding protein isoform 2 (Fragment)		29	2	2	2	2	1	2	1	2	1	16.8	16.8	16.8	17.421	161	0	14.694	16.8	9.3	0	0	0	0
A0A480WHY1	A0A480WHY1;A0A480RL65;A0A480RNW4;A0A480PBF4;I3L5S2;A0A480KUK5;A0A480KT09;A0A480KT92;A0A286ZKR9;A0A480SNU9;A0A480MC95;A0A480TU50;A0A480TXS2	tr|A0A480WHY1|A0A480WHY1_PIG Pre-mRNA-splicing factor CWC25 homolog OS=Sus scrofa OX=9823 PE=4 SV=1;tr|A0A480RL65|A0A480RL65_PIG Pre-mRNA-splicing factor CWC25 homolog OS=Sus scrofa OX=9823 PE=4 SV=1;tr|A0A480RNW4|A0A480RNW4_PIG Pre-mRNA-splicing factor CW	Pre-mRNA-splicing factor CWC25 homolog		14	3	3	3	2	1	2	1	2	1	7.6	7.6	7.6	38.989	341	0	17.061	4.7	2.3	2422200	0	161480	0
A0A480WGL4	A0A480WGL4;F1RJI6;A0A480LQ09;A0A480U1D8;A0A481C416;A0A480W5E6;A0A480Q002;A0A480QPY0;A0A480RWZ7;A0A480P879;A0A480YB31;A0A481D983;A0A480Q569;A0A480XHK7;A0A480Q1L9;A0A481AF71;A0A480QFE2;A0A481CYS6;A0A480U578;A0A480U156;A0A480NS82;A0A480X221;A0A481BCZ1;A0A481BMD2;A0A481A3G1;A0A481ADG8;A0A481AF79;A0A480W627;A0A480MMW6	tr|A0A480WGL4|A0A480WGL4_PIG RING finger protein 10 isoform 1 OS=Sus scrofa OX=9823 PE=4 SV=1;tr|F1RJI6|F1RJI6_PIG RING-type domain-containing protein OS=Sus scrofa OX=9823 GN=RNF10 PE=4 SV=2;tr|A0A480LQ09|A0A480LQ09_PIG RING finger protein 10 isoform 1 OS	RING finger protein 10 isoform 1		29	2	2	2	2	1	2	1	2	1	5.5	5.5	5.5	48.261	433	0	13.316	5.5	3	0	0	0	0
A0A480VZE5	A0A480VZE5;A0A480V560;A0A480Q7S6;A0A481C8M8;A0A480WWI4;A0A481CLK0;A0A480U0E5;A0A480W2E0;A0A480VYQ7;A0A481BQI7;A0A480W2V5;A0A480TIS2;P62901;A0A480TK56;A0A480UE39;A0A481D6Z4;A0A480QEW2;A0A480UTB6	tr|A0A480VZE5|A0A480VZE5_PIG 60S ribosomal protein L31 isoform 1 (Fragment) OS=Sus scrofa OX=9823 PE=4 SV=1;tr|A0A480V560|A0A480V560_PIG 60S ribosomal protein L31 isoform 1 (Fragment) OS=Sus scrofa OX=9823 PE=4 SV=1;tr|A0A480Q7S6|A0A480Q7S6_PIG 60S ribosom	60S ribosomal protein L31 isoform 1 (Fragment)		35	3	3	3	2	1	2	1	2	1	21.8	21.8	21.8	14.347	124	0	22.619	13.7	7.3	2143400000	1464500000	306200000	209220000
A0A480VBH6	A0A480VBH6;I3LP45;A0A480S0V6;A0A480VW86;A0A480WMQ4;A0A480RN29;F1SPP1;A0A287ANX3;A0A480LPW6;A0A480Y7U2;A0A480YDR6;A0A480YMA0;A0A480KHK2;A0A480YRH1;A0A480EL83	tr|A0A480VBH6|A0A480VBH6_PIG Interferon-related developmental regulator 2 OS=Sus scrofa OX=9823 PE=4 SV=1;tr|I3LP45|I3LP45_PIG Uncharacterized protein OS=Sus scrofa OX=9823 GN=IFRD2 PE=4 SV=2;tr|A0A480S0V6|A0A480S0V6_PIG Interferon-related developmental re	Interferon-related developmental regulator 2		15	2	2	2	2	1	2	1	2	1	7.5	7.5	7.5	39.096	360	0	14.13	7.5	2.8	0	0	0	0
A0A480V953	A0A480V953;A0A480N659;A0A481DMD3;F1SJQ6;A0A480Z890;A1XQU3;A0A480V4N1;A0A286ZW72;A0A480ECG1;I3LIZ8	tr|A0A480V953|A0A480V953_PIG 60S ribosomal protein L14 (Fragment) OS=Sus scrofa OX=9823 PE=4 SV=1;tr|A0A480N659|A0A480N659_PIG 60S ribosomal protein L14 (Fragment) OS=Sus scrofa OX=9823 PE=4 SV=1;tr|A0A481DMD3|A0A481DMD3_PIG 60S ribosomal protein L14 (Frag	60S ribosomal protein L14 (Fragment)		10	2	2	2	2	1	2	1	2	1	13.9	13.9	13.9	18.773	166	0	15.271	13.9	7.2	0	0	0	0
A0A480V683	A0A480V683;F1RHH4;A0A480QYY3;I3LHB2;A0A480NS34;A0A480NKZ8;A0A480KQ60;A0A480DX26;A0A480WY58	tr|A0A480V683|A0A480V683_PIG Replication protein A subunit OS=Sus scrofa OX=9823 PE=3 SV=1;tr|F1RHH4|F1RHH4_PIG Replication protein A subunit OS=Sus scrofa OX=9823 GN=RPA1 PE=1 SV=2;tr|A0A480QYY3|A0A480QYY3_PIG Replication protein A subunit OS=Sus scrofa O	Replication protein A subunit		9	2	2	2	2	1	2	1	2	1	4.5	4.5	4.5	63.232	576	0	14.907	4.5	2.8	0	0	0	0
A0A480UWR6	A0A480UWR6;A0A286ZIT1;K4Q4V7;F1RW20;K4Q4R2;A0A287A4J3;A0A480TKZ1;A0A480ED85	tr|A0A480UWR6|A0A480UWR6_PIG G2/mitotic-specific cyclin-B3 isoform X2 OS=Sus scrofa OX=9823 PE=4 SV=1;tr|A0A286ZIT1|A0A286ZIT1_PIG Uncharacterized protein OS=Sus scrofa OX=9823 GN=CCNB3 PE=4 SV=1;tr|K4Q4V7|K4Q4V7_PIG Cyclin B3 OS=Sus scrofa OX=9823 GN=CCNB	G2/mitotic-specific cyclin-B3 isoform X2		8	2	2	2	2	1	2	1	2	1	1.9	1.9	1.9	122.65	1095	0	12.388	1.9	0.9	0	0	0	0
A0A480UVW0	A0A480UVW0;A0A480M622;A0A287AN62;A0A480VPL0;A0A480VSG2;A0A287AZM0;A0A286ZIT5;A0A287A2E9;A0A480T1Y4;I3LD33;A0A480UV07;A0A286ZJK5;A0A480EKS9	tr|A0A480UVW0|A0A480UVW0_PIG Zinc finger protein 800 isoform X1 OS=Sus scrofa OX=9823 PE=4 SV=1;tr|A0A480M622|A0A480M622_PIG Zinc finger protein 800 isoform X2 OS=Sus scrofa OX=9823 PE=4 SV=1;tr|A0A287AN62|A0A287AN62_PIG Uncharacterized protein OS=Sus scro	Zinc finger protein 800 isoform X1		13	2	2	2	2	1	2	1	2	1	10.5	10.5	10.5	38.818	354	0	15.42	10.5	6.5	8396600	6106800	381670	277580
A0A480U934	A0A480U934;A0A480PAX5;A0A481BYD2;A0A0B8RZP0;A0A480NW38;A0A480SIR8;A0A480QHR9;A0A480YC12;A0A287AP27;A0A480EBC8;C9E1C9;A0A480LZX8;A0A480SRY0	tr|A0A480U934|A0A480U934_PIG Cyclin-dependent kinase 9 (Fragment) OS=Sus scrofa OX=9823 PE=3 SV=1;tr|A0A480PAX5|A0A480PAX5_PIG Cyclin-dependent kinase 9 OS=Sus scrofa OX=9823 PE=4 SV=1;tr|A0A481BYD2|A0A481BYD2_PIG Cyclin-dependent kinase 9 OS=Sus scrofa OX	Cyclin-dependent kinase 9 (Fragment)		138	3	2	2	3	2	2	1	2	1	6.5	4.7	4.7	50.066	445	0	24.286	6.5	4.5	0	0	0	0
A0A480U2T1	A0A480U2T1;I3LEJ9;A0A481CNZ9;A0A480VNP3;A0A480UN24;A0A480XJ29;A0A480UPW7	tr|A0A480U2T1|A0A480U2T1_PIG 28S ribosomal protein S6, mitochondrial OS=Sus scrofa OX=9823 PE=4 SV=1;tr|I3LEJ9|I3LEJ9_PIG Mitoribosomal protein bs6m, mrps6 OS=Sus scrofa OX=9823 GN=MRPS6 PE=1 SV=2;tr|A0A481CNZ9|A0A481CNZ9_PIG 28S ribosomal protein S6, mito	28S ribosomal protein S6, mitochondrial		7	2	2	2	2	1	2	1	2	1	13.8	13.8	13.8	13.389	116	0	11.224	13.8	6.9	0	0	0	0
A0A480TF95	A0A480TF95;A0A286ZL65;A0A480S1S9;A0A480EDJ8;A0A480XAP0;A0A480WH61;P79324;A0A480LL38;A0A480LFK3;A0A480XAQ9;A0A286ZLU9;I3LS62;A0A481A8Z9;A0A480JLU6;A0A480U932	tr|A0A480TF95|A0A480TF95_PIG Ribosomal protein L15 OS=Sus scrofa OX=9823 PE=3 SV=1;tr|A0A286ZL65|A0A286ZL65_PIG Ribosomal protein L15 OS=Sus scrofa OX=9823 GN=RPL15 PE=1 SV=1;tr|A0A480S1S9|A0A480S1S9_PIG Ribosomal protein L15 OS=Sus scrofa OX=9823 PE=3 SV=	Ribosomal protein L15		15	2	2	2	2	1	2	1	2	1	9.7	9.7	9.7	21.963	186	0	13.664	9.7	4.8	37086000	0	3708600	0
A0A480SXH5	A0A480SXH5;A0A480U309;A0A287AZZ6;F1S3J6;A0A287BPA5;A0A287A1C6;A0A480QN62;A0A481CBY3;A0A481CBT9;A0A480MYK9;A0A480MZ84;A0A480NDY4;A0A480PQ51;A0A481CF52;A0A480TZT4;A0A480NE03;A0A480PPW3;A0A480W2N2;A0A480QD00;A0A480W697;A0A480VFM8;A0A480PRC1;A0A480ECU4	tr|A0A480SXH5|A0A480SXH5_PIG Protein numb homolog isoform 4 OS=Sus scrofa OX=9823 PE=4 SV=1;tr|A0A480U309|A0A480U309_PIG Protein numb homolog isoform 1 OS=Sus scrofa OX=9823 PE=4 SV=1;tr|A0A287AZZ6|A0A287AZZ6_PIG Protein numb homolog isoform 3 OS=Sus scrof	Protein numb homolog isoform 4		23	3	3	2	2	1	2	1	2	1	8.1	8.1	5.9	39.483	358	0	21.272	5.9	2.8	0	0	0	0
A0A480RZK5	A0A480RZK5;A0A480TM94;A0A480Q430;A0A480NL74;A0A480R1A5;A0A480ZMW2;A0A480QL23;A0A480RLP8;A0A480NSZ7;A0A480Q6J9;A0A480QS46;A0A480QKJ6;A0A480R178;A0A480QS45;A0A480QXD0;A0A480PTC5;A0A480RTT1;I3LGT3;A0A480VMA5;A0A481BT90;A0A287BSQ4;A0A480JIM4;A0A480JCX0;A0A481D869;A0A480Q2N7;A0A480E3T4;A0A481DCF4;A0A480NJX1;A0A480VQL2;A0A480VR86;A0A480VU45;A0A480QMA7;A0A481D9J2;A0A480T5I7	tr|A0A480RZK5|A0A480RZK5_PIG Ladinin-1 (Fragment) OS=Sus scrofa OX=9823 PE=4 SV=1;tr|A0A480TM94|A0A480TM94_PIG Ladinin-1 OS=Sus scrofa OX=9823 PE=4 SV=1;tr|A0A480Q430|A0A480Q430_PIG Ladinin-1 (Fragment) OS=Sus scrofa OX=9823 PE=4 SV=1;tr|A0A480NL74|A0A480N	Ladinin-1 (Fragment)		34	2	2	2	2	1	2	1	2	1	5.9	5.9	5.9	37.791	353	0	11.662	5.9	3.4	0	0	0	0
A0A480RBV0	A0A480RBV0;I3LSI7;A0A481BH23;A0A481CPJ8;A0A287BMD4;A0A480P4T2;A0A480KF64;A0A480MTH1;A0A480QKD4;A0A480M552;A0A480DT28;A0A480V625;A0A480QWQ8	tr|A0A480RBV0|A0A480RBV0_PIG DNA-directed RNA polymerases I, II, and III subunit RPABC1 isoform a OS=Sus scrofa OX=9823 PE=4 SV=1;tr|I3LSI7|I3LSI7_PIG Uncharacterized protein OS=Sus scrofa OX=9823 GN=POLR2E PE=1 SV=1;tr|A0A481BH23|A0A481BH23_PIG DNA-direct	DNA-directed RNA polymerases I, II, and III subunit RPABC1 isoform a		14	3	3	3	2	1	2	1	2	1	15.9	15.9	15.9	21.988	189	0	18.44	9	4.2	0	0	0	0
A0A480QF66	A0A480QF66;F1STI7;A0A480EIB5;A0A480QDN2;A0A480UX50;A0A480RDE6;A0A480V0Q5;A0A480LAC3	tr|A0A480QF66|A0A480QF66_PIG Protein FAM76B isoform 1 (Fragment) OS=Sus scrofa OX=9823 PE=4 SV=1;tr|F1STI7|F1STI7_PIG Uncharacterized protein OS=Sus scrofa OX=9823 GN=FAM76B PE=4 SV=3;tr|A0A480EIB5|A0A480EIB5_PIG Protein FAM76B isoform 1 (Fragment) OS=Sus	Protein FAM76B isoform 1 (Fragment)		8	2	2	2	2	1	2	1	2	1	6.3	6.3	6.3	31.869	303	0	12.252	6.3	2.6	0	0	0	0
A0A480QCR0	A0A480QCR0;A0A480RZH5;A0A480LIY1;A0A480SW30;A0A481AGT9;A0A480UXS1;A0A480YBY0;A0A480M3B7;A0A480U435;A0A480YVH0;A0A480YG53;A0A480Y7R7;A0A480U1J0;A0A480SWF2;A0A480U4B7;A0A480U163;A0A287BBE7;F1RH79;A0A287BM52;A0A480R510;A0A481AMS9;A0A480Y8B3;A0A480N3Z2;A0A480EEE0	tr|A0A480QCR0|A0A480QCR0_PIG Bromodomain-containing protein 8 isoform X13 OS=Sus scrofa OX=9823 PE=4 SV=1;tr|A0A480RZH5|A0A480RZH5_PIG Bromodomain-containing protein 8 isoform X13 OS=Sus scrofa OX=9823 PE=4 SV=1;tr|A0A480LIY1|A0A480LIY1_PIG Bromodomain-con	Bromodomain-containing protein 8 isoform X13		24	2	2	2	2	1	2	1	2	1	4.4	4.4	4.4	58.511	545	0	11.896	4.4	1.7	0	0	0	0
A0A480Q167	A0A480Q167;A0A480WFH2;A0A480WAY8;A0A480VWB6;A0A480VFQ3;A0A480VLV1;A7WLH7;A0A286ZN56;A0A480MUD2;A0A480TBL8;I3LND2;A0A480X9F9;A0A480K6A7;A0A481CHK8;A0A480DQ12	tr|A0A480Q167|A0A480Q167_PIG Translocation protein SEC62-like (Fragment) OS=Sus scrofa OX=9823 PE=4 SV=1;tr|A0A480WFH2|A0A480WFH2_PIG Translocation protein SEC62 (Fragment) OS=Sus scrofa OX=9823 PE=4 SV=1;tr|A0A480WAY8|A0A480WAY8_PIG Translocation protein	Translocation protein SEC62-like (Fragment)		15	3	3	3	2	1	2	1	2	1	18.5	18.5	18.5	17.959	151	0	18.928	12.6	6	0	0	0	0
A0A480PP89	A0A480PP89;A0A480MMJ7;A0A480PP47;A0A480PP65;A0A480NHP9;A0A287BQU9;Q6S4N2;A5A8V6;A0A481D7G0;A0A480U5T2;A0A480Q712;A0A480QB92;A0A480KIX9;A0A481C0Q5;A0A480Q8W3;A0A480UTU6;A0A480XAR7;A0A480QGR3;A0A480Q617;A0A480QD64;A0A480UYM2;A0A480PPA6;A0A480RZ55;A0A480Q4C1;A0A480UXG6;A0A480LWL7;P34930;A5A8V7;A0A480ZTI7;A0A480QZT2;A0A480NQJ8;A0A480NHK8;A0A480RW09;A0A481CJN9;A0A480RU88;A0A480RQT3;A0A480ZTG9	tr|A0A480PP89|A0A480PP89_PIG Heat shock 70 kDa protein 1B OS=Sus scrofa OX=9823 PE=3 SV=1;tr|A0A480MMJ7|A0A480MMJ7_PIG Heat shock 70 kDa protein 1B OS=Sus scrofa OX=9823 PE=3 SV=1;tr|A0A480PP47|A0A480PP47_PIG Heat shock 70 kDa protein 1B (Fragment) OS=Sus	Heat shock 70 kDa protein 1B		54	5	3	3	4	1	2	1	2	1	10.5	6.3	6.3	60.794	555	0	19.166	7.9	1.6	0	0	0	0
A0A480PNZ1	A0A480PNZ1;A0A480LUG6;A0A480W151;A0A480W4R9;A0A480TIE8;A0A480T9I7;A0A480P7A6;A0A481B6P3;A0A480XNQ1;F1SND4;A0A481AQI2;A0A480STC3;A0A480EHS3	tr|A0A480PNZ1|A0A480PNZ1_PIG Ribosome biogenesis protein BRX1 homolog OS=Sus scrofa OX=9823 PE=4 SV=1;tr|A0A480LUG6|A0A480LUG6_PIG Ribosome biogenesis protein BRX1 homolog OS=Sus scrofa OX=9823 PE=4 SV=1;tr|A0A480W151|A0A480W151_PIG Ribosome biogenesis pro	Ribosome biogenesis protein BRX1 homolog		13	2	2	2	2	1	2	1	2	1	8.2	8.2	8.2	20.754	182	0	36.422	8.2	7.1	0	0	0	0
A0A480P1W4	A0A480P1W4;A0A480NA73;A0A480Y863;A0A480UHS7;A0A480LNY2;A0A480LM76;A0A480LP44;A0A480ZEM6;A0A481DMI6;A0A480ZZ20;A0A480KVB7;A0A481A8K5;A0A480ZGU9;A0A480LDC4;A0A480Y8M0;A0A480VUY0;A0A480V4T0;A0A480V5R8;A0A480V661;A0A480UVW9;A0A480UUY8;A0A480YCR7;A0A480YDM7;A0A481DHI0;A0A480QCS3;A0A480QEW3;A0A480YD46;I3LCJ7;A0A480DTV7	tr|A0A480P1W4|A0A480P1W4_PIG Ribonuclease P protein subunit p38 OS=Sus scrofa OX=9823 PE=4 SV=1;tr|A0A480NA73|A0A480NA73_PIG Ribonuclease P protein subunit p38 (Fragment) OS=Sus scrofa OX=9823 PE=4 SV=1;tr|A0A480Y863|A0A480Y863_PIG Ribonuclease P protein s	Ribonuclease P protein subunit p38		29	2	2	2	2	1	2	1	2	1	8	8	8	26.85	249	0	11.791	8	4.4	0	0	0	0
A0A480NZ65	A0A480NZ65;A0A480TPF9;A0A481ABK9;A0A480K684;F1SV40;A0A480Y5R2;A0A480XTR5;A0A480XJA8;A0A481B276;A0A480MB03;A0A480W4D7;A0A480VTE5;A0A480TP07;A0A480JMU8;A0A480EEX2;A0A480YJ28;A0A480RDM7	tr|A0A480NZ65|A0A480NZ65_PIG Splicing factor 3A subunit 3 isoform 2 OS=Sus scrofa OX=9823 PE=4 SV=1;tr|A0A480TPF9|A0A480TPF9_PIG Splicing factor 3A subunit 3 isoform 1 OS=Sus scrofa OX=9823 PE=4 SV=1;tr|A0A481ABK9|A0A481ABK9_PIG Splicing factor 3A subunit	Splicing factor 3A subunit 3 isoform 2		17	2	2	2	2	1	2	1	2	1	6.4	6.4	6.4	36.938	327	0	12.147	6.4	3.7	0	0	0	0
A0A480NYT8	A0A480NYT8;A0A480PE19;A0A480M592;A0A480L329;Q29554;B2ZF49;A0A480VWY5;A0A480V8E1;A0A480QAP5;A0A480QBF7;A0A480DSK1	tr|A0A480NYT8|A0A480NYT8_PIG Trifunctional enzyme subunit alpha, mitochondrial OS=Sus scrofa OX=9823 PE=4 SV=1;tr|A0A480PE19|A0A480PE19_PIG Trifunctional enzyme subunit alpha, mitochondrial OS=Sus scrofa OX=9823 PE=3 SV=1;tr|A0A480M592|A0A480M592_PIG Trifu	Trifunctional enzyme subunit alpha, mitochondrial		14	3	3	3	2	1	2	1	2	1	8.8	8.8	8.8	48.131	441	0	21.812	5.7	2	0	0	0	0
A0A480NV62	A0A480NV62;A0A480MG61;A0A480QTP9;A0A480YBG1;A0A480K639;F1S8K5;A0A480EJ24;A0A480ZUG8;A0A480ZUW5	tr|A0A480NV62|A0A480NV62_PIG FACT complex subunit SPT16 OS=Sus scrofa OX=9823 PE=4 SV=1;tr|A0A480MG61|A0A480MG61_PIG FACT complex subunit SPT16 OS=Sus scrofa OX=9823 PE=4 SV=1;tr|A0A480QTP9|A0A480QTP9_PIG FACT complex subunit SPT16 OS=Sus scrofa OX=9823 PE	FACT complex subunit SPT16		9	3	3	3	2	1	2	1	2	1	3.1	3.1	3.1	112.48	986	0	21.746	2.1	1.1	0	0	0	0
A0A480NDV4	A0A480NDV4;A0A480KLX1;A0A480PAI1;A0A480XLH7;A0A480W2T4;A0A481CYX4;A0A480X7M0;A0A481A260;A0A480YMH5;A0A480UCQ9;A0A480YJ08;A0A480NFT4;A0A480NE51;A0A481CXS7;A0A481D7J4;A0A480Q127;P63221;A0A481D6Y7;A0A480NF68;A0A481D481;A0A480YNE6;A0A480YJL7;A0A481CT39;A0A480M178;A0A481D2D7;A0A480NFX8;A0A480TJF4;A0A481BF18;A0A480MRL1;A0A481BT78	tr|A0A480NDV4|A0A480NDV4_PIG 40S ribosomal protein S21 OS=Sus scrofa OX=9823 PE=3 SV=1;tr|A0A480KLX1|A0A480KLX1_PIG 40S ribosomal protein S21 (Fragment) OS=Sus scrofa OX=9823 PE=4 SV=1;tr|A0A480PAI1|A0A480PAI1_PIG 40S ribosomal protein S21 OS=Sus scrofa OX	40S ribosomal protein S21		30	2	2	2	2	1	2	1	2	1	28.9	28.9	28.9	9.0642	83	0	11.738	28.9	12	0	0	0	0
A0A480N3V2	A0A480N3V2;I3LKT8;A0A480SMX0;A0A480NZR9;A0A480S3W9;A0A480K4Z9;A0A480EL26;A0A481BK51	tr|A0A480N3V2|A0A480N3V2_PIG Histone-binding protein RBBP4 isoform a OS=Sus scrofa OX=9823 PE=4 SV=1;tr|I3LKT8|I3LKT8_PIG Histone-binding protein RBBP4 OS=Sus scrofa OX=9823 GN=RBBP4 PE=1 SV=2;tr|A0A480SMX0|A0A480SMX0_PIG Histone-binding protein RBBP4 isof	Histone-binding protein RBBP4 isoform a		11	4	4	2	3	2	3	2	2	1	10.7	10.7	4.4	35.855	319	0	29.528	8.5	5.6	0	14930000	0	1357300
A0A480MEG1	A0A480MEG1;F1RFW5;A0A480SQ83;A0A480EHJ5;A0A480T0U8;A0A480P132;A0A480N6N2;A0A480DVP4;A0A286ZUS1;A0A480THJ1;A0A0B8RVJ8;F1S091;F1SA57;A0A480VSX2;A0A287BPN2;A0A480RCW4;A0A480QV46;F2Z5I8;A0A480MQP2;A0A480E4W6;A0A480XQR0;A0A480VNZ2;F2Z5U4;A0A480VN76;A0A480PNM4;A0A481D2P3;A0A480NYH5;A0A287B013;A0A480VHE2;A0A287AGC0;A0A480PME1;A0A287BD00;I3L6D2;A0A480V960;A0A480VFM5;A0A480P0J7;F2Z5F2;A0A481DI67;A0A286ZJ5…	tr|A0A480MEG1|A0A480MEG1_PIG Ras-related protein Rab-13 OS=Sus scrofa OX=9823 PE=4 SV=1;tr|F1RFW5|F1RFW5_PIG Uncharacterized protein OS=Sus scrofa OX=9823 GN=RAB13 PE=4 SV=1;tr|A0A480SQ83|A0A480SQ83_PIG Ras-related protein Rab-13 OS=Sus scrofa OX=9823 PE=4	Ras-related protein Rab-13		42	2	2	2	2	1	2	1	2	1	9	9	9	25.207	223	0	13.079	9	4.9	0	0	0	0
A0A480M366	A0A480M366;A0A480M2C1;I3LUE3;M3UZ25;A0A480UGW5;A0A480E6J2;A0A480TUR3;A0A480MZL5;A0A480TPY3;A0A480QKT2;A0A481C4T9;A0A480PMS8;A0A480MJN0;A0A480UEG8	tr|A0A480M366|A0A480M366_PIG Condensin-2 complex subunit D3 OS=Sus scrofa OX=9823 PE=4 SV=1;tr|A0A480M2C1|A0A480M2C1_PIG Condensin-2 complex subunit D3 OS=Sus scrofa OX=9823 PE=4 SV=1;tr|I3LUE3|I3LUE3_PIG Condensin-2 complex subunit D3 OS=Sus scrofa OX=982	Condensin-2 complex subunit D3		14	2	2	2	2	1	2	1	2	1	2.4	2.4	2.4	125.2	1122	0	14.662	2.4	1.4	0	0	0	0
A0A480LFE3	A0A480LFE3;A0A481CP14;A0A480KC32;A0A480Y6I2;A0A481AVH8;F1SD97;A0A481CJR7;A0A481CM27;A0A480VQ48;A0A481CM10;A0A480YNQ7;A0A480X1Z0;A0A480KEJ6;A0A480P6D8;A0A481ASC4;A0A481B1Y2;A0A481AD07;A0A287BRE0;A0A480MGW7;A0A480U0S5;A0A480E2B4;A0A481BHJ1	tr|A0A480LFE3|A0A480LFE3_PIG Phenylalanine--tRNA ligase alpha subunit OS=Sus scrofa OX=9823 PE=4 SV=1;tr|A0A481CP14|A0A481CP14_PIG Phenylalanine--tRNA ligase alpha subunit isoform X1 (Fragment) OS=Sus scrofa OX=9823 PE=4 SV=1;tr|A0A480KC32|A0A480KC32_PIG P	Phenylalanine--tRNA ligase alpha subunit		22	3	3	3	2	1	2	1	2	1	7.1	7.1	7.1	49.253	435	0	22.871	4.6	2.5	0	0	0	0
A0A480KW94	A0A480KW94;A0A480F064;A0A480IQW5;A0A480XV07;A0A480YRZ7;A0A481AMF7;A0A287A6Z8;A0A481CJ38;A0A480XWG8;A0A480Q082;A0A480Q072;A0A480XUH6;A0A481AGM3;A0A480E2C5;A0A480KT13;A0A480KTR4;A0A480PYU9;A0A480Q030;A0A480XY73;A0A480XFP4;A0A480XFJ1;A0A480X1A5	tr|A0A480KW94|A0A480KW94_PIG Lethal(2) giant larvae protein homolog 1 OS=Sus scrofa OX=9823 PE=4 SV=1;tr|A0A480F064|A0A480F064_PIG Lethal(2) giant larvae protein homolog 1 OS=Sus scrofa OX=9823 PE=4 SV=1;tr|A0A480IQW5|A0A480IQW5_PIG Lethal(2) giant larvae	Lethal(2) giant larvae protein homolog 1		25	5	5	5	2	1	2	1	2	1	7.7	7.7	7.7	112.03	1043	0	38.726	2.2	1.9	0	0	0	0
A0A480KD22	A0A480KD22;F1SRT0;A0A481DGH6;A0A480SNR3;A0A480MDR0;A0A480NAC3;A0A480TFR2;A0A480NZW9;A0A480YL40	tr|A0A480KD22|A0A480KD22_PIG 39S ribosomal protein L46, mitochondrial (Fragment) OS=Sus scrofa OX=9823 PE=4 SV=1;tr|F1SRT0|F1SRT0_PIG 39S ribosomal protein L46, mitochondrial OS=Sus scrofa OX=9823 GN=MRPL46 PE=1 SV=1;tr|A0A481DGH6|A0A481DGH6_PIG 39S riboso	39S ribosomal protein L46, mitochondrial (Fragment)		9	2	2	2	2	1	2	1	2	1	9	9	9	29.901	256	0	16.322	9	3.9	0	0	0	0
A0A480HQB1	A0A480HQB1;A0A480LQ82;A0A480PYL7;A0A481CEN2;A0A480SNN5;A0A480PBZ5;A0A480ZC84;A0A480KPC6;A0A480QE59;A0A480JWQ1;A0A481D6B7;A0A480QKW3;A0A480WJ91;A0A480LS79;A0A480J3H1;A0A480UTV8;I3LLY3;A0A480MJX0;A0A481CGG0;A0A480U5L7;A0A481B073;A0A480RQK6;A0A480HAD0;A0A480SCY7;A0A480PMX9;A0A480K0V0;A0A480VZC5;A0A481ANB8;A0A480IUH2;A0A480EAP6;A0A480W3Y7;A0A480J793;A0A480LTT0;A0A480IPJ5;A0A480QM68;A0A480W0D2;A0A480I…	tr|A0A480HQB1|A0A480HQB1_PIG Alpha-actinin-1 OS=Sus scrofa OX=9823 PE=4 SV=1;tr|A0A480LQ82|A0A480LQ82_PIG Alpha-actinin-1 isoform b OS=Sus scrofa OX=9823 PE=4 SV=1;tr|A0A480PYL7|A0A480PYL7_PIG Alpha-actinin-1 isoform a OS=Sus scrofa OX=9823 PE=4 SV=1;tr|A0	Alpha-actinin-1 (Alpha-actinin-1 isoform b)		164	3	3	3	2	1	2	1	2	1	4.3	4.3	4.3	102.95	892	0	19.566	2.9	1.6	0	0	0	0
A0A480EXD1	A0A480EXD1;F1RTW4;A0A480XWK3;A0A480M541;A0A481APD9;A0A481BK74;A0A481D5U5;A0A480U1W4;A0A480ZIB7;A0A481BHY1;A0A480XL57;A0A481BTF0;A0A480LSU3	tr|A0A480EXD1|A0A480EXD1_PIG Translation machinery-associated protein 16 OS=Sus scrofa OX=9823 PE=4 SV=1;tr|F1RTW4|F1RTW4_PIG Uncharacterized protein OS=Sus scrofa OX=9823 GN=TMA16 PE=1 SV=1;tr|A0A480XWK3|A0A480XWK3_PIG Translation machinery-associated pro	Translation machinery-associated protein 16		17	3	3	3	2	1	2	1	2	1	14.1	14.1	14.1	29.553	256	0	28.854	10.9	3.1	0	0	0	0
A0A480ENZ5	A0A480ENZ5;A0A481D0D6;A0A480WKN7;A0A480UPZ8;A0A480WKP9;A0A480W2X9;A0A480W3K3;A0A481CKB1;A0A480W3D9;A0A480W9Y6;A0A480KRT0;A0A480KMK8;K7GND3;A0A480LMT7;A0A480LMM1;A0A480WFZ9;A0A480M129;A0A480W6H5;A0A480KDA9;A0A480W999;A0A480X1M9;A0A480WET9;A0A480WBQ4;A0A480WFZ1;A0A480W5L7;A0A480W2V7;A0A480W390;A0A480WFX5;A0A480W9K8;A0A480W974;F1S666;A0A480KMW8;A0A480XIW6;A0A480XR37;A0A480KU99;A0A480KP35;A0A480R3G0	tr|A0A480ENZ5|A0A480ENZ5_PIG ATP-dependent RNA helicase A OS=Sus scrofa OX=9823 PE=4 SV=1;tr|A0A481D0D6|A0A481D0D6_PIG ATP-dependent RNA helicase A OS=Sus scrofa OX=9823 PE=4 SV=1;tr|A0A480WKN7|A0A480WKN7_PIG ATP-dependent RNA helicase A OS=Sus scrofa OX=9	ATP-dependent RNA helicase A		40	3	3	3	2	1	2	1	2	1	2.2	2.2	2.2	154.44	1415	0	17.789	1.3	0.7	0	0	0	0
A0A480EJT0	A0A480EJT0;A0A480KGL1;A0A480XFA6;A0A480XS39;B7TJ11;A0A480VAH7;F1RZ24;A0A480TBZ1;A0A481D3M4;A0A287BDL1;K7GN67;A0A287ADD4;A0A480UP84;A0A480LU78;A0A480LVS6;A0A481AD45;A0A480LGV8;A0A480U4E3;A0A480UBV7;A0A480LM22;A0A480QHI8;A0A480KPQ8;A0A480N2L5;A0A480V5P5;A0A481BFY8	tr|A0A480EJT0|A0A480EJT0_PIG H/ACA ribonucleoprotein complex subunit 4 isoform 1 OS=Sus scrofa OX=9823 PE=4 SV=1;tr|A0A480KGL1|A0A480KGL1_PIG H/ACA ribonucleoprotein complex subunit 4 isoform 1 OS=Sus scrofa OX=9823 PE=4 SV=1;tr|A0A480XFA6|A0A480XFA6_PIG H	H/ACA ribonucleoprotein complex subunit 4 isoform 1		25	2	2	2	2	1	2	1	2	1	5.5	5.5	5.5	62.066	560	0	13.66	5.5	2.3	0	0	0	0
A0A480EHK8	A0A480EHK8;A0A480UHD1;A0A480WIT3;A0A287BED4;A0A480MCC4;A0A480NGS8;A0A480WDX5;A0A480WIZ2;F1SJG5;A0A480RW62;A0A481A3I0;A0A480STB1;A0A481AE61;A0A481BNZ3;A0A480ZTC1;A0A481D0P0;A0A480R2C9;A0A480M0Z3;A0A480LYI1	tr|A0A480EHK8|A0A480EHK8_PIG Putative global transcription activator SNF2L2 isoform a OS=Sus scrofa OX=9823 PE=4 SV=1;tr|A0A480UHD1|A0A480UHD1_PIG Putative global transcription activator SNF2L2 isoform b OS=Sus scrofa OX=9823 PE=4 SV=1;tr|A0A480WIT3|A0A480	Putative global transcription activator SNF2L2 isoform a		24	5	2	2	5	2	2	1	2	1	3.7	1.6	1.6	182.25	1604	0	13.359	3.7	1.6	0	0	0	0
A0A480EGS6	A0A480EGS6;A0A480R3F5;A0A481D735;A0A480YT19;A0A480YBS7;F1RUL1;A0A480R0J9;A0A481C6W9;A0A480N3K5;A0A481BVE9;A0A480QZ36;A0A480LN78;A0A481D168;A0A480QUJ3;A0A480U259;A0A480R7Z1;A0A480P1R1;A0A480X874	tr|A0A480EGS6|A0A480EGS6_PIG Splicing factor 45 OS=Sus scrofa OX=9823 PE=4 SV=1;tr|A0A480R3F5|A0A480R3F5_PIG Splicing factor 45 OS=Sus scrofa OX=9823 PE=4 SV=1;tr|A0A481D735|A0A481D735_PIG Splicing factor 45 OS=Sus scrofa OX=9823 PE=4 SV=1;tr|A0A480YT19|A0	Splicing factor 45		22	3	3	3	2	1	2	1	2	1	7.8	7.8	7.8	48.314	435	0	18.555	5.7	2.1	0	0	0	0
A0A480EFH6	A0A480EFH6;A0A480V1G3;A0A480LLK4;A0A480LAQ9;F1RHC5;A0A287ALI7;A0A480HJA8;A0A480W7Z9;A0A480W815;A0A480KQD6;A0A480KJ92;A0A481DI09;A0A480URV1;A0A480UEN2;A0A480USJ8;A0A480KAS9	tr|A0A480EFH6|A0A480EFH6_PIG Core histone macro-H2A.1 isoform 2 OS=Sus scrofa OX=9823 PE=3 SV=1;tr|A0A480V1G3|A0A480V1G3_PIG Core histone macro-H2A OS=Sus scrofa OX=9823 PE=4 SV=1;tr|A0A480LLK4|A0A480LLK4_PIG Core histone macro-H2A.1 isoform X3 OS=Sus scro	Core histone macro-H2A.1 isoform 2		36	3	3	3	2	1	2	1	2	1	9.6	9.6	9.6	50.293	488	0	19.422	6.1	2	0	0	0	0
A0A480ECE3	A0A480ECE3;A0A480S8K5;A0A287APV8;A0A480LAW7;A0A287AID5;I3LTJ6;F1RFK3;A0A480YEV5;A0A286ZTI2;A0A481ACZ9;A0A481BWD5;A0A480X0Z3;A0A481BTF6;A0A480Y290;A0A480RUN0;A0A480MYM1;A0A480WIM9;A0A480RRX8	tr|A0A480ECE3|A0A480ECE3_PIG Transformation/transcription domain-associated protein isoform 2 OS=Sus scrofa OX=9823 PE=3 SV=1;tr|A0A480S8K5|A0A480S8K5_PIG Transformation/transcription domain-associated protein isoform 1 OS=Sus scrofa OX=9823 PE=3 SV=1;tr|A	Transformation/transcription domain-associated protein isoform 2		19	4	4	4	2	1	2	1	2	1	1.7	1.7	1.7	440.13	3895	0	29.435	0.8	0.3	0	0	0	0
A0A480EC16	A0A480EC16;A0A480YG67;A0A481B6C0;A0A480YGE0;A0A480T6C2;A0A480KKN3;A0A287BC48;A0A480WHP3;A0A480M3T5;A0A480SYU3;A0A287AC85;A0A481B883;A0A480KNQ3;A0A480QE45;A0A480HIS1;A0A481B9N5;A0A480K9L0;A0A481B2A1;A0A481BPC4;A0A287B5X2;A0A481AU05;A0A480N8T7;A0A287A5V5;A0A481BUF1;A0A480YFW7;A0A480LSR9;A0A480VW12;A0A480LHW8;A0A480VY58;A0A480N8R6;A0A480YH37;F1RU72;A0A480QF03;A0A480UQB6;A0A480UVG2;A0A480UUT5;A0A480Y…	tr|A0A480EC16|A0A480EC16_PIG THO complex subunit 2 isoform X3 OS=Sus scrofa OX=9823 PE=4 SV=1;tr|A0A480YG67|A0A480YG67_PIG THO complex subunit 2 OS=Sus scrofa OX=9823 PE=4 SV=1;tr|A0A481B6C0|A0A481B6C0_PIG THO complex subunit 2 OS=Sus scrofa OX=9823 PE=4 S	THO complex subunit 2 isoform X3		41	2	2	2	2	1	2	1	2	1	1.2	1.2	1.2	185.75	1620	0	12.898	1.2	0.6	0	0	0	0
A0A480E8Z3	A0A480E8Z3;A0A480KJH9;A0A480T930;A0A480K4H5;A0A480VIT7;A0A481BZQ8;A0A481BX79;A0A480TPK5;A0A481BYX2;A0A480WD34;F1RZT3;A0A481AM42;A0A480KP19;A0A480Z3Y4;A0A480YC54;A0A480LJL4;A0A480Q821;A0A480WD56;A0A480N7Q7;A0A480N7R7;A0A480WD36;A0A287BMA8;A0A480N4X4;A0A481AWF1;A0A480XJ16;A0A480XBZ3;A0A480YQ88;A0A480KV92;A0A480Y115;A0A480JZK1;A0A480X677;A0A480LTA5;A0A480KCW7;A0A480KZ58;A0A480WY30;A0A480SW57;A0A480S…	tr|A0A480E8Z3|A0A480E8Z3_PIG WD repeat-containing protein 46 isoform 1 OS=Sus scrofa OX=9823 PE=4 SV=1;tr|A0A480KJH9|A0A480KJH9_PIG WD repeat-containing protein 46 isoform 1 OS=Sus scrofa OX=9823 PE=4 SV=1;tr|A0A480T930|A0A480T930_PIG WD repeat-containing	WD repeat-containing protein 46 isoform 1		49	2	2	2	2	1	2	1	2	1	3.6	3.6	3.6	76.185	691	0	14.237	3.6	2	0	0	0	0
A0A480E758	A0A480E758;A0A480T1F3;A0A481CGK2;A0A480KSM9;A0A480UWX2;A0A480LLG5;A0A480UXF2;F1S682;A0A480MWP8;A0A480KT95;A0A480KT16;A0A480SM49;A0A480L493;A0A480SYC2;A0A480UUH7;A0A480SUZ8;A0A480KU44;A0A480Q590;A0A480RZS5;A0A481A6Z2;A0A480R389;A0A480ND63;A0A480LJH7	tr|A0A480E758|A0A480E758_PIG Sulfhydryl oxidase OS=Sus scrofa OX=9823 PE=4 SV=1;tr|A0A480T1F3|A0A480T1F3_PIG Sulfhydryl oxidase (Fragment) OS=Sus scrofa OX=9823 PE=4 SV=1;tr|A0A481CGK2|A0A481CGK2_PIG Sulfhydryl oxidase (Fragment) OS=Sus scrofa OX=9823 PE=4	Sulfhydryl oxidase		23	3	3	3	2	1	2	1	2	1	3.5	3.5	3.5	95.282	874	0	18.208	2.6	1.5	0	0	0	0
A0A480E1M8	A0A480E1M8;A0A286ZWQ5;A0A481CN37;A0A481BD76;A0A480NWC6;A0A481AEZ9;A0A480NXI6;A0A480WEJ7	tr|A0A480E1M8|A0A480E1M8_PIG Coiled-coil domain-containing protein 106 OS=Sus scrofa OX=9823 PE=4 SV=1;tr|A0A286ZWQ5|A0A286ZWQ5_PIG Uncharacterized protein OS=Sus scrofa OX=9823 GN=CCDC106 PE=4 SV=1;tr|A0A481CN37|A0A481CN37_PIG Coiled-coil domain-containin	Coiled-coil domain-containing protein 106		8	2	2	2	2	1	2	1	2	1	8.2	8.2	8.2	31.841	281	0	11.905	8.2	3.9	0	0	0	0
A0A480DYL6	A0A480DYL6;A0A480Y669;A0A480ULA5;A0A480ZKH8;A0A480LUX9;A0A480ZNV0;A0A480ZKI6;A0A480QZQ0;A0A287B5Q0;F1SDW0;A0A287A6J8;A0A480XYJ1;A0A480SJ79;A0A481AWA1;A0A480ZM04;A0A480ZMW4;A0A480WZE1	tr|A0A480DYL6|A0A480DYL6_PIG Putative ATP-dependent RNA helicase DHX35 isoform 1 OS=Sus scrofa OX=9823 PE=4 SV=1;tr|A0A480Y669|A0A480Y669_PIG Putative ATP-dependent RNA helicase DHX35 isoform 1 (Fragment) OS=Sus scrofa OX=9823 PE=4 SV=1;tr|A0A480ULA5|A0A48	Putative ATP-dependent RNA helicase DHX35 isoform 1		17	4	4	4	2	1	2	1	2	1	5.8	5.8	5.8	82.701	755	0	24.646	3	1.6	0	0	0	0
A0A480DXC7	A0A480DXC7;A0A480LUN8;A0A480U557;A0A480T146;A0A480QBD5;A0A480LFJ3;A0A480K2B6;A0A480SMX1;A0A480SKV0;A0A0B8RSR5;A0A480LY19;A0A481BDU7;A0A480LWL5;A0A480N354;A0A480NHM7;K7GP99;K7GL83;A0A480Z3W6;A0A480UBL1;A0A480NQ66;A0A480PDV8	tr|A0A480DXC7|A0A480DXC7_PIG Interleukin enhancer-binding factor 3 isoform X2 OS=Sus scrofa OX=9823 PE=4 SV=1;tr|A0A480LUN8|A0A480LUN8_PIG Interleukin enhancer-binding factor 3 isoform X1 OS=Sus scrofa OX=9823 PE=4 SV=1;tr|A0A480U557|A0A480U557_PIG Interle	Interleukin enhancer-binding factor 3 isoform X2		21	2	2	2	2	1	2	1	2	1	2.8	2.8	2.8	100.03	929	0	14.083	2.8	1.3	0	0	0	0
A0A480DWK1	A0A480DWK1;A0A287BL93;A0A480T9E6;A0A480TA08;A0A480SBI3;A0A480SF47;A0A286ZJK2;A0A287ASN3;A0A480P933;A0A480XPS5;A0A480SG80;A0A287BPD5;A0A480P900;A0A480LAJ3;A0A480N1G6;A0A480YAP0;A0A480YAB4;A0A481ALK8;F1SA50;A0A480L1D4;A0A287AJ89;A0A480U512;A0A480Q989;A0A480UB96;A0A480V1U1;A0A480XGE1;A0A287AR13;A0A480KGH8;A0A480ULL9;A0A480KPH7;A0A480R5F7;A0A480Q8V0;A0A480ULM0;A0A480UNI8;A0A480ZF62;A0A480QGR7;A0A480X…	tr|A0A480DWK1|A0A480DWK1_PIG Heterogeneous nuclear ribonucleoprotein M isoform a OS=Sus scrofa OX=9823 PE=4 SV=1;tr|A0A287BL93|A0A287BL93_PIG Uncharacterized protein OS=Sus scrofa OX=9823 GN=HNRNPM PE=1 SV=1;tr|A0A480T9E6|A0A480T9E6_PIG Heterogeneous nucle	Heterogeneous nuclear ribonucleoprotein M isoform a		55	3	3	3	2	1	2	1	2	1	3.9	3.9	3.9	85.041	801	0	18.548	2.7	1.9	10491000	0	201740	0
A0A480DTA7	A0A480DTA7;A0A480SP79;A0A480XH01;H6TBN0;P82460;A0A481D4A0;A0A480MN65;A0A481CM87;A0A480XH26;A0A480S782;A0A480XH75;A0A481A3N2;A0A481D3D7;A0A480XR87;A0A480XQB8;A5J2A9;A0A480X4H6;A0A480ZWE8;A0A2C9F3A7;A0A480X4E7	tr|A0A480DTA7|A0A480DTA7_PIG Thioredoxin isoform 1 OS=Sus scrofa OX=9823 PE=4 SV=1;tr|A0A480SP79|A0A480SP79_PIG Thioredoxin isoform 1 (Fragment) OS=Sus scrofa OX=9823 PE=4 SV=1;tr|A0A480XH01|A0A480XH01_PIG Thioredoxin isoform 1 OS=Sus scrofa OX=9823 PE=4 S	Thioredoxin isoform 1		35	3	3	3	2	1	2	1	2	1	19.3	19.3	19.3	25.856	228	0	22.642	15.4	11.4	0	0	0	0
A0A480DNM2	A0A480DNM2;A0A481AF51;A0A480QF86;A0A480TI85;Q06A94;A0A480XTN6;A0A480SRB7;A0A286ZPE3;A0A480SBU1;A0A481AF58;A0A481AGT5;A0A480SUN2;A0A480QND5;A0A480MPI6;A0A480SE17;A0A480TI78;A0A480S5T8;A0A481D3H0;A0A480SR69;A0A480XVH6;A0A481AHD9;A0A480TLH0;A0A480S4D2;A0A480SWF6;A0A480VET9;A0A480YIA5;A0A480KSK1;A0A480KSY5;A0A480KST4;A0A480KRG1;A0A480QEB9;A0A480SW96;A0A480NHJ1;A0A480T0X6;A0A481AGY3;A0A480W5J2;A0A480N…	tr|A0A480DNM2|A0A480DNM2_PIG Heterogeneous nuclear ribonucleoprotein A1 isoform b OS=Sus scrofa OX=9823 PE=4 SV=1;tr|A0A481AF51|A0A481AF51_PIG Heterogeneous nuclear ribonucleoprotein A1 isoform a OS=Sus scrofa OX=9823 PE=4 SV=1;tr|A0A480QF86|A0A480QF86_PIG	Heterogeneous nuclear ribonucleoprotein A1 isoform b		42	3	2	2	3	1	2	1	2	1	10.7	8.5	8.5	41.805	401	0	37.727	10.7	4	0	0	0	0
A0A480DND4	A0A480DND4;A0A287AY01;A0A480RQD6;A0A480XN21;A0A480XRY5;A0A481A9R3;A0A480YFZ4;A0A480XI80;A0A481D5C5;A0A481D3U2;A0A481D7U7;A0A480JXT1;A0A481BIF0;F1S8A5;A0A480QUU0;A0A480Z755	tr|A0A480DND4|A0A480DND4_PIG 28S ribosomal protein S26, mitochondrial (Fragment) OS=Sus scrofa OX=9823 PE=4 SV=1;tr|A0A287AY01|A0A287AY01_PIG 28S ribosomal protein S26, mitochondrial OS=Sus scrofa OX=9823 GN=MRPS26 PE=1 SV=1;tr|A0A480RQD6|A0A480RQD6_PIG 28	28S ribosomal protein S26, mitochondrial (Fragment)		24	4	4	4	2	1	2	1	2	1	16.4	16.4	16.4	33.328	299	0	32.104	6.4	3	0	0	0	0
A0A287BF06	A0A287BF06;A0A287A8Q6;A0A480NGL0;A0A480E3T1;A0A287B9V2;A0A480LVF0;A0A480Z6F1;A0A480Z6E6;A0A480UE64	tr|A0A287BF06|A0A287BF06_PIG 40S ribosomal protein S27 OS=Sus scrofa OX=9823 GN=RPS27 PE=3 SV=1;tr|A0A287A8Q6|A0A287A8Q6_PIG 40S ribosomal protein S27 OS=Sus scrofa OX=9823 GN=LOC110262272 PE=3 SV=1;tr|A0A480NGL0|A0A480NGL0_PIG 40S ribosomal protein S27 (F	40S ribosomal protein S27	RPS27	13	3	3	2	3	2	3	2	2	1	23.8	23.8	14.3	9.461	84	0	35.342	23.8	22.6	0	0	0	0
A0A287AHT5	A0A287AHT5;F2Z5G9;A0A480KEZ0;A0A480ED99	tr|A0A287AHT5|A0A287AHT5_PIG Small nuclear ribonucleoprotein Sm D1 OS=Sus scrofa OX=9823 GN=SNRPD1 PE=1 SV=1;tr|F2Z5G9|F2Z5G9_PIG Small nuclear ribonucleoprotein Sm D1 OS=Sus scrofa OX=9823 GN=SNRPD1 PE=1 SV=1;tr|A0A480KEZ0|A0A480KEZ0_PIG Small nuclear rib	Small nuclear ribonucleoprotein Sm D1		4	2	2	2	2	1	2	1	2	1	19.6	19.6	19.6	12.393	112	0	12.585	19.6	9.8	0	0	0	0
A0A287A9L8	A0A287A9L8;F1S0P3;A0A287BD93;A0A480P1Y9;A0A481A9M8;A0A286ZZ12;A0A481A1L4;A0A480UQS3;A0A480PCI5;A0A480ZGA3;A0A480L5K6;A0A480LR19;A0A480VIU5	tr|A0A287A9L8|A0A287A9L8_PIG 2,3-cyclic-nucleotide 3-phosphodiesterase OS=Sus scrofa OX=9823 GN=CNP PE=1 SV=1;tr|F1S0P3|F1S0P3_PIG Uncharacterized protein OS=Sus scrofa OX=9823 GN=CNP PE=1 SV=2;tr|A0A287BD93|A0A287BD93_PIG 2,3-cyclic-nucleotide 3-pho	2',3'-cyclic-nucleotide 3'-phosphodiesterase (CNP) (CNPase) (EC 3.1.4.37)	CNP	20	3	3	3	2	1	2	1	2	1	8.1	8.1	8.1	47.068	419	0	20.653	5.5	3.3	0	0	0	0
A0A287A4F2	A0A287A4F2;A0A480SYM4;A0A480SWR5;A0A287BRG3;A0A480SS74	tr|A0A287A4F2|A0A287A4F2_PIG Splicing factor, proline-and glutamine-rich isoform X1 OS=Sus scrofa OX=9823 GN=SFPQ PE=4 SV=1;tr|A0A480SYM4|A0A480SYM4_PIG Splicing factor, proline-and glutamine-rich isoform X3 OS=Sus scrofa OX=9823 PE=4 SV=1;tr|A0A480SWR5|A0	Splicing factor proline and glutamine rich (Splicing factor, proline-and glutamine-rich isoform X1)	SFPQ	5	3	3	3	2	1	2	1	2	1	6.8	6.8	6.8	75.502	702	0	25.87	4.8	2.1	0	0	0	0
A0A286ZTH6	A0A286ZTH6;A0A287BGU4;F1RVK1;A0A287A9J1;A0A480DN18;A0A480PLC6;A0A480VV28;A0A480VF92;A0A481CY73;A0A480NCT8	tr|A0A286ZTH6|A0A286ZTH6_PIG AAA domain-containing protein OS=Sus scrofa OX=9823 GN=YME1L1 PE=1 SV=1;tr|A0A287BGU4|A0A287BGU4_PIG AAA domain-containing protein OS=Sus scrofa OX=9823 GN=YME1L1 PE=1 SV=1;tr|F1RVK1|F1RVK1_PIG AAA domain-containing protein OS=	AAA domain-containing protein		12	3	3	3	2	1	2	1	2	1	5.6	5.6	5.6	67.872	609	0	17.941	3.6	2	0	0	0	0
W5IDC1	W5IDC1;A0A287A119;A0A480S170;A0A480E3Q4	tr|W5IDC1|W5IDC1_PIG Mitochondrial ribosomal protein L34 OS=Sus scrofa domesticus OX=9825 GN=MRPL34 PE=1 SV=1;tr|A0A287A119|A0A287A119_PIG Uncharacterized protein OS=Sus scrofa OX=9823 GN=MRPL34 PE=1 SV=1;tr|A0A480S170|A0A480S170_PIG 39S ribosomal protein	39S ribosomal protein L34, mitochondrial	MRPL34	4	1	1	1	1	1	1	1	1	1	10.5	10.5	10.5	10.849	95	0.0031024	6.507	10.5	10.5	0	0	0	0
Q9MYT8	Q9MYT8;A0A481C134;A0A480WF51;A0A480W9Z5;A0A480Q271;A0A480RWE3;A0A481AAT1;A0A480JM09;A0A480L0R9;A0A480U6H0;A0A480KFK4	sp|Q9MYT8|ATP5I_PIG ATP synthase subunit e, mitochondrial OS=Sus scrofa OX=9823 GN=ATP5ME PE=3 SV=4;tr|A0A481C134|A0A481C134_PIG ATP synthase subunit e, mitochondrial OS=Sus scrofa OX=9823 PE=4 SV=1;tr|A0A480WF51|A0A480WF51_PIG ATP synthase subunit e, mito	ATP synthase subunit e, mitochondrial (ATPase subunit e) (ATP synthase membrane subunit e)	ATP5ME ATP5I	11	1	1	1	1	1	1	1	1	1	16.9	16.9	16.9	8.2314	71	0.002991	6.3317	16.9	16.9	0	0	0	0
Q9GLJ3	Q9GLJ3;A0A481BKE0;A0A481D370;A0A480N8K3;A0A480VKD4;A0A481CB63;A0A480X9X6;A0A480KAG0;A0A480YMF5;F1S8T7;A0A481DGT9	tr|Q9GLJ3|Q9GLJ3_PIG Nucleoplasmin 3-like protein (Fragment) OS=Sus scrofa OX=9823 PE=4 SV=1;tr|A0A481BKE0|A0A481BKE0_PIG Nucleoplasmin-3 OS=Sus scrofa OX=9823 PE=4 SV=1;tr|A0A481D370|A0A481D370_PIG Nucleoplasmin-3 (Fragment) OS=Sus scrofa OX=9823 PE=4 SV=	Nucleoplasmin 3-like protein (Fragment)		11	1	1	1	1	1	1	1	1	1	16.5	16.5	16.5	8.7599	79	0.0010905	6.9958	16.5	16.5	0	0	0	0
Q7M364	Q7M364;F2Z5E2;Q19AZ5;A0A480E173;A7YB36	tr|Q7M364|Q7M364_PIG Antithrombin III OS=Sus scrofa domesticus OX=9825 PE=1 SV=1;tr|F2Z5E2|F2Z5E2_PIG Antithrombin-III OS=Sus scrofa OX=9823 GN=SERPINC1 PE=1 SV=1;tr|Q19AZ5|Q19AZ5_PIG Antithrombin protein OS=Sus scrofa OX=9823 PE=2 SV=1;tr|A0A480E173|A0A48	Antithrombin-III (Serpin C1)		6	4	1	1	4	2	1	1	1	1	8.1	2.1	2.1	48.936	431	0.001073	6.8238	8.1	4.2	27006000	24195000	964490	864100
Q04967	Q04967;A0A0B8S070;A0A480R9X1;A0A480DX30;A0A480YXZ9	sp|Q04967|HSP76_PIG Heat shock 70 kDa protein 6 OS=Sus scrofa OX=9823 GN=HSPA6 PE=1 SV=1;tr|A0A0B8S070|A0A0B8S070_PIG Heat shock 70kDa protein 6 (HSP70B) OS=Sus scrofa domesticus OX=9825 GN=HSPA6 PE=3 SV=1;tr|A0A480R9X1|A0A480R9X1_PIG Heat shock 70 kDa pr	Heat shock 70 kDa protein 6 (Heat shock 70 kDa protein B')	HSPA6 HSP70B'	5	2	1	1	2	1	1	1	1	1	2.8	1.7	1.7	71.108	643	0.0011299	7.845	2.8	1.7	0	0	0	0
P62863	P62863;A0A286ZY72;A0A480KHR9;A0A480TIL6;A0A480KQS1;A0A480MA90;A0A480TEZ2;A0A480TI21;A0A481DC88;A0A287B5D7;A0A480VHU8;A0A480XR73;A0A480X4H9;A0A481CLV0;A0A480W155;A0A480VBP7;W5RWF1;A0A480THS8;A0A480THF5;A0A480WZY9;A0A480TKP1;A0A480THF0;A0A480VF81;A0A480VF10;A0A480VCW5;A0A481D942;A0A480VBP1;A0A480LWH9;A0A480TEW7;A0A480TEW9;A0A480TEY2;A0A480TG22;A0A480TI52;A0A481DMI4	sp|P62863|RS30_PIG 40S ribosomal protein S30 OS=Sus scrofa OX=9823 GN=FAU PE=3 SV=1;tr|A0A286ZY72|A0A286ZY72_PIG 40S ribosomal protein S30 OS=Sus scrofa OX=9823 PE=3 SV=1;tr|A0A480KHR9|A0A480KHR9_PIG 40S ribosomal protein S30 (Fragment) OS=Sus scrofa OX=98	40S ribosomal protein S30	FAU	34	1	1	1	1	1	1	1	1	1	16.9	16.9	16.9	6.6478	59	0	11.277	16.9	16.9	654670000	390470000	327330000	195230000
M3UZ42	M3UZ42;A0A481D9Z5;A0A480XPE0;A0A480V155;A0A480XAX8;A0A480PAP9;A0A481CCJ7	tr|M3UZ42|M3UZ42_PIG Ubiquitin-fold modifier 1 OS=Sus scrofa OX=9823 GN=UFM1 PE=1 SV=1;tr|A0A481D9Z5|A0A481D9Z5_PIG Ubiquitin-fold modifier 1 isoform 1 (Fragment) OS=Sus scrofa OX=9823 PE=4 SV=1;tr|A0A480XPE0|A0A480XPE0_PIG Ubiquitin-fold modifier 1 isofor	Ubiquitin-fold modifier 1	UFM1	7	2	2	2	1	1	1	1	1	1	27.1	27.1	27.1	9.1175	85	0	12.936	9.4	17.6	0	0	0	0
M3TYE1	M3TYE1;M3VH47;A0A480Q1F0;A0A480LEB4;A0A480XMN9;A0A480Z1C8;A0A480SRP8;A0A481BHA1;A0A481BHA0;A0A480UMW7;A0A480VIQ5;A0A480V3M5;A0A480M2C9;A0A480VC83;A0A480NU64;A0A480ELT0	tr|M3TYE1|M3TYE1_PIG Casein kinase 1, delta tv2 OS=Sus scrofa OX=9823 GN=CSNK1D PE=2 SV=1;tr|M3VH47|M3VH47_PIG Casein kinase 1, delta tv1 OS=Sus scrofa OX=9823 GN=CSNK1D PE=2 SV=1;tr|A0A480Q1F0|A0A480Q1F0_PIG Casein kinase I isoform delta isoform 1 OS=Sus	Casein kinase 1, delta tv2	CSNK1D	16	1	1	1	1	1	1	1	1	1	3.4	3.4	3.4	46.804	409	0.0010953	7.0337	3.4	3.4	0	0	0	0
K7GNE6	K7GNE6;A0A480MMB9;A0A480XCR9;A0A480ZH47;A0A480KHM3;A0A480Z2R3;A0A480MH44;A0A480LZF9;A0A480KF82;A0A480LBY2;A0A480XIA0;A0A480KPA0;A0A480WV89;A0A480WV91;A0A480WVI1;A0A480QSH8	tr|K7GNE6|K7GNE6_PIG 4F5 domain-containing protein OS=Sus scrofa OX=9823 GN=ZNF706 PE=4 SV=1;tr|A0A480MMB9|A0A480MMB9_PIG Zinc finger protein 706 OS=Sus scrofa OX=9823 PE=4 SV=1;tr|A0A480XCR9|A0A480XCR9_PIG Zinc finger protein 706 OS=Sus scrofa OX=9823 PE=	Zinc finger protein 706	ZNF706	16	1	1	1	1	1	1	1	1	1	15.8	15.8	15.8	8.4977	76	0.0011223	7.4717	15.8	15.8	0	0	0	0
F8S323	F8S323;F8S326;O62708;Q9N1T7;A0A480QK39;A0A481DMW0	tr|F8S323|F8S323_PIG Gag protein OS=Sus scrofa OX=9823 PE=4 SV=1;tr|F8S326|F8S326_PIG Gag protein OS=Sus scrofa OX=9823 PE=4 SV=1;tr|O62708|O62708_PIG Gag protein OS=Sus scrofa OX=9823 PE=2 SV=1;tr|Q9N1T7|Q9N1T7_PIG Gag-pol (Fragment) OS=Sus scrofa domesti	Gag protein		37	11	2	1	7	7	1	2	1	1	26.9	5.5	1.9	59.607	524	0	19.631	16.6	16	0	0	0	0
F6PRR7	F6PRR7;A0A481B5J7;A0A480PHZ5;C0SW08;A0A481CZY5;A0A480PJA4;A0A480MMV3;A0A480DZA6	tr|F6PRR7|F6PRR7_PIG Protein kinase domain-containing protein OS=Sus scrofa OX=9823 GN=CDK1 PE=1 SV=1;tr|A0A481B5J7|A0A481B5J7_PIG Cyclin-dependent kinase 1 isoform 1 (Fragment) OS=Sus scrofa OX=9823 PE=3 SV=1;tr|A0A480PHZ5|A0A480PHZ5_PIG Cyclin-dependent	Protein kinase domain-containing protein	CDK1	8	2	1	1	2	2	1	1	1	1	8.3	5.3	5.3	30.404	266	0.0010811	6.915	8.3	8.3	0	0	0	0
F2Z5P1	F2Z5P1;B1PEY3;A0A480Y5V5;A0A481C9J8;A0A480PYC7;A0A480RBZ2;A0A480P6S2;A0A480KU30;A0A480QVG1;A0A480RN38;A0A481CRC2;A0A480R8L0;A0A480R7A0	tr|F2Z5P1|F2Z5P1_PIG Histone H2A OS=Sus scrofa OX=9823 GN=H2AFV PE=3 SV=2;tr|B1PEY3|B1PEY3_PIG Histone H2A OS=Sus scrofa OX=9823 GN=H2A.Z PE=2 SV=1;tr|A0A480Y5V5|A0A480Y5V5_PIG Histone H2A (Fragment) OS=Sus scrofa OX=9823 PE=3 SV=1;tr|A0A481C9J8|A0A481C9J8	Histone H2A	H2AZ2	13	3	1	1	3	2	1	1	1	1	20.3	7.8	7.8	13.509	128	0.0010753	6.833	20.3	14.8	0	0	0	0
F2Z5J5	F2Z5J5	tr|F2Z5J5|F2Z5J5_PIG Enhancer of rudimentary homolog OS=Sus scrofa OX=9823 GN=ERH PE=1 SV=1	Enhancer of rudimentary homolog	ERH	1	1	1	1	1	1	1	1	1	1	10.6	10.6	10.6	12.259	104	0	18.543	10.6	10.6	0	0	0	0
F2Z5B7	F2Z5B7;A0A480PZL1;A0A481D3F7;A0A481CX16;A0A481CYQ8;A0A480EGY9;A0A480QYZ7;A0A480YMQ0	tr|F2Z5B7|F2Z5B7_PIG 40S ribosomal protein S27 OS=Sus scrofa OX=9823 GN=RPS27L PE=1 SV=1;tr|A0A480PZL1|A0A480PZL1_PIG 40S ribosomal protein S27 OS=Sus scrofa OX=9823 PE=3 SV=1;tr|A0A481D3F7|A0A481D3F7_PIG 40S ribosomal protein S27 OS=Sus scrofa OX=9823 PE=	40S ribosomal protein S27	RPS27L	8	2	1	1	2	2	1	1	1	1	22.6	13.1	13.1	9.4771	84	0.0010438	6.6182	22.6	22.6	0	0	0	0
F2Z4Y8	F2Z4Y8;A0A480Q3L1;A0A480QMH2;A0A481AN72	tr|F2Z4Y8|F2Z4Y8_PIG Ribosomal_S17_N domain-containing protein OS=Sus scrofa OX=9823 GN=RPS11 PE=1 SV=1;tr|A0A480Q3L1|A0A480Q3L1_PIG 40S ribosomal protein S11 OS=Sus scrofa OX=9823 PE=3 SV=1;tr|A0A480QMH2|A0A480QMH2_PIG 40S ribosomal protein S11 (Fragment)	40S ribosomal protein S11	RPS11	10	9	1	1	9	8	1	1	1	1	47.5	11.4	11.4	18.431	158	0	9.3576	47.5	46.8	0	0	0	0
F1SD77	F1SD77;A0A480UB47	tr|F1SD77|F1SD77_PIG Leydig cell tumor 10 kDa protein homolog OS=Sus scrofa OX=9823 GN=C19orf53 PE=4 SV=1;tr|A0A480UB47|A0A480UB47_PIG Leydig cell tumor 10 kDa protein homolog (Fragment) OS=Sus scrofa OX=9823 PE=4 SV=1	Chromosome 2 C19orf53 homolog (Leydig cell tumor 10 kDa protein homolog)	C2H19orf53 C19orf53	2	1	1	1	1	1	1	1	1	1	8.2	8.2	8.2	10.523	98	0.009311	6.0481	8.2	8.2	0	0	0	0
F1SCG7	F1SCG7;I3LKU6;A0A480EA58;A0A480UWI5;A0A480V0T3;A0A480UWD1;A0A481BMB0;A0A481BI21;A0A287B436;A0A480J580;A0A480RR85	tr|F1SCG7|F1SCG7_PIG Uncharacterized protein OS=Sus scrofa OX=9823 GN=DDX24 PE=4 SV=2;tr|I3LKU6|I3LKU6_PIG Uncharacterized protein OS=Sus scrofa OX=9823 GN=DDX24 PE=4 SV=2;tr|A0A480EA58|A0A480EA58_PIG ATP-dependent RNA helicase DDX24 OS=Sus scrofa OX=9823	RNA helicase (EC 3.6.4.13)	DDX24	11	8	1	1	8	4	1	1	1	1	12	1.3	1.3	91.369	819	0.003009	6.381	12	6	0	0	0	0
F1SA98	F1SA98;A0A480YJH5;A0A480YIH8;A0A480Z646;A0A480TTI4;A0A480Z124;A0A480W7S1;A0A480TYV4;A0A480DWF6;A0A480NG10;A0A481C676	tr|F1SA98|F1SA98_PIG 14_3_3 domain-containing protein OS=Sus scrofa OX=9823 GN=YWHAQ PE=1 SV=3;tr|A0A480YJH5|A0A480YJH5_PIG 14-3-3 protein theta (Fragment) OS=Sus scrofa OX=9823 PE=3 SV=1;tr|A0A480YIH8|A0A480YIH8_PIG 14-3-3 protein theta OS=Sus scrofa OX=9	Tyrosine 3-monooxygenase/tryptophan 5-monooxygenase activation protein theta	YWHAQ	11	4	1	1	4	2	1	1	1	1	16.3	5.7	5.7	27.764	245	0	22.457	16.3	8.6	0	0	0	0
F1S5D4	F1S5D4;A0A480XWX6;A0A480L7D1;A0A480JPN0;A0A480DV55;A0A480XEW6;A0A480YYW3	tr|F1S5D4|F1S5D4_PIG Uncharacterized protein OS=Sus scrofa OX=9823 GN=ZNF281 PE=4 SV=2;tr|A0A480XWX6|A0A480XWX6_PIG Zinc finger protein 281 isoform 1 OS=Sus scrofa OX=9823 PE=4 SV=1;tr|A0A480L7D1|A0A480L7D1_PIG Zinc finger protein 281 isoform 1 OS=Sus scro	Uncharacterized protein	ZNF281	7	3	3	3	1	1	1	1	1	1	6	6	6	93.097	870	0	19.527	1.6	0.9	0	0	0	0
F1S459	F1S459;A0A480UJI3;A0A480NGJ0	tr|F1S459|F1S459_PIG Uncharacterized protein OS=Sus scrofa OX=9823 GN=TERF2IP PE=1 SV=2;tr|A0A480UJI3|A0A480UJI3_PIG Telomeric repeat-binding factor 2-interacting protein 1 OS=Sus scrofa OX=9823 PE=4 SV=1;tr|A0A480NGJ0|A0A480NGJ0_PIG Telomeric repeat-bindi	Telomeric repeat-binding factor 2-interacting protein 1 (TERF2-interacting telomeric protein 1) (Repressor/activator protein 1 homolog)	TERF2IP	3	1	1	1	1	1	1	1	1	1	2	2	2	44.313	401	0.006654	6.1454	2	2	0	0	0	0
F1S2K2	F1S2K2;A0A480QFB6;A0A480EKV3;A0A480WZR2	tr|F1S2K2|F1S2K2_PIG U3 small nucleolar RNA-associated protein 15 homolog OS=Sus scrofa OX=9823 GN=UTP15 PE=4 SV=2;tr|A0A480QFB6|A0A480QFB6_PIG U3 small nucleolar RNA-associated protein 15 homolog isoform X1 OS=Sus scrofa OX=9823 PE=4 SV=1;tr|A0A480EKV3|A0	U3 small nucleolar RNA-associated protein 15 homolog	UTP15	4	2	2	2	1	1	1	1	1	1	4.4	4.4	4.4	58.385	518	0	12.484	2.5	2.5	0	0	0	0
F1RXX7	F1RXX7;A7E1T9;A0A480DPS7;A0A480TRB3	tr|F1RXX7|F1RXX7_PIG RRM domain-containing protein OS=Sus scrofa OX=9823 GN=NIFK PE=4 SV=2;tr|A7E1T9|A7E1T9_PIG Proliferation-related Ki-67 antigen OS=Sus scrofa OX=9823 GN=MKI67 PE=2 SV=1;tr|A0A480DPS7|A0A480DPS7_PIG MKI67 FHA domain-interacting nucleolar	Nucleolar protein interacting with the FHA domain of MKI67	NIFK	5	5	5	1	4	3	4	3	1	1	24.8	24.8	4.4	34.057	294	0	60.587	20.1	12.9	0	0	0	0
F1RQB6	F1RQB6;A0A286ZTN5	tr|F1RQB6|F1RQB6_PIG Uncharacterized protein OS=Sus scrofa OX=9823 GN=G3BP1 PE=1 SV=3;tr|A0A286ZTN5|A0A286ZTN5_PIG Ras GTPase-activating protein-binding protein 1 OS=Sus scrofa OX=9823 GN=G3BP1 PE=1 SV=1	G3BP stress granule assembly factor 1	G3BP1	2	1	1	1	1	1	1	1	1	1	2.7	2.7	2.7	45.354	403	0.0048638	6.2358	2.7	2.7	0	0	0	0
F1RLG4	F1RLG4;A0A480V4J4;A0A480EJ93	tr|F1RLG4|F1RLG4_PIG Signal recognition particle 19 kDa protein isoform 1 OS=Sus scrofa OX=9823 GN=SRP19 PE=1 SV=1;tr|A0A480V4J4|A0A480V4J4_PIG Signal recognition particle 19 kDa protein isoform 1 OS=Sus scrofa OX=9823 PE=4 SV=1;tr|A0A480EJ93|A0A480EJ93_PI	Signal recognition particle 19 (Signal recognition particle 19 kDa protein isoform 1)	SRP19	3	1	1	1	1	1	1	1	1	1	10.4	10.4	10.4	16.156	144	0	26.821	10.4	10.4	0	0	0	0
F1RIG0	F1RIG0	tr|F1RIG0|F1RIG0_PIG Nicotinamide-nucleotide adenylyltransferase OS=Sus scrofa OX=9823 GN=NMNAT1 PE=3 SV=2	Nicotinamide-nucleotide adenylyltransferase (EC 2.7.7.1) (EC 2.7.7.18) (Nicotinate-nucleotide adenylyltransferase)	NMNAT1	1	2	2	1	1	2	1	2	1	1	7.8	7.8	3.9	32.098	281	0	12.318	3.9	7.8	0	0	0	0
D3Y268	D3Y268;A0A480LMC2;A0A480LKF9	tr|D3Y268|D3Y268_PIG Pleckstrin homology-like domain family A member 2 OS=Sus scrofa OX=9823 GN=PHLDA2 PE=2 SV=1;tr|A0A480LMC2|A0A480LMC2_PIG Pleckstrin homology-like domain family A member 2 OS=Sus scrofa OX=9823 PE=4 SV=1;tr|A0A480LKF9|A0A480LKF9_PIG Ple	Pleckstrin homology-like domain family A member 2	PHLDA2	3	1	1	1	1	1	1	1	1	1	9.9	9.9	9.9	14.883	131	0	10.179	9.9	9.9	0	0	0	0
B6CVL5	B6CVL5;A0A481A1S2;A0A480NZI6;A0A480EF62	tr|B6CVL5|B6CVL5_PIG High mobility group AT-hook 1 transcript variant 2 OS=Sus scrofa OX=9823 GN=HMGA1 PE=2 SV=1;tr|A0A481A1S2|A0A481A1S2_PIG High mobility group protein HMG-I/HMG-Y isoform b OS=Sus scrofa OX=9823 PE=4 SV=1;tr|A0A480NZI6|A0A480NZI6_PIG Hig	High mobility group AT-hook 1 transcript variant 2	HMGA1	4	3	3	1	3	2	3	2	1	1	22.9	22.9	14.6	10.649	96	0	19.467	22.9	22.9	0	0	0	0
A0A481DWG4	A0A481DWG4;A0A480RFK8;A0A481BB34;A0A287B3X6;A0A481DIW0;A0A480NXN3;A0A480MIL5;A0A480XNQ8;A0A481C5X8;A0A480U3T2;A0A480E4D1	tr|A0A481DWG4|A0A481DWG4_PIG Activator of basal transcription 1 OS=Sus scrofa OX=9823 PE=4 SV=1;tr|A0A480RFK8|A0A480RFK8_PIG Activator of basal transcription 1 (Fragment) OS=Sus scrofa OX=9823 PE=4 SV=1;tr|A0A481BB34|A0A481BB34_PIG Activator of basal trans	Activator of basal transcription 1		11	3	3	3	1	1	1	1	1	1	12.4	12.4	12.4	28.497	249	0	19.612	3.6	3.6	0	0	0	0
A0A481DMY0	A0A481DMY0;A0A481D6R4;A0A480MN43;A0A287BGL3;Q29214;A0A480JTM0;A0A480S0C7;A0A480MTU5;A0A480JK31;A0A480M0W6;A0A481CGR5;A0A480VF74;A0A480ZH17;A0A287AY54;A0A480JL90;A0A480P2X9;A0A480P8K5;A0A480VFW1;A0A480W270;A0A481DJ81;A0A481DMH4;A0A480NH62;A0A480NH46;A0A480LWC2	tr|A0A481DMY0|A0A481DMY0_PIG 60S acidic ribosomal protein P0-like OS=Sus scrofa OX=9823 PE=4 SV=1;tr|A0A481D6R4|A0A481D6R4_PIG 60S acidic ribosomal protein P0 OS=Sus scrofa OX=9823 PE=4 SV=1;tr|A0A480MN43|A0A480MN43_PIG 60S acidic ribosomal protein P0 OS=S	60S acidic ribosomal protein P0-like		24	1	1	1	1	1	1	1	1	1	9.6	9.6	9.6	13.163	115	0.0011364	8.2318	9.6	9.6	0	0	0	0
A0A481DKJ8	A0A481DKJ8	tr|A0A481DKJ8|A0A481DKJ8_PIG Actin, alpha skeletal muscle-like OS=Sus scrofa OX=9823 PE=3 SV=1	Actin, alpha skeletal muscle-like		1	1	1	1	1	1	1	1	1	1	8.5	8.5	8.5	14.572	130	0	14.243	8.5	8.5	91291000	96323000	18258000	19265000
A0A481DH57	A0A481DH57;A0A480UNB2;A0A480RZJ2;A0A480RCW0;A0A480X269;A0A480SXI6;A0A480WY14;A0A287AN25;A0A480UHI2;A0A480UCC9;A0A481DIX4;A0A481D536;A0A480UA95;A0A480UTY8;A0A480UPN7;A0A480UQ00;A0A480USF8;A0A480UVA2;A0A480DNS2	tr|A0A481DH57|A0A481DH57_PIG Splicing factor 3A subunit 2 OS=Sus scrofa OX=9823 PE=4 SV=1;tr|A0A480UNB2|A0A480UNB2_PIG Splicing factor 3A subunit 2 OS=Sus scrofa OX=9823 PE=4 SV=1;tr|A0A480RZJ2|A0A480RZJ2_PIG Splicing factor 3A subunit 2 OS=Sus scrofa OX=9	Splicing factor 3A subunit 2		19	1	1	1	1	1	1	1	1	1	6.6	6.6	6.6	24.452	212	0	37.741	6.6	6.6	0	0	0	0
A0A481DGU8	A0A481DGU8;A0A480W5H0;A0A480W352;A0A480NGV1;Q95281;A0A480TX45;A0A480NZA6;A0A481D9X9;A0A480SBL9;A0A480KPQ6;A0A480MSK6;A0A480NEW4	tr|A0A481DGU8|A0A481DGU8_PIG 60S ribosomal protein L29 (Fragment) OS=Sus scrofa OX=9823 PE=4 SV=1;tr|A0A480W5H0|A0A480W5H0_PIG 60S ribosomal protein L29 OS=Sus scrofa OX=9823 PE=4 SV=1;tr|A0A480W352|A0A480W352_PIG 60S ribosomal protein L29 OS=Sus scrofa OX	60S ribosomal protein L29 (Fragment)		12	1	1	1	1	1	1	1	1	1	13.4	13.4	13.4	14.499	134	0	26.166	13.4	13.4	0	0	0	0
A0A481DEP0	A0A481DEP0;A0A480N5T8;A0A481DHT9;A0A480UHE7;A0A480LV01;A0A286ZT79;A0A480XRK3;A0A480VS80;A0A480MB18;A0A480NGM6;A0A480SBX4;A0A480KWV6;A0A480XC31;A0A480U0G4;A0A480WNG7;A0A480ZB61;A0A286ZY98;A0A481DKE2;A0A480LA72;A0A481DPX5;A0A480K1A5;A0A481BMK5;A0A480UEP6	tr|A0A481DEP0|A0A481DEP0_PIG DNA-directed RNA polymerases I and III subunit RPAC1 isoform X1 (Fragment) OS=Sus scrofa OX=9823 PE=4 SV=1;tr|A0A480N5T8|A0A480N5T8_PIG DNA-directed RNA polymerases I and III subunit RPAC1 isoform 1 OS=Sus scrofa OX=9823 PE=4 S	DNA-directed RNA polymerases I and III subunit RPAC1 isoform X1 (Fragment)		23	2	2	2	1	1	1	1	1	1	9.4	9.4	9.4	40.436	362	0	11.009	3.6	5.8	0	0	0	0
A0A481DBJ5	A0A481DBJ5;A0A287BMH8;A0A480UD10;A0A481CJL1;A0A480EFC5;A0A480P0F4;A0A480X776;A0A480P973	tr|A0A481DBJ5|A0A481DBJ5_PIG Ribonucloprotein OS=Sus scrofa OX=9823 PE=3 SV=1;tr|A0A287BMH8|A0A287BMH8_PIG Ribonucloprotein OS=Sus scrofa OX=9823 GN=NHP2 PE=1 SV=1;tr|A0A480UD10|A0A480UD10_PIG Ribonucloprotein OS=Sus scrofa OX=9823 PE=3 SV=1;tr|A0A481CJL1|	Ribonucloprotein		8	2	2	2	1	1	1	1	1	1	16.8	16.8	16.8	19.378	173	0	11.852	5.8	5.8	15014000	0	1876800	0
A0A481D4V4	A0A481D4V4;A0A480UE09;A0A480KMM5;A0A480KL02;A0A480PRK0;A0A287ADG7;A0A480YRA5;A0A480N7N4;I3LPJ3;A0A480UN92;A0A480UAX4;A0A480ELL2;A0A480WQU3;A0A480P9P2	tr|A0A481D4V4|A0A481D4V4_PIG SH3 domain-containing protein 21 isoform X8 (Fragment) OS=Sus scrofa OX=9823 PE=4 SV=1;tr|A0A480UE09|A0A480UE09_PIG SH3 domain-containing protein 21 isoform X8 (Fragment) OS=Sus scrofa OX=9823 PE=4 SV=1;tr|A0A480KMM5|A0A480KMM5	SH3 domain-containing protein 21 isoform X8 (Fragment)		14	2	2	2	1	1	1	1	1	1	7.1	7.1	7.1	36.002	323	0	12.296	4	3.1	0	0	0	0
A0A481D2M5	A0A481D2M5;F1RPE5;A0A480ITR1;A0A480M727;A0A480Z287;A0A480U0P9;A0A480EEM2;A0A481AFI6;A0A480MAR3;A0A480U0F8;A0A480V0E2;A0A480U2L5	tr|A0A481D2M5|A0A481D2M5_PIG Pescadillo homolog isoform 1 (Fragment) OS=Sus scrofa OX=9823 PE=3 SV=1;tr|F1RPE5|F1RPE5_PIG Pescadillo homolog OS=Sus scrofa OX=9823 GN=PES1 PE=3 SV=3;tr|A0A480ITR1|A0A480ITR1_PIG Pescadillo homolog OS=Sus scrofa OX=9823 GN=PE	Pescadillo homolog isoform 1 (Fragment)		12	6	1	1	6	4	1	1	1	1	10.2	1.8	1.8	64.47	558	0	8.9937	10.2	7	0	0	0	0
A0A481CE51	A0A481CE51;A0A480VBR3;F1RWM0;A0A481CGP1;A0A480ZZE4;A0A480EIA3;A0A480LC72	tr|A0A481CE51|A0A481CE51_PIG Zinc finger C2HC domain-containing protein 1A isoform X2 OS=Sus scrofa OX=9823 PE=4 SV=1;tr|A0A480VBR3|A0A480VBR3_PIG Zinc finger C2HC domain-containing protein 1A OS=Sus scrofa OX=9823 PE=4 SV=1;tr|F1RWM0|F1RWM0_PIG Zinc finge	Zinc finger C2HC domain-containing protein 1A isoform X2		7	2	2	2	1	1	1	1	1	1	5.3	5.3	5.3	34.76	319	0	11.35	2.8	2.8	0	0	0	0
A0A481BZ34	A0A481BZ34;I3L9J0;A0A481BQL9;A0A480T092;A0A480MKY4;A0A481BNE3;A0A480SX91;A0A480SUN6;A0A480QAZ7;A0A480KS84;A0A480QFL6;A0A480Q3M8;A0A480KR91;A0A480UXH4;A0A480UBF9	tr|A0A481BZ34|A0A481BZ34_PIG 39S ribosomal protein L55, mitochondrial isoform X1 OS=Sus scrofa OX=9823 PE=4 SV=1;tr|I3L9J0|I3L9J0_PIG Uncharacterized protein OS=Sus scrofa OX=9823 GN=MRPL55 PE=1 SV=2;tr|A0A481BQL9|A0A481BQL9_PIG 39S ribosomal protein L55,	39S ribosomal protein L55, mitochondrial isoform X1		15	1	1	1	1	1	1	1	1	1	17.3	17.3	17.3	12.228	104	0.0010604	6.7394	17.3	17.3	0	0	0	0
A0A481BYW1	A0A481BYW1;A0A480XVZ7;A0A481D330;A0A480SUP4;A0A480SUI8;A0A480UR87;F1RMF9;A0A480Q5H0;A0A480NVV2;A0A480KFB7;A0A480E564	tr|A0A481BYW1|A0A481BYW1_PIG Protein FAM111B isoform a OS=Sus scrofa OX=9823 PE=4 SV=1;tr|A0A480XVZ7|A0A480XVZ7_PIG Protein FAM111B isoform a OS=Sus scrofa OX=9823 PE=4 SV=1;tr|A0A481D330|A0A481D330_PIG Protein FAM111B isoform a OS=Sus scrofa OX=9823 PE=4	Protein FAM111B isoform a		11	1	1	1	1	1	1	1	1	1	2.8	2.8	2.8	53.899	466	0.0029791	6.3224	2.8	2.8	0	0	0	0
A0A481BWT9	A0A481BWT9;A0A286ZNN1;I3LFN8;A0A480DF22	tr|A0A481BWT9|A0A481BWT9_PIG Plakophilin-3 isoform PKP3a OS=Sus scrofa OX=9823 PE=4 SV=1;tr|A0A286ZNN1|A0A286ZNN1_PIG Uncharacterized protein OS=Sus scrofa OX=9823 GN=PKP3 PE=1 SV=1;tr|I3LFN8|I3LFN8_PIG Uncharacterized protein OS=Sus scrofa OX=9823 GN=PKP3	Plakophilin-3 isoform PKP3a		9	3	3	3	1	1	1	1	1	1	4.5	4.5	4.5	86.813	796	0	20.668	1.3	1	0	0	0	0
A0A481BJC6	A0A481BJC6;A0A480RZZ3;A0A480KDQ0;F1S878;A0A480P4I5;A0A480E1B8	tr|A0A481BJC6|A0A481BJC6_PIG Syntenin-2 isoform a (Fragment) OS=Sus scrofa OX=9823 PE=4 SV=1;tr|A0A480RZZ3|A0A480RZZ3_PIG Syntenin-2 isoform a OS=Sus scrofa OX=9823 PE=4 SV=1;tr|A0A480KDQ0|A0A480KDQ0_PIG Syntenin-2 isoform a OS=Sus scrofa OX=9823 PE=4 SV=1	Syntenin-2 isoform a (Fragment)		6	1	1	1	1	1	1	1	1	1	4.9	4.9	4.9	24.824	223	0.0048077	6.1993	4.9	4.9	0	0	0	0
A0A481BBM5	A0A481BBM5;K9J6J9;I3L777;A0A481A6A5;A0A287B0E7;A0A287A7X5;A0A481CPS4;A0A287BDQ6;A0A287A4S4;A0A480PUU7;A0A480PWG8;A0A481CYE7;A0A481DB13;A0A480MEJ7	tr|A0A481BBM5|A0A481BBM5_PIG RNA polymerase II-associated protein 3 isoform 1 OS=Sus scrofa OX=9823 PE=4 SV=1;tr|K9J6J9|K9J6J9_PIG RNA polymerase II-associated protein 3 (Fragment) OS=Sus scrofa OX=9823 GN=RPAP3 PE=2 SV=1;tr|I3L777|I3L777_PIG TPR_REGION do	RNA polymerase II-associated protein 3 isoform 1		14	2	2	2	1	1	1	1	1	1	4.1	4.1	4.1	66.936	590	0	12.732	2	2	0	0	0	0
A0A481B5Y3	A0A481B5Y3;A0A480PFW7;A0A480PEQ6;A0A481A262;A0A286ZU25;F1S8D4;A0A480YSR3;A0A480TUM0;A0A480RMI8	tr|A0A481B5Y3|A0A481B5Y3_PIG Methylosome protein 50 isoform 3 OS=Sus scrofa OX=9823 PE=4 SV=1;tr|A0A480PFW7|A0A480PFW7_PIG Methylosome protein 50 isoform 2 (Fragment) OS=Sus scrofa OX=9823 PE=4 SV=1;tr|A0A480PEQ6|A0A480PEQ6_PIG Methylosome protein 50 isofo	Methylosome protein 50 isoform 3		9	3	3	3	1	1	1	1	1	1	14.9	14.9	14.9	33.802	316	0	24.377	4.7	4.7	0	0	0	0
A0A481AYD2	A0A481AYD2;F1RPY9;A0A480R0K3;A0A480RMG6;A0A480RGZ3;A0A480PEF0;A0A480EBA4;A0A480ULH5	tr|A0A481AYD2|A0A481AYD2_PIG N-alpha-acetyltransferase 40 isoform 1 (Fragment) OS=Sus scrofa OX=9823 PE=4 SV=1;tr|F1RPY9|F1RPY9_PIG N-acetyltransferase domain-containing protein OS=Sus scrofa OX=9823 GN=NAA40 PE=4 SV=2;tr|A0A480R0K3|A0A480R0K3_PIG N-alpha-	N-alpha-acetyltransferase 40 isoform 1 (Fragment)		8	2	2	2	1	1	1	1	1	1	14.6	14.6	14.6	24.952	219	0	12.452	5.5	5.5	0	0	0	0
A0A481AY63	A0A481AY63;A0A480Q3M6;A0A481DVA9;A0A480YHU9;F1ST67;A0A481D7Y9;A0A481CZV9;A0A480X6Y7;A0A480YD79;A0A480XA87;A0A480YN23;A0A481DCN5	tr|A0A481AY63|A0A481AY63_PIG Exosome complex component RRP40 (Fragment) OS=Sus scrofa OX=9823 PE=4 SV=1;tr|A0A480Q3M6|A0A480Q3M6_PIG Exosome complex component RRP40 isoform 1 OS=Sus scrofa OX=9823 PE=4 SV=1;tr|A0A481DVA9|A0A481DVA9_PIG Exosome complex comp	Exosome complex component RRP40 (Fragment)		12	1	1	1	1	1	1	1	1	1	5.3	5.3	5.3	22.45	206	0.0010571	6.7086	5.3	5.3	0	0	0	0
A0A481AWW5	A0A481AWW5;A0A480UY77;A0A480PCF3;A0A480NWL2;A0A287AAU6;A0A480UVT4;A0A286ZRM0;A0A480EAG2	tr|A0A481AWW5|A0A481AWW5_PIG Chromobox protein homolog 6 isoform 1 (Fragment) OS=Sus scrofa OX=9823 PE=4 SV=1;tr|A0A480UY77|A0A480UY77_PIG Chromobox protein homolog 6 isoform 1 (Fragment) OS=Sus scrofa OX=9823 PE=4 SV=1;tr|A0A480PCF3|A0A480PCF3_PIG Chromob	Chromobox protein homolog 6 isoform 1 (Fragment)		8	1	1	1	1	1	1	1	1	1	6.6	6.6	6.6	26.426	256	0	38.76	6.6	6.6	0	0	0	0
A0A481AWE1	A0A481AWE1;A0A481A448;A0A480ULA0;A0A481BWE9;A0A481BW21;F1RSH4;A0A480XFK0;A0A481BJ82;A0A480JUA1;A0A480EEI3	tr|A0A481AWE1|A0A481AWE1_PIG U3 small nucleolar RNA-associated protein 18 homolog OS=Sus scrofa OX=9823 PE=4 SV=1;tr|A0A481A448|A0A481A448_PIG U3 small nucleolar RNA-associated protein 18 homolog OS=Sus scrofa OX=9823 PE=4 SV=1;tr|A0A480ULA0|A0A480ULA0_PIG	U3 small nucleolar RNA-associated protein 18 homolog		10	1	1	1	1	1	1	1	1	1	2.8	2.8	2.8	44.068	394	0.0093197	6.0527	2.8	2.8	0	0	0	0
A0A481AV55	A0A481AV55;A0A480YZR2;A0A480X0G2;A0A481D700;A0A480YE76;A0A480UGN8;F1SPP8	tr|A0A481AV55|A0A481AV55_PIG Cytoskeleton-associated protein 4 OS=Sus scrofa OX=9823 PE=4 SV=1;tr|A0A480YZR2|A0A480YZR2_PIG Cytoskeleton-associated protein 4 OS=Sus scrofa OX=9823 PE=4 SV=1;tr|A0A480X0G2|A0A480X0G2_PIG Cytoskeleton-associated protein 4 (Fr	Cytoskeleton-associated protein 4		7	28	1	1	26	20	1	1	1	1	53.2	2.4	2.4	59.708	541	0	15.619	48.2	38.6	194690000	90533000	5562500	2586700
A0A481ARM2	A0A481ARM2;A0A480WZD6;A0A480X5T7;A0A480QGI2;I3LCB2;A0A480YCL5;A0A481D2R9;A0A480KAD5	tr|A0A481ARM2|A0A481ARM2_PIG DNA-directed RNA polymerases I, II, and III subunit RPABC3 isoform 2 OS=Sus scrofa OX=9823 PE=4 SV=1;tr|A0A480WZD6|A0A480WZD6_PIG DNA-directed RNA polymerases I, II, and III subunit RPABC3 isoform X1 OS=Sus scrofa OX=9823 PE=4	DNA-directed RNA polymerases I, II, and III subunit RPABC3 isoform 2		8	1	1	1	1	1	1	1	1	1	12.9	12.9	12.9	11.536	101	0	19.886	12.9	12.9	0	0	0	0
A0A481ABA4	A0A481ABA4;A0A287B3F6;S4VFE3;A0A287BCW2;I3L944;A0A480LC09;A0A480K5L0;A0A480VIY3;A0A480S3A5;A0A481B9B9;A0A480U9T6;A0A481BHE0;A0A481B7D3;A0A480R780;A0A480RXJ9;A0A480WP78;A0A481DML7;A0A480U836;A0A480EWN6	tr|A0A481ABA4|A0A481ABA4_PIG Cell division cycle protein 16 homolog isoform X1 OS=Sus scrofa OX=9823 PE=4 SV=1;tr|A0A287B3F6|A0A287B3F6_PIG Cell division cycle protein 16 homolog isoform 1 OS=Sus scrofa OX=9823 GN=CDC16 PE=4 SV=1;tr|S4VFE3|S4VFE3_PIG CDC16	Cell division cycle protein 16 homolog isoform X1		19	2	2	2	1	1	1	1	1	1	6.3	6.3	6.3	35.531	317	0	12.007	3.2	3.2	0	0	0	0
A0A481A9W3	A0A481A9W3;A0A480KX72;A0A480YGL0;A0A480SRF0;A0A480WCJ9;A0A480L569;A0A480SD23;A0A481BUS8;F1RG61;A0A480HHS2;A0A480SJT5;A0A480UW10;A0A480SX80;A0A480URX1;A0A480WPN3;A0A480XR62;A0A480UUR2;A0A480QHD0;A0A480R7N5;A0A480MGF0;A0A481D6M9;A0A480MBL0;A0A480N790;A0A480QGP9;A0A480PUU5;A0A287AZX0;A0A480P5A8;A0A480Q674;A0A481ARX4;A0A480LNA7;A0A286ZX80;A0A480P9F3;A0A480QA12;A0A481D2Q1;A0A480T9H3;A0A480DT42	tr|A0A481A9W3|A0A481A9W3_PIG TBC1 domain family member 10B isoform X2 OS=Sus scrofa OX=9823 PE=4 SV=1;tr|A0A480KX72|A0A480KX72_PIG TBC1 domain family member 10B OS=Sus scrofa OX=9823 PE=4 SV=1;tr|A0A480YGL0|A0A480YGL0_PIG TBC1 domain family member 10B OS=S	TBC1 domain family member 10B isoform X2		36	1	1	1	1	1	1	1	1	1	2.7	2.7	2.7	45.334	442	0.002988	6.3267	2.7	2.7	0	0	0	0
A0A481A7D7	A0A481A7D7;A0A480Q7N5;A0A287BFX9;A0A480V512;F1SJC8;I3LPL1;A0A480MHG3;A0A480TM15;A0A480ME55;A0A480NSD8;A0A287AKY0;A0A480JH86;A0A480Q8F7;A0A480QA75;A0A480MTV5;A0A480Q5A3;A0A480MTC0;A0A480KZE5;A0A480MM37;A0A480Q5F4;A0A480DT54	tr|A0A481A7D7|A0A481A7D7_PIG Structural maintenance of chromosomes protein 5 isoform X3 OS=Sus scrofa OX=9823 PE=4 SV=1;tr|A0A480Q7N5|A0A480Q7N5_PIG Structural maintenance of chromosomes protein 5 isoform X3 OS=Sus scrofa OX=9823 PE=4 SV=1;tr|A0A287BFX9|A0	Structural maintenance of chromosomes protein 5 isoform X3		21	1	1	1	1	1	1	1	1	1	0.9	0.9	0.9	85.779	744	0.0048403	6.2261	0.9	0.9	44241000	17105000	1134400	438600
A0A481A4J2	A0A481A4J2;A0A481BJD4;A0A480W2Q4;A0A480XU06;A0A480EN42;A0A480MAQ9;A0A480VD38;A0A481CZN0;A0A480WWP4;A0A480X1H0;A0A480PT91;A0A480Z1C1;A0A481BB94;A0A480Z9Z2;F1RZK8;A0A480L8H4;I3LCK3;A0A480TSN8;F1SV88;A0A480TWH4;A0A480LF64;F1SV89;A0A480YYF6;A0A480TXK1;A0A481B709;A0A480N4J2;A0A481A4H4;A0A480EH91	tr|A0A481A4J2|A0A481A4J2_PIG Histone deacetylase 1 OS=Sus scrofa OX=9823 PE=4 SV=1;tr|A0A481BJD4|A0A481BJD4_PIG Histone deacetylase 1 OS=Sus scrofa OX=9823 PE=4 SV=1;tr|A0A480W2Q4|A0A480W2Q4_PIG Histone deacetylase 2 (Fragment) OS=Sus scrofa OX=9823 PE=4 S	Histone deacetylase 1		28	1	1	1	1	1	1	1	1	1	3.7	3.7	3.7	35.583	328	0.0011062	7.2461	3.7	3.7	0	0	0	0
A0A480ZX86	A0A480ZX86;I3LI86;A0A480YC79;A0A481DKH1;A0A481DNS9;A0A480VD76;I3L9F2;A0A480YUK0;M3UZ77;A0A480Y805;A0A480KTK4;A0A481CIB6;A0A481BEK1;A0A480Z7Z5;A0A480ZDI1;A0A480W1M1;A0A480W1K8;A0A480W126;A0A480KXJ6;A0A480DXI1;A0A480K3B0;A0A480K132	tr|A0A480ZX86|A0A480ZX86_PIG Nucleolar complex protein 2 homolog isoform X1 OS=Sus scrofa OX=9823 PE=4 SV=1;tr|I3LI86|I3LI86_PIG Uncharacterized protein OS=Sus scrofa OX=9823 GN=NOC2L PE=4 SV=2;tr|A0A480YC79|A0A480YC79_PIG Nucleolar complex protein 2 homol	Nucleolar complex protein 2 homolog isoform X1		27	3	3	3	1	1	1	1	1	1	7	7	7	59.772	527	0	28.078	2.1	3.2	0	0	0	0
A0A480ZV82	A0A480ZV82;A0A480NV96;A0A480PD90;A0A480Z1G0;A0A480PHC2;F1RJZ3;A0A287A9A9;A0A480NKH5;A0A480ENH3	tr|A0A480ZV82|A0A480ZV82_PIG Nuclear fragile X mental retardation-interacting protein 1 OS=Sus scrofa OX=9823 PE=4 SV=1;tr|A0A480NV96|A0A480NV96_PIG Nuclear fragile X mental retardation-interacting protein 1 OS=Sus scrofa OX=9823 PE=4 SV=1;tr|A0A480PD90|A0	Nuclear fragile X mental retardation-interacting protein 1		9	1	1	1	1	1	1	1	1	1	3.9	3.9	3.9	26.485	233	0.001105	7.2276	3.9	3.9	0	0	0	0
A0A480ZS08	A0A480ZS08;A0A480KM37;A0A481ATK8;K7GP24;A0A481AH61;A0A480X357;A0A481ARY1;A0A480M4V1;A0A480MLJ5;A0A287AM99;A0A480QEV1;A0A480K9X8;A0A480ZQK5;A0A480LAM3;K7GLS4;A0A480K5Z7;A0A480MVH5;A0A480MVM5;A0A480Z2Z1;A0A480KHL2;A0A480Z7Z0;A0A480LYL5;A0A287B693;A0A480ZQL0;A0A481AE18;A0A480MXE8;A0A481A3L6;A0A480M3X2;A0A480Z7Y6;A0A481A4D9;A0A481B175;A0A480M7B6;F1S282;A0A480DNT4	tr|A0A480ZS08|A0A480ZS08_PIG Transcription initiation factor TFIID subunit 2 OS=Sus scrofa OX=9823 PE=4 SV=1;tr|A0A480KM37|A0A480KM37_PIG Transcription initiation factor TFIID subunit 2 isoform X1 OS=Sus scrofa OX=9823 PE=4 SV=1;tr|A0A481ATK8|A0A481ATK8_PI	Transcription initiation factor TFIID subunit 2		34	2	2	2	1	1	1	1	1	1	3.7	3.7	3.7	105.75	920	0	12.394	1.3	2.4	0	0	0	0
A0A480ZKX3	A0A480ZKX3;I3LQU1;A0A0B8S005;A0A480EG30	tr|A0A480ZKX3|A0A480ZKX3_PIG Smad nuclear-interacting protein 1 (Fragment) OS=Sus scrofa OX=9823 PE=4 SV=1;tr|I3LQU1|I3LQU1_PIG Smad nuclear-interacting protein 1 OS=Sus scrofa OX=9823 GN=SNIP1 PE=4 SV=2;tr|A0A0B8S005|A0A0B8S005_PIG Smad nuclear interactin	Smad nuclear-interacting protein 1 (Fragment)		4	1	1	1	1	1	1	1	1	1	5.2	5.2	5.2	33.58	287	0.0011111	7.3338	5.2	5.2	0	0	0	0
A0A480ZG86	A0A480ZG86;A0A481CXH0;A0A480QLK4;A0A480V7B6;A0A480UYY0;F1SER9;A0A480K5M7;A0A480XYF0;A0A480KIH6;A0A480KF33;A0A480KGR5;A0A481BEI2;A0A481BG37;A0A481BGC8;A0A481BHH0;A0A480RM21;A0A480MLG1;A0A480E530	tr|A0A480ZG86|A0A480ZG86_PIG Protocadherin Fat 1 isoform X2 OS=Sus scrofa OX=9823 PE=4 SV=1;tr|A0A481CXH0|A0A481CXH0_PIG Protocadherin Fat 1 isoform X2 OS=Sus scrofa OX=9823 PE=4 SV=1;tr|A0A480QLK4|A0A480QLK4_PIG Protocadherin Fat 1 isoform X1 OS=Sus scrof	Protocadherin Fat 1 isoform X2		18	2	2	2	1	1	1	1	1	1	0.9	0.9	0.9	352.72	3206	0	17.88	0.6	0.4	0	0	0	0
A0A480Z997	A0A480Z997;A0A480LHL5;A0A480YR03;F1S5R8;A0A480MDI3;A0A481CDX8;A0A480KWC1;A0A480WI45;A0A480XD80;A0A480LTN0;A0A480YGV3;A0A480XD03;A0A480M2K2;A0A480LFR8;A0A480LWR5;A0A480UX59;A0A480LQB3;A0A480WI30;A0A480LVQ5;A0A480PK95;A0A481CXX3;A0A480LCM2;A0A480VG16;A0A480ZA19;A0A481A0T6;A0A480RVN3;A0A480YC94;A0A480YHI2;A0A480T8T1;A0A480LFQ5;A0A480LNT4;A0A480M164;A0A480XMJ6;A0A480XMA3;A0A480USD0;A0A480LLY4;A0A480M…	tr|A0A480Z997|A0A480Z997_PIG Multiple myeloma tumor-associated protein 2-like OS=Sus scrofa OX=9823 PE=4 SV=1;tr|A0A480LHL5|A0A480LHL5_PIG Multiple myeloma tumor-associated protein 2 OS=Sus scrofa OX=9823 PE=4 SV=1;tr|A0A480YR03|A0A480YR03_PIG Multiple mye	Multiple myeloma tumor-associated protein 2-like		41	1	1	1	1	1	1	1	1	1	10.4	10.4	10.4	13.034	125	0.0010537	6.6725	10.4	10.4	0	0	0	0
A0A480Z531	A0A480Z531;A0A286ZXB6;A0A480XUR4;A0A286ZK73;A0A287ANG0;F1ST03;A0A480QAZ8;A0A287AYD9;A0A480EZE4	tr|A0A480Z531|A0A480Z531_PIG Pogo transposable element with ZNF domain isoform 4 OS=Sus scrofa OX=9823 PE=4 SV=1;tr|A0A286ZXB6|A0A286ZXB6_PIG Uncharacterized protein OS=Sus scrofa OX=9823 GN=POGZ PE=1 SV=1;tr|A0A480XUR4|A0A480XUR4_PIG Pogo transposable ele	Pogo transposable element with ZNF domain isoform 4		9	1	1	1	1	1	1	1	1	1	1.5	1.5	1.5	88.694	796	0.0093371	6.0555	1.5	1.5	0	0	0	0
A0A480YWZ8	A0A480YWZ8	tr|A0A480YWZ8|A0A480YWZ8_PIG Zinc finger protein 705A OS=Sus scrofa OX=9823 PE=4 SV=1	Zinc finger protein 705A		1	1	1	1	1	1	1	1	1	1	4.1	4.1	4.1	27.094	242	0.0031153	6.5559	4.1	4.1	12299000	0	878490	0
A0A480YT31	A0A480YT31;A0A480UKH4;A0A480Q1Y0;A0A480XXD6;A0A480M4J2;A0A480Q395;A0A480Q1X7;A0A480Q1N4;A0A480LAL8;A0A480Q1I6;A0A480NQQ3;A0A480Q0P9;A0A480YRU4;A0A480XDQ9;A0A480Q2P8;F1SFQ4;A0A480YSV3;A0A480KR80;A0A480Q2Q2;A0A480Q1T4;A0A480SLZ6;A0A480EHS7;A0A480XXP9;A0A480LXM4;A0A481AJS9;A0A480YRW0;A0A480YRS9;A0A287BHL0;A0A480XYA8;A0A481AJU4;A0A480Q1J4;A0A480Q0F5;A0A480LCQ0;A0A480JRY9;A0A480RG71;A0A480NPH7;A0A480E…	tr|A0A480YT31|A0A480YT31_PIG Poly(RC)-binding protein 2 isoform f OS=Sus scrofa OX=9823 PE=4 SV=1;tr|A0A480UKH4|A0A480UKH4_PIG Poly(RC)-binding protein 2 isoform f OS=Sus scrofa OX=9823 PE=4 SV=1;tr|A0A480Q1Y0|A0A480Q1Y0_PIG Poly(RC)-binding protein 2 isof	Poly(RC)-binding protein 2 isoform f		53	2	2	1	1	2	1	2	1	1	6.4	6.4	3.2	36.509	343	0	16.722	3.2	6.4	0	0	0	0
A0A480YF57	A0A480YF57;A0A480TSD4;A0A480ZUI3;I3LH21;A0A480Z204;A0A481A6R0;A0A480QGD4;A0A480Q3L0;A0A480YJL3;A0A480SK13;A0A480Q7V9;A0A480Z2I0;A0A480TRJ4;A0A287A2X1;A0A480EIR2	tr|A0A480YF57|A0A480YF57_PIG Zinc finger protein 277 OS=Sus scrofa OX=9823 PE=4 SV=1;tr|A0A480TSD4|A0A480TSD4_PIG Zinc finger protein 277 OS=Sus scrofa OX=9823 PE=4 SV=1;tr|A0A480ZUI3|A0A480ZUI3_PIG Zinc finger protein 277 OS=Sus scrofa OX=9823 PE=4 SV=1;t	Zinc finger protein 277		15	1	1	1	1	1	1	1	1	1	3.1	3.1	3.1	34.562	290	0.0030457	6.4348	3.1	3.1	0	0	0	0
A0A480YEQ9	A0A480YEQ9;A0A480UTY5;A0A480RHD2;A0A480RFH5;I3LAI2;A0A480V8D0;I3L7A3;A0A480ZSZ5;A0A480TVZ3;A0A480ZSX1;A0A480V588;A0A480TTC6;A0A480EC04;A0A287B8X6	tr|A0A480YEQ9|A0A480YEQ9_PIG Zinc finger protein 236 isoform X3 OS=Sus scrofa OX=9823 PE=4 SV=1;tr|A0A480UTY5|A0A480UTY5_PIG Zinc finger protein 236 isoform X2 (Fragment) OS=Sus scrofa OX=9823 PE=4 SV=1;tr|A0A480RHD2|A0A480RHD2_PIG Zinc finger protein 236	Zinc finger protein 236 isoform X3		14	1	1	1	1	1	1	1	1	1	1.1	1.1	1.1	102.89	950	1	-2	1.1	1.1	0	0	0	0
A0A480XT80	A0A480XT80;A0A480RAG3;F1RPW9;Q29387;A0A480V6J6;A0A480VZ00;A0A480MNF9;A0A480UZW4;A0A480XW29;A0A481ALU9	tr|A0A480XT80|A0A480XT80_PIG Elongation factor 1-gamma (Fragment) OS=Sus scrofa OX=9823 PE=4 SV=1;tr|A0A480RAG3|A0A480RAG3_PIG Elongation factor 1-gamma OS=Sus scrofa OX=9823 PE=4 SV=1;tr|F1RPW9|F1RPW9_PIG Elongation factor 1-gamma OS=Sus scrofa OX=9823 GN	Elongation factor 1-gamma (Fragment)		10	1	1	1	1	1	1	1	1	1	4.4	4.4	4.4	36.543	316	0	16.894	4.4	4.4	24297000	15537000	1157000	739840
A0A480XDU6	A0A480XDU6;A0A480Z2L8;A0A480YGA2;A0A481C2U9;A0A480TD68;A0A481C5S2;A0A480SNS2;A0A481AEU9;A0A480QLG6;A0A480KLI7;I3LNK5;A0A480LGB5;A0A480WRD3;A0A480LQQ5;A0A480TGF5;A0A480LSR7;A0A480LU24;A0A0B8RZJ3;A0A481BML5;A0A480WJ90;A0A480U1L5;A0A481C320;A0A480QQT2;A0A480K0C4;A0A480MR08;A0A480LU59;A0A480MG91;A0A480TBQ6;A0A480TAD3;A0A480P517;A0A480LCQ5;K7GK99;A0A481CNR4;A0A480T9F0;A0A480Y4U5;A0A480SRB9;A0A480TAG4;…	tr|A0A480XDU6|A0A480XDU6_PIG Eukaryotic peptide chain release factor GTP-binding subunit ERF3A isoform 2 OS=Sus scrofa OX=9823 PE=4 SV=1;tr|A0A480Z2L8|A0A480Z2L8_PIG Eukaryotic peptide chain release factor GTP-binding subunit ERF3A isoform 1 OS=Sus scrofa	Eukaryotic peptide chain release factor GTP-binding subunit ERF3A isoform 2		53	2	2	2	1	1	1	1	1	1	5.6	5.6	5.6	68.925	639	0	11.859	3.9	1.7	0	0	0	0
A0A480X7E5	A0A480X7E5;A0A480K4N7	tr|A0A480X7E5|A0A480X7E5_PIG Pescadillo homolog isoform 1 (Fragment) OS=Sus scrofa OX=9823 PE=3 SV=1;tr|A0A480K4N7|A0A480K4N7_PIG Pescadillo homolog OS=Sus scrofa OX=9823 GN=PES1 PE=3 SV=1	Pescadillo homolog isoform 1 (Fragment)		2	6	6	1	6	4	6	4	1	1	10.5	10.5	2.1	65.155	563	0	183.93	10.5	7.3	60126000	38847000	1815800	1253100
A0A480X5V4	A0A480X5V4	tr|A0A480X5V4|A0A480X5V4_PIG 39S ribosomal protein L18, mitochondrial isoform 1 (Fragment) OS=Sus scrofa OX=9823 PE=4 SV=1	39S ribosomal protein L18, mitochondrial isoform 1 (Fragment)		1	1	1	1	1	1	1	1	1	1	8.2	8.2	8.2	17.609	158	0	25.06	8.2	8.2	0	0	0	0
A0A480WUR2	A0A480WUR2;A0A287AEK2;C1PIG4;A0A480DXN8	tr|A0A480WUR2|A0A480WUR2_PIG cAMP-dependent protein kinase type II-alpha regulatory subunit isoform c OS=Sus scrofa OX=9823 PE=4 SV=1;tr|A0A287AEK2|A0A287AEK2_PIG cAMP-dependent protein kinase type II-alpha regulatory subunit OS=Sus scrofa OX=9823 GN=PRKAR	cAMP-dependent protein kinase type II-alpha regulatory subunit isoform c		4	1	1	1	1	1	1	1	1	1	4.2	4.2	4.2	29.387	262	0.0010834	6.9357	4.2	4.2	0	0	0	0
A0A480WRE7	A0A480WRE7;A0A480Y1Q3;A0A480V139;F1RPX2;A0A480V1Q7;A0A480EKU3	tr|A0A480WRE7|A0A480WRE7_PIG Echinoderm microtubule-associated protein-like 3 isoform 3 (Fragment) OS=Sus scrofa OX=9823 PE=4 SV=1;tr|A0A480Y1Q3|A0A480Y1Q3_PIG Echinoderm microtubule-associated protein-like 3 isoform X6 OS=Sus scrofa OX=9823 PE=4 SV=1;tr|A	Echinoderm microtubule-associated protein-like 3 isoform 3 (Fragment)		6	1	1	1	1	1	1	1	1	1	2.5	2.5	2.5	69.197	644	0	11.234	2.5	2.5	0	0	0	0
A0A480WIB4	A0A480WIB4;A0A480X424;A0A480R1S7;A0A480XAP1;A0A480YHU1;A0A480PCZ2;A0A480X7D4;P79384;A0A2C9F392;A0A480WIE8;A0A481CHQ7;A0A480PG72;A0A480PVB0;A0A480S0R0;A0A480NYZ6	tr|A0A480WIB4|A0A480WIB4_PIG Propionyl-CoA carboxylase beta chain, mitochondrial isoform 1 OS=Sus scrofa OX=9823 PE=4 SV=1;tr|A0A480X424|A0A480X424_PIG Propionyl-CoA carboxylase beta chain, mitochondrial (Fragment) OS=Sus scrofa OX=9823 PE=4 SV=1;tr|A0A480	Propionyl-CoA carboxylase beta chain, mitochondrial isoform 1		18	9	9	1	8	3	8	3	1	1	17.5	17.5	1.7	65.466	604	0	60.311	14.9	5.1	2773300	0	84039	0
A0A480WGV3	A0A480WGV3;A0A480ZWS8;A0A287AYN4;A0A480YUF1;A0A480QS60;A0A480ZWS1;A0A480RUY9;A0A480ZWR2;A0A481BUC1;I3LPL7;A0A481BJV5;A0A0B8RVW2;A0A480ZG02;A0A480TUB2;A0A480IMP9;A0A480EDR0	tr|A0A480WGV3|A0A480WGV3_PIG Golgi apparatus protein 1 isoform 1 OS=Sus scrofa OX=9823 PE=4 SV=1;tr|A0A480ZWS8|A0A480ZWS8_PIG Golgi apparatus protein 1 isoform 3 OS=Sus scrofa OX=9823 PE=4 SV=1;tr|A0A287AYN4|A0A287AYN4_PIG Uncharacterized protein OS=Sus sc	Golgi apparatus protein 1 isoform 1		16	1	1	1	1	1	1	1	1	1	2.4	2.4	2.4	60.915	542	0.001056	6.6884	2.4	2.4	0	0	0	0
A0A480WFT8	A0A480WFT8;A0A480WFT9;A0A481AZ71;A0A480MK32;A0A480KGT1;A0A480MKG6;A0A480YER6;A0A480MK40;A0A481CXQ1;A0A481BH82;A0A480LGC2;A0A480Q8M2;A0A480QGM3;Q2TNK5;A0A480Y406;A0A480Y4X9;A0A480R9X9;A0A480EX47	tr|A0A480WFT8|A0A480WFT8_PIG Angiopoietin-related protein 4 isoform a (Fragment) OS=Sus scrofa OX=9823 PE=4 SV=1;tr|A0A480WFT9|A0A480WFT9_PIG Angiopoietin-related protein 4 isoform a (Fragment) OS=Sus scrofa OX=9823 PE=4 SV=1;tr|A0A481AZ71|A0A481AZ71_PIG A	Angiopoietin-related protein 4 isoform a (Fragment)		18	1	1	1	1	1	1	1	1	1	3.5	3.5	3.5	35.045	315	0.010073	5.9904	3.5	3.5	0	0	0	0
A0A480W121	A0A480W121;A0A287A1E0;A0A287AWI9;I3LII3;A0A481D6X0;A0A480RHB3;A0A480M554;A0A480XSL5;A0A480XQ36;A0A480R8N3;A0A480YSE9;A0A480ETU5	tr|A0A480W121|A0A480W121_PIG Elongation factor 2 OS=Sus scrofa OX=9823 PE=4 SV=1;tr|A0A287A1E0|A0A287A1E0_PIG Tr-type G domain-containing protein OS=Sus scrofa OX=9823 GN=EEF2 PE=1 SV=1;tr|A0A287AWI9|A0A287AWI9_PIG Elongation factor 2 OS=Sus scrofa OX=9823	Elongation factor 2		12	2	2	2	1	1	1	1	1	1	2.9	2.9	2.9	75.875	680	0	12.702	1.3	1.6	0	0	0	0
A0A480VUH1	A0A480VUH1;A0A480VWJ4;A0A480RTN6;A0A480PIV2;A0A287BMP0;A0A480TXN9;A0A481DX20;A0A287AKS1;A0A480JJ30;A0A480XCD5;A0A480X2G3;A0A480K8V1	tr|A0A480VUH1|A0A480VUH1_PIG 28S ribosomal protein S15, mitochondrial (Fragment) OS=Sus scrofa OX=9823 PE=3 SV=1;tr|A0A480VWJ4|A0A480VWJ4_PIG 28S ribosomal protein S15, mitochondrial OS=Sus scrofa OX=9823 PE=3 SV=1;tr|A0A480RTN6|A0A480RTN6_PIG 28S ribosoma	28S ribosomal protein S15, mitochondrial (Fragment)		12	1	1	1	1	1	1	1	1	1	7.3	7.3	7.3	21.708	191	0	25.501	7.3	7.3	0	0	0	0
A0A480VS40	A0A480VS40;A0A480VPC7;A0A480VNT5;A0A480UW82;A0A481BYB4;F1SEA2;A0A286ZR71;A0A480WTD4;A0A480WTB1;A0A480YXW8;A0A480TN28;A0A480XCI3	tr|A0A480VS40|A0A480VS40_PIG SLAIN motif-containing protein 2 isoform X2 (Fragment) OS=Sus scrofa OX=9823 PE=4 SV=1;tr|A0A480VPC7|A0A480VPC7_PIG SLAIN motif-containing protein 2 OS=Sus scrofa OX=9823 PE=4 SV=1;tr|A0A480VNT5|A0A480VNT5_PIG SLAIN motif-conta	SLAIN motif-containing protein 2 isoform X2 (Fragment)		12	1	1	1	1	1	1	1	1	1	3.5	3.5	3.5	52.491	482	0	9.2346	3.5	3.5	0	0	0	0
A0A480VNA0	A0A480VNA0;A0A480K9K3;A0A480EGZ5	tr|A0A480VNA0|A0A480VNA0_PIG Fatty acyl-CoA reductase OS=Sus scrofa OX=9823 PE=3 SV=1;tr|A0A480K9K3|A0A480K9K3_PIG Fatty acyl-CoA reductase OS=Sus scrofa OX=9823 PE=3 SV=1;tr|A0A480EGZ5|A0A480EGZ5_PIG Fatty acyl-CoA reductase OS=Sus scrofa OX=9823 PE=3 SV=	Fatty acyl-CoA reductase		3	1	1	1	1	1	1	1	1	1	2.1	2.1	2.1	43.147	387	1	-2	2.1	2.1	0	0	0	0
A0A480VBE3	A0A480VBE3;A0A480YC49;A0A480XWI0;A0A481DRP7;A0A481DNS2;A0A287A8J6;A0A481DHC1;A0A481DJI7;A0A480R8K7;A0A480YWB7;A0A481DN88;A0A481DQS6;A0A481DHL4;A0A287AUP9;A0A481D703;A0A481DR06;A0A481DHW1	tr|A0A480VBE3|A0A480VBE3_PIG DNA-3-methyladenine glycosylase isoform a OS=Sus scrofa OX=9823 PE=3 SV=1;tr|A0A480YC49|A0A480YC49_PIG DNA-3-methyladenine glycosylase isoform a OS=Sus scrofa OX=9823 PE=3 SV=1;tr|A0A480XWI0|A0A480XWI0_PIG DNA-3-methyladenine g	DNA-3-methyladenine glycosylase isoform a		17	1	1	1	1	1	1	1	1	1	7	7	7	23.278	214	0	9.4777	7	7	0	0	0	0
A0A480VA19	A0A480VA19	tr|A0A480VA19|A0A480VA19_PIG Serine/arginine repetitive matrix protein 1 isoform X12 OS=Sus scrofa OX=9823 PE=4 SV=1	Serine/arginine repetitive matrix protein 1 isoform X12		1	4	4	1	2	2	2	2	1	1	5.9	5.9	1.1	102.23	903	0	45.495	3	2.2	0	0	0	0
A0A480V431	A0A480V431;A0A480P748;I3L751;A0A480XIG9;A0A480QBF8;A0A480Q2U3;A0A480E0Z1	tr|A0A480V431|A0A480V431_PIG RNA exonuclease 4 isoform 1 OS=Sus scrofa OX=9823 PE=4 SV=1;tr|A0A480P748|A0A480P748_PIG RNA exonuclease 4 isoform 1 OS=Sus scrofa OX=9823 PE=4 SV=1;tr|I3L751|I3L751_PIG RNA exonuclease 4 isoform 1 OS=Sus scrofa OX=9823 GN=REXO	RNA exonuclease 4		7	1	1	1	1	1	1	1	1	1	3.3	3.3	3.3	43.133	392	0.004817	6.1998	3.3	3.3	0	0	0	0
A0A480UW01	A0A480UW01;A0A480ZXE8;A0A480ZVM8;A0A480ZVE3;A0A481BHF3;A0A480XZU2;A0A286ZQ08;A0A480KIM6;F1SFG0;A0A287ACX2;A0A480ZVE7;A0A480PSA4;A0A480YQA0;A0A480X614;A0A480YCH1;A0A480ZXA0;A0A480ZWU7;A0A480JZ31;A0A480M002;A0A480NLR3;A0A480WNH0;A0A481AMG2;A0A480WNK2;A0A286ZNR5;I3LJ95;A0A480Y0B7;A0A287B0V4;A0A480ZX94;A0A480ZVE8;A0A287B3X1;A0A480PG08;A0A480W2Y1;A0A480PH83;A0A480PG26;A0A480W3G9;A0A480ZVE5;A0A480ZX83;…	tr|A0A480UW01|A0A480UW01_PIG Ninein isoform 2-like OS=Sus scrofa OX=9823 PE=4 SV=1;tr|A0A480ZXE8|A0A480ZXE8_PIG Ninein isoform 2 OS=Sus scrofa OX=9823 PE=4 SV=1;tr|A0A480ZVM8|A0A480ZVM8_PIG Ninein isoform X1 OS=Sus scrofa OX=9823 PE=4 SV=1;tr|A0A480ZVE3|A0	Ninein isoform 2-like		49	1	1	1	1	1	1	1	1	1	1.5	1.5	1.5	67.518	594	0.0011351	7.9912	1.5	1.5	0	0	0	0
A0A480ULF3	A0A480ULF3;A0A480RL62;A0A286ZL19;A0A480UVH5	tr|A0A480ULF3|A0A480ULF3_PIG Zinc finger protein 134 (Fragment) OS=Sus scrofa OX=9823 PE=4 SV=1;tr|A0A480RL62|A0A480RL62_PIG Zinc finger protein 530 isoform X1 (Fragment) OS=Sus scrofa OX=9823 PE=4 SV=1;tr|A0A286ZL19|A0A286ZL19_PIG Uncharacterized protein	Zinc finger protein 134 (Fragment)		4	1	1	1	1	1	1	1	1	1	3.3	3.3	3.3	34.781	332	0.0010471	6.646	3.3	3.3	0	0	0	0
A0A480UL13	A0A480UL13;A0A286ZZB4;F1SGD5;K9J6H2;I3LKX6;A0A480DZ88	tr|A0A480UL13|A0A480UL13_PIG Oxysterol-binding protein (Fragment) OS=Sus scrofa OX=9823 PE=3 SV=1;tr|A0A286ZZB4|A0A286ZZB4_PIG Oxysterol-binding protein OS=Sus scrofa OX=9823 GN=OSBPL8 PE=1 SV=1;tr|F1SGD5|F1SGD5_PIG Oxysterol-binding protein OS=Sus scrofa	Oxysterol-binding protein (Fragment)		6	2	2	2	1	1	1	1	1	1	4.9	4.9	4.9	60.009	532	0	13.077	2.1	2.8	0	0	0	0
A0A480UJX3	A0A480UJX3;I3LSJ4;A0A480YA90;A0A286ZVS0;A0A480DTQ2;A0A480YHT4;A0A480NTB8;A0A481BWH8;A0A287AG93;A0A480JG04	tr|A0A480UJX3|A0A480UJX3_PIG Splicing factor 3B subunit 3 OS=Sus scrofa OX=9823 PE=4 SV=1;tr|I3LSJ4|I3LSJ4_PIG CPSF_A domain-containing protein OS=Sus scrofa OX=9823 GN=SF3B3 PE=1 SV=2;tr|A0A480YA90|A0A480YA90_PIG Splicing factor 3B subunit 3 OS=Sus scrofa	Splicing factor 3B subunit 3		10	2	2	2	1	1	1	1	1	1	2.4	2.4	2.4	101.68	922	0	12.607	0.9	1.5	0	0	0	0
A0A480UIB3	A0A480UIB3;A0A480TW65;A0A480Y5N0;A0A480UME6;A0A287B7Q7;A0A480USH0;I3L5I1;A0A480ULE0;A0A480UJ16;A0A480T6G8;A0A480TWW8;A0A480TTV5;A0A481B5R4;A0A480EX94;A0A287BPH2;A0A480UDG9;A0A480PNP9;A0A480PHF6;A0A480T5W5	tr|A0A480UIB3|A0A480UIB3_PIG Ribosomal RNA processing protein 1 homolog B OS=Sus scrofa OX=9823 PE=4 SV=1;tr|A0A480TW65|A0A480TW65_PIG Ribosomal RNA processing protein 1 homolog B OS=Sus scrofa OX=9823 PE=4 SV=1;tr|A0A480Y5N0|A0A480Y5N0_PIG Ribosomal RNA p	Ribosomal RNA processing protein 1 homolog B		20	9	1	1	8	4	1	1	1	1	15.8	1.6	1.6	84.357	772	0	14.296	14	6.6	0	0	0	0
A0A480U6X8	A0A480U6X8;A0A480SMC9;A0A480UG44;A0A480S482;A0A480PFE2;F1STN6;A0A480EBF7	tr|A0A480U6X8|A0A480U6X8_PIG Wiskott-Aldrich syndrome protein family member 2 isoform 1 (Fragment) OS=Sus scrofa OX=9823 PE=4 SV=1;tr|A0A480SMC9|A0A480SMC9_PIG Wiskott-Aldrich syndrome protein family member 2 isoform 1 (Fragment) OS=Sus scrofa OX=9823 PE=4	Wiskott-Aldrich syndrome protein family member 2 isoform 1 (Fragment)		7	1	1	1	1	1	1	1	1	1	4.2	4.2	4.2	32.71	288	0	9.0654	4.2	4.2	0	0	0	0
A0A480U2P5	A0A480U2P5;F1SGD2;A0A480MWU5;A0A480EF82	tr|A0A480U2P5|A0A480U2P5_PIG Plakophilin-2 isoform 2a OS=Sus scrofa OX=9823 PE=4 SV=1;tr|F1SGD2|F1SGD2_PIG Uncharacterized protein OS=Sus scrofa OX=9823 GN=PKP2 PE=4 SV=3;tr|A0A480MWU5|A0A480MWU5_PIG Plakophilin-2 isoform 2a OS=Sus scrofa OX=9823 PE=4 SV=1	Plakophilin-2 isoform 2a		4	2	2	2	1	1	1	1	1	1	2.5	2.5	2.5	84.387	757	0	12.39	1.5	1.5	0	0	0	0
A0A480U051	A0A480U051;A0A480SLY8;A0A480TZU9;A0A481BCR5;A0A480N0V2;A0A287APC3;F1SBT9;A0A480ZKR6	tr|A0A480U051|A0A480U051_PIG Protein ENL isoform X3 OS=Sus scrofa OX=9823 PE=4 SV=1;tr|A0A480SLY8|A0A480SLY8_PIG Protein ENL OS=Sus scrofa OX=9823 PE=4 SV=1;tr|A0A480TZU9|A0A480TZU9_PIG Protein ENL OS=Sus scrofa OX=9823 PE=4 SV=1;tr|A0A481BCR5|A0A481BCR5_P	Protein ENL isoform X3		8	2	2	2	1	1	1	1	1	1	4.8	4.8	4.8	46.27	415	0	12.253	2.7	2.7	0	0	0	0
A0A480TZA5	A0A480TZA5;A0A480PSK3;A0A480TWX9;A0A480WGR4;A0A481BH30;Q8HZV3;D7RK08;K7GT23;A0A480M0J6;A0A480Y1Q5;K7GPT5;A0A480EVY5;A0A287A3E7	tr|A0A480TZA5|A0A480TZA5_PIG Transferrin receptor protein 1 isoform X1 OS=Sus scrofa OX=9823 PE=4 SV=1;tr|A0A480PSK3|A0A480PSK3_PIG Transferrin receptor protein 1 isoform X1 OS=Sus scrofa OX=9823 PE=4 SV=1;tr|A0A480TWX9|A0A480TWX9_PIG Transferrin receptor	Transferrin receptor protein 1		13	1	1	1	1	1	1	1	1	1	2.6	2.6	2.6	59.273	536	0.0010893	6.9924	2.6	2.6	0	0	0	0
A0A480TY30	A0A480TY30;A0A480JE62;A0A480WFL6;A0A480N5E3;A0A480WFN1;A0A480WTF9;A0A480Z1N5;A0A480LQW7;A0A480WTG6;A0A480NIW7;A0A481B1N6;A0A480YEY5;A0A480R8U5;A0A481A2Y3;A0A481BGU9;A0A481BHD6;A0A480ULX8;A0A287AU52;A0A480XW23;A0A480ZLW8;A0A481BLN4;A0A480X4K2;A0A480X0F5	tr|A0A480TY30|A0A480TY30_PIG Nephronectin isoform B (Fragment) OS=Sus scrofa OX=9823 PE=4 SV=1;tr|A0A480JE62|A0A480JE62_PIG Nephronectin isoform X1 (Fragment) OS=Sus scrofa OX=9823 PE=4 SV=1;tr|A0A480WFL6|A0A480WFL6_PIG Nephronectin isoform X2 (Fragment) O	Nephronectin isoform B (Fragment)		23	2	2	2	1	1	1	1	1	1	6.5	6.5	6.5	42.246	384	0	11.505	3.4	3.1	0	0	0	0
A0A480T371	A0A480T371;A0A480S440;A0A480PK55;A0A480R6M5;A0A287BIL4;A0A480LUI8;A0A480XT68;A0A287BNA1;A0A480Z7V9;A0A480SCW4;A0A287BL08;A0A480KBD7;A0A480KDD0;A0A481DBQ6;A0A480PK19;A0A480N0T2;A0A287ASJ1;A0A480JIR9;A0A480MPN1;A0A480MJZ0;A0A480LXI6;F1S3M9;A0A480SSF3;A0A287BFZ2;A0A287ACK8;A0A480LY06;A0A481D7V7;A0A481D3K4;A0A480XM18;A0A480U3Z2;A0A480KJU3;A0A480SZG8;A0A287BAF7;A0A480U142;A0A480KGH9;I3LUL5;A0A480JH92;…	tr|A0A480T371|A0A480T371_PIG Band 4.1-like protein 2 isoform X7 OS=Sus scrofa OX=9823 PE=4 SV=1;tr|A0A480S440|A0A480S440_PIG Band 4.1-like protein 2 isoform X4 OS=Sus scrofa OX=9823 PE=4 SV=1;tr|A0A480PK55|A0A480PK55_PIG Band 4.1-like protein 2 isoform X1	Band 4.1-like protein 2 isoform X7		77	1	1	1	1	1	1	1	1	1	2.5	2.5	2.5	53.461	484	0.0010549	6.6795	2.5	2.5	0	0	0	0
A0A480SQ94	A0A480SQ94;A0A481A6X7;A0A480M5V0;A0A481A7C0;F1S300;A0A480EL55;A0A286ZJ74	tr|A0A480SQ94|A0A480SQ94_PIG Nucleoprotein TPR OS=Sus scrofa OX=9823 PE=4 SV=1;tr|A0A481A6X7|A0A481A6X7_PIG Nucleoprotein TPR OS=Sus scrofa OX=9823 PE=4 SV=1;tr|A0A480M5V0|A0A480M5V0_PIG Nucleoprotein TPR OS=Sus scrofa OX=9823 PE=4 SV=1;tr|A0A481A7C0|A0A48	Nucleoprotein TPR		7	1	1	1	1	1	1	1	1	1	0.4	0.4	0.4	242.23	2130	0.001065	6.7506	0.4	0.4	0	0	0	0
A0A480SL53	A0A480SL53;K7GLW1;A0A481B7P4;I3L5N0;A0A480VNJ6;A0A480EHD1;A0A480JE68;A0A286ZNI6;A0A480P0L7	tr|A0A480SL53|A0A480SL53_PIG PHD finger protein 6 isoform 1 OS=Sus scrofa OX=9823 PE=4 SV=1;tr|K7GLW1|K7GLW1_PIG Uncharacterized protein OS=Sus scrofa OX=9823 GN=PHF6 PE=1 SV=2;tr|A0A481B7P4|A0A481B7P4_PIG PHD finger protein 6 isoform 1 OS=Sus scrofa OX=98	PHD finger protein 6 isoform 1		9	2	2	2	1	1	1	1	1	1	8.9	8.9	8.9	30.91	270	0	15.493	5.6	5.6	4864400	0	270240	0
A0A480S8D2	A0A480S8D2;A0A480RJ89;A0A480MJT1;A0A480R1P3;A0A480PWS7;A0A480RS08;A0A480MRC8;A0A480RV70;A0A480RSA4;A0A480Z6A2;A0A480NEJ1;A0A480WEH1;A0A480M0Z4;A0A480RM49;A0A480PYU7;A0A480Y7G7;A0A287AHT0;A0A480KJF3;A0A480KEW6;I3LNN6;A0A481AB29;A0A480UBP3;A0A481A2Q5;A0A480S052;A0A480UMR5;A0A480MJU0;A0A481BJA0;A0A480P6Z7;A0A480T3G9;A0A287B1B6;A0A480DUM6	tr|A0A480S8D2|A0A480S8D2_PIG Kinesin-like protein OS=Sus scrofa OX=9823 PE=3 SV=1;tr|A0A480RJ89|A0A480RJ89_PIG Kinesin-like protein OS=Sus scrofa OX=9823 PE=3 SV=1;tr|A0A480MJT1|A0A480MJT1_PIG Kinesin-like protein OS=Sus scrofa OX=9823 PE=3 SV=1;tr|A0A480R	Kinesin-like protein		31	1	1	1	1	1	1	1	1	1	2.1	2.1	2.1	58.552	525	0.0030612	6.4482	2.1	2.1	0	0	0	0
A0A480S0X2	A0A480S0X2;A0A480QVH1;A0A481BJF6;A0A480XJP2;F1RKZ7;A0A480KCH3;A0A480DZ89	tr|A0A480S0X2|A0A480S0X2_PIG Stromal cell-derived factor 2-like protein 1 OS=Sus scrofa OX=9823 PE=4 SV=1;tr|A0A480QVH1|A0A480QVH1_PIG Stromal cell-derived factor 2-like protein 1 OS=Sus scrofa OX=9823 PE=4 SV=1;tr|A0A481BJF6|A0A481BJF6_PIG Stromal cell-de	Stromal cell-derived factor 2-like protein 1		7	1	1	1	1	1	1	1	1	1	7.4	7.4	7.4	18.058	176	0	10.127	7.4	7.4	0	0	0	0
A0A480RZN1	A0A480RZN1;P67937;D0G7F7;A0A480X0J2;A0A481AUL8;A0A480KCM4;A0A480KV16;A0A480VDC6;A0A480MYR3	tr|A0A480RZN1|A0A480RZN1_PIG Tropomyosin alpha-4 chain isoform X3 OS=Sus scrofa OX=9823 PE=3 SV=1;sp|P67937|TPM4_PIG Tropomyosin alpha-4 chain OS=Sus scrofa OX=9823 GN=TPM4 PE=2 SV=3;tr|D0G7F7|D0G7F7_PIG Tropomyosin 4 OS=Sus scrofa OX=9823 GN=TPM4 PE=2 SV=	Tropomyosin alpha-4 chain isoform X3		9	10	3	2	7	4	2	1	1	1	29.1	11.9	8.2	27.997	244	0	20.45	21.3	12.3	0	0	0	0
A0A480RXF4	A0A480RXF4;A0A480UNX8;A0A286ZPU3;F1SAU5;A0A481BPP8;A0A480ZX57;A0A480UCR3;A0A480DUJ4	tr|A0A480RXF4|A0A480RXF4_PIG 5-3 exoribonuclease OS=Sus scrofa OX=9823 PE=3 SV=1;tr|A0A480UNX8|A0A480UNX8_PIG 5-3 exoribonuclease OS=Sus scrofa OX=9823 PE=3 SV=1;tr|A0A286ZPU3|A0A286ZPU3_PIG 5-3 exoribonuclease OS=Sus scrofa OX=9823 GN=XRN2 PE=1 SV=1	5-3 exoribonuclease		8	1	1	1	1	1	1	1	1	1	2.6	2.6	2.6	80.046	698	0	9.3013	2.6	2.6	0	0	0	0
A0A480RI07	A0A480RI07;C7EMF4;I3LC62;A0A481DG43;A0A481DLD4;A0A480KLP9	tr|A0A480RI07|A0A480RI07_PIG Krueppel-like factor 14 (Fragment) OS=Sus scrofa OX=9823 PE=4 SV=1;tr|C7EMF4|C7EMF4_PIG Kruppel-like factor 16 OS=Sus scrofa OX=9823 GN=KLF16 PE=2 SV=1;tr|I3LC62|I3LC62_PIG Uncharacterized protein OS=Sus scrofa OX=9823 GN=KLF16	Krueppel-like factor 14 (Fragment)		6	1	1	1	1	1	1	1	1	1	6.8	6.8	6.8	24.442	250	0	9.0229	6.8	6.8	0	0	0	0
A0A480RG29	A0A480RG29;F2Q9A3;P62936;Q29564;Q9GK25;A0A480Q6L2;A0A480WPX1;A0A480NHE6;A0A480V4R8;A0A481BQF8;A0A480VCM9;A0A480UEE0;A0A480V1A1;A0A480TJ98;A0A480VYA0;A0A481BW55;A0A480VZW1;A0A480EM25	tr|A0A480RG29|A0A480RG29_PIG Peptidyl-prolyl cis-trans isomerase OS=Sus scrofa OX=9823 PE=3 SV=1;tr|F2Q9A3|F2Q9A3_PIG Peptidyl-prolyl cis-trans isomerase OS=Sus scrofa OX=9823 GN=ppia PE=2 SV=1;sp|P62936|PPIA_PIG Peptidyl-prolyl cis-trans isomerase A OS=Su	Peptidyl-prolyl cis-trans isomerase		18	2	2	2	1	1	1	1	1	1	16.3	16.3	16.3	16.346	166	0	14.21	5.4	5.4	0	0	0	0
A0A480RDC6	A0A480RDC6;I3LPB2;A0A287AC51;A0A480SXZ6;A0A480E8F7	tr|A0A480RDC6|A0A480RDC6_PIG Heparan sulfate 2-O-sulfotransferase 1 isoform 1 OS=Sus scrofa OX=9823 PE=4 SV=1;tr|I3LPB2|I3LPB2_PIG Uncharacterized protein OS=Sus scrofa OX=9823 GN=HS2ST1 PE=4 SV=2;tr|A0A287AC51|A0A287AC51_PIG Uncharacterized protein OS=Sus	Heparan sulfate 2-O-sulfotransferase 1 isoform 1		5	1	1	1	1	1	1	1	1	1	5	5	5	27.802	238	0.0011287	7.7098	5	5	0	0	0	0
A0A480RCG6	A0A480RCG6;A0A481CA16;A0A480U564;A0A480PIF7;A0A480UZR3;A0A480U5E7;A0A480T5S8;A0A480UWI0;A0A481CQ81;A0A481C7N9;A0A480QNU9;M3VH91;A0A480P4N1;A0A480VP46;A0A287B2A4;A0A480V9V7;A0A480R6Z9;A0A480WS37;A0A287AR21;A0A481C6L8;A0A480M9R0;A0A480U2A0;A0A286ZM14;A0A481BMT2;A0A480NWP4;A0A481C6Z2;A0A480PTC2;A0A480NB20;A0A481AXU7;A0A480DYX9	tr|A0A480RCG6|A0A480RCG6_PIG Methyl-CpG-binding domain protein 4 isoform 4 (Fragment) OS=Sus scrofa OX=9823 PE=4 SV=1;tr|A0A481CA16|A0A481CA16_PIG Methyl-CpG-binding domain protein 4 isoform 4 OS=Sus scrofa OX=9823 PE=4 SV=1;tr|A0A480U564|A0A480U564_PIG Me	Methyl-CpG-binding domain protein 4 isoform 4 (Fragment)		30	1	1	1	1	1	1	1	1	1	3.2	3.2	3.2	42.358	373	0.0030211	6.4011	3.2	3.2	0	0	0	0
A0A480R8J4	A0A480R8J4;A0A481BY06;A0A480RLH1;A0A480NHP3;A0A481AF69;A0A480RZM2	tr|A0A480R8J4|A0A480R8J4_PIG ATP-dependent RNA helicase DDX24 OS=Sus scrofa OX=9823 PE=4 SV=1;tr|A0A481BY06|A0A481BY06_PIG ATP-dependent RNA helicase DDX24 OS=Sus scrofa OX=9823 PE=3 SV=1;tr|A0A480RLH1|A0A480RLH1_PIG ATP-dependent RNA helicase DDX24 OS=Sus	ATP-dependent RNA helicase DDX24		6	8	8	1	8	4	8	4	1	1	11.1	11.1	1	96.398	864	0	112.45	11.1	5.4	0	0	0	0
A0A480R619	A0A480R619;A0A480WRW5;A0A481B1M1;A0A480NXT2;A0A480NWC0;A0A287AYA8;A0A480PVC5;A0A480PNX7;A0A480T080;A0A480YCP3;A0A480RVS8;A0A480R233;A0A480Z764;A0A481BHI1;A0A480XUX1;A0A480YD62;A0A480JMJ4;A0A480TUB6;A0A481DM04;A0A480XVC5;A0A480TUT2;A0A480NAI7	tr|A0A480R619|A0A480R619_PIG Exosome complex component RRP46 (Fragment) OS=Sus scrofa OX=9823 PE=4 SV=1;tr|A0A480WRW5|A0A480WRW5_PIG Exosome complex component RRP46 (Fragment) OS=Sus scrofa OX=9823 PE=4 SV=1;tr|A0A481B1M1|A0A481B1M1_PIG Exosome complex com	Exosome complex component RRP46 (Fragment)		28	3	3	3	1	1	1	1	1	1	13.1	13.1	13.1	31.686	291	0	18.498	4.1	4.1	12804000	0	914540	0
A0A480R127	A0A480R127;A0A480R0Y4;A0A481BDN9;A0A481BG28;A0A481AWK6;A0A480K362;A0A480EH94	tr|A0A480R127|A0A480R127_PIG Large subunit GTPase 1 homolog OS=Sus scrofa OX=9823 PE=4 SV=1;tr|A0A480R0Y4|A0A480R0Y4_PIG Large subunit GTPase 1 homolog OS=Sus scrofa OX=9823 PE=4 SV=1;tr|A0A481BDN9|A0A481BDN9_PIG Large subunit GTPase 1 homolog OS=Sus scrof	Large subunit GTPase 1 homolog		12	3	3	3	1	1	1	1	1	1	6.6	6.6	6.6	63.556	557	0	19.487	2	2	0	0	0	0
A0A480QVE9	A0A480QVE9;A0A480RCP4;A0A481BHJ5;F1RHK0;A0A481CDT1;A0A480YIY6;A0A480TPV7;A0A480L0M6;A0A480VEK8;A0A480U760;A0A480TNR9;A0A480LAM2;A0A480WRL0;A0A480VRQ4;A0A480EHC8	tr|A0A480QVE9|A0A480QVE9_PIG rRNA methyltransferase 3, mitochondrial isoform 1 OS=Sus scrofa OX=9823 PE=4 SV=1;tr|A0A480RCP4|A0A480RCP4_PIG rRNA methyltransferase 3, mitochondrial isoform 1 OS=Sus scrofa OX=9823 PE=4 SV=1;tr|A0A481BHJ5|A0A481BHJ5_PIG rRNA	rRNA methyltransferase 3, mitochondrial isoform 1		15	2	2	2	1	1	1	1	1	1	15.4	15.4	15.4	23.779	214	0	20.9	5.1	5.1	0	0	0	0
A0A480QTL6	A0A480QTL6	tr|A0A480QTL6|A0A480QTL6_PIG Zinc finger protein 710 OS=Sus scrofa OX=9823 PE=4 SV=1	Zinc finger protein 710		1	1	1	1	1	1	1	1	1	1	3.4	3.4	3.4	72.904	651	0.0010776	6.8536	3.4	3.4	647850000	370700000	21595000	12357000
A0A480QEH3	A0A480QEH3;A0A480YFY6;A0A481DI48;A0A481DH94;A0A480UKY0;A0A481DJB0;A0A481DGN4;A0A481DKU5;A0A480Y5X5;I3LFR6;A0A481DHM8;A0A480ZZ72;A0A481DH75;A0A480L3B5;A0A481DQ75;A0A481DKY3;A0A481DKU1	tr|A0A480QEH3|A0A480QEH3_PIG Nucleolar protein 12 OS=Sus scrofa OX=9823 PE=4 SV=1;tr|A0A480YFY6|A0A480YFY6_PIG Nucleolar protein 12 OS=Sus scrofa OX=9823 PE=4 SV=1;tr|A0A481DI48|A0A481DI48_PIG Nucleolar protein 12 (Fragment) OS=Sus scrofa OX=9823 PE=4 SV=1	Nucleolar protein 12		18	3	3	3	1	1	1	1	1	1	9.6	9.6	9.6	34.206	313	0	24.562	2.9	3.8	0	0	0	0
A0A480Q195	A0A480Q195;A0A480NRY5;A0A480LV44;F1SDG0;A0A480JTI7;A0A480VMM7;A0A480ECD7	tr|A0A480Q195|A0A480Q195_PIG Splicing factor 3B subunit 4 OS=Sus scrofa OX=9823 PE=4 SV=1;tr|A0A480NRY5|A0A480NRY5_PIG Splicing factor 3B subunit 4 OS=Sus scrofa OX=9823 PE=4 SV=1;tr|A0A480LV44|A0A480LV44_PIG Splicing factor 3B subunit 4 (Fragment) OS=Sus	Splicing factor 3B subunit 4		7	1	1	1	1	1	1	1	1	1	5.1	5.1	5.1	29.892	275	0	10.521	5.1	5.1	0	0	0	0
A0A480Q0Z6	A0A480Q0Z6;A0A480URS5;A0A480V0C0;A0A480LLK1;A0A480W4R8;A0A480NH79;A0A480SD01;A0A480DPP7;A0A287BJ88;A0A481C8L6;F2Z5H8;A0A480KT58	tr|A0A480Q0Z6|A0A480Q0Z6_PIG Transcription factor BTF3 isoform A (Fragment) OS=Sus scrofa OX=9823 PE=4 SV=1;tr|A0A480URS5|A0A480URS5_PIG Transcription factor BTF3 OS=Sus scrofa OX=9823 PE=3 SV=1;tr|A0A480V0C0|A0A480V0C0_PIG Transcription factor BTF3 (Fragm	Transcription factor BTF3 isoform A (Fragment)		12	2	2	2	1	1	1	1	1	1	9	9	9	21.689	199	0	11.813	4	4	0	0	0	0
A0A480PMZ8	A0A480PMZ8;A0A480R9M2;A0A480TBN3;A0A287BLP6;A0A481C0W7;A0A481C064;A0A481AGM0;A0A481AYE8;A0A480TCR9;A0A481BYF7;A0A480LHC6;A0A480PF81;A0A480PPI0;A0A480PN38;A0A481B049;A0A481AEZ3;A0A481B4K5;A0A480PN92;A0A480NHY6;A0A480P335;A0A480SA93;A0A481C334;A0A480NQD7;A0A480PTN9;A0A480LDV5;A0A480RNN8;A0A480JL88;A0A480PQG8;A0A480TNU3;A0A480TS07;A0A480TT11;A0A480PN77;A0A481BR02;A0A480URC3;A0A481BYG3;A0A481C0W8;A0A…	tr|A0A480PMZ8|A0A480PMZ8_PIG Very-long-chain enoyl-CoA reductase isoform X9 (Fragment) OS=Sus scrofa OX=9823 PE=4 SV=1;tr|A0A480R9M2|A0A480R9M2_PIG Very-long-chain enoyl-CoA reductase isoform 1 OS=Sus scrofa OX=9823 PE=4 SV=1;tr|A0A480TBN3|A0A480TBN3_PIG V	Very-long-chain enoyl-CoA reductase isoform X9 (Fragment)		45	1	1	1	1	1	1	1	1	1	5.8	5.8	5.8	22.516	191	0.0066603	6.1492	5.8	5.8	0	0	0	0
A0A480P239	A0A480P239;A0A480RCI7;A0A480PF67;A0A480XG26;A0A480ULG0;A0A480URM1;F1RGS9;A0A480KRC0;A0A480EHY0	tr|A0A480P239|A0A480P239_PIG Uncharacterized protein C1orf131 isoform b (Fragment) OS=Sus scrofa OX=9823 PE=4 SV=1;tr|A0A480RCI7|A0A480RCI7_PIG Uncharacterized protein C1orf131 isoform b OS=Sus scrofa OX=9823 PE=4 SV=1;tr|A0A480PF67|A0A480PF67_PIG Uncharac	Uncharacterized protein C1orf131 isoform b (Fragment)		9	1	1	1	1	1	1	1	1	1	5.7	5.7	5.7	22.249	193	0.004878	6.2376	5.7	5.7	0	0	0	0
A0A480NSM6	A0A480NSM6;A0A480NJG8	tr|A0A480NSM6|A0A480NSM6_PIG Uncharacterized protein isoform X1 OS=Sus scrofa OX=9823 PE=4 SV=1;tr|A0A480NJG8|A0A480NJG8_PIG Uncharacterized protein OS=Sus scrofa OX=9823 PE=4 SV=1	Uncharacterized protein isoform X1		2	1	1	1	1	1	1	1	1	1	2.4	2.4	2.4	52.335	497	0.0030928	6.5029	2.4	2.4	0	0	0	0
A0A480NM69	A0A480NM69;A0A480EQU0	tr|A0A480NM69|A0A480NM69_PIG Zinc finger protein 268 isoform a OS=Sus scrofa OX=9823 PE=4 SV=1;tr|A0A480EQU0|A0A480EQU0_PIG Zinc finger protein 268 isoform c OS=Sus scrofa OX=9823 PE=4 SV=1	Zinc finger protein 268 isoform a		2	1	1	1	1	1	1	1	1	1	4.6	4.6	4.6	29.958	261	0.0048876	6.2378	4.6	4.6	0	0	0	0
A0A480NL94	A0A480NL94;A0A480W2P7;A0A481DBA6;A0A481DAT9;A0A287AI66;A0A480XMV3;F1RR06;A0A0B8RVP0;A0A480XIJ8;A0A480UL38;A0A480R2D3;A0A480N2T4;A0A480EBH6;A0A480R6E9;A0A480R6B3;A0A480R7I1	tr|A0A480NL94|A0A480NL94_PIG Glycylpeptide N-tetradecanoyltransferase 1 OS=Sus scrofa OX=9823 PE=4 SV=1;tr|A0A480W2P7|A0A480W2P7_PIG Glycylpeptide N-tetradecanoyltransferase 1 OS=Sus scrofa OX=9823 PE=4 SV=1;tr|A0A481DBA6|A0A481DBA6_PIG Glycylpeptide N-tet	Glycylpeptide N-tetradecanoyltransferase 1		16	2	2	2	1	1	1	1	1	1	9.4	9.4	9.4	38.465	342	0	80.88	3.8	3.8	0	0	0	0
A0A480NDQ0	A0A480NDQ0;A0A480TCT1;A0A480TDG5;A0A480NH57;A0A480VHZ3;A0A480TWI0;A0A480WH03;A0A481DAF3;A0A480TG07;A0A480WA70;A0A480VAX7;A0A480NDG0;A0A480NH64;A0A480ECK3;A0A480W8X2;A0A480W9H9;A0A480W766;A0A480NDH1;F2Z5E6;A0A480V501;A0A480VIF6;A0A480W561;A0A480PRG6;A0A480W4T3;A0A481AH96;A0A480VBM7;A0A480W837;A0A287AKC0;A0A480W4H9;A0A480TE33;A0A480W4H3;A0A481DDM2;A0A481AGM9;A0A480W743;A0A480R294;A0A480VHE6;A0A480W…	tr|A0A480NDQ0|A0A480NDQ0_PIG 40S ribosomal protein S5 OS=Sus scrofa OX=9823 PE=3 SV=1;tr|A0A480TCT1|A0A480TCT1_PIG 40S ribosomal protein S5 OS=Sus scrofa OX=9823 PE=3 SV=1;tr|A0A480TDG5|A0A480TDG5_PIG 40S ribosomal protein S5 OS=Sus scrofa OX=9823 PE=3 SV=	40S ribosomal protein S5		68	6	6	1	5	4	5	4	1	1	27	27	6.9	22.846	204	0	66.266	26.5	23	92273000	66320000	9227300	6632000
A0A480NB70	A0A480NB70	tr|A0A480NB70|A0A480NB70_PIG Hyaluronan mediated motility receptor isoform a OS=Sus scrofa OX=9823 PE=4 SV=1	Hyaluronan mediated motility receptor isoform a		1	16	16	1	13	7	13	7	1	1	25.2	25.2	2.8	82.443	714	0	164.92	19	9.8	27415000	9112500	111970	207100
A0A480N333	A0A480N333;A0A480MU49;A0A480SY26;A0A481AXJ1;A0A287ALJ9;F1S3T1;A0A480WQZ7;A0A480JHF3;A0A480Q288;A0A480WQZ8	tr|A0A480N333|A0A480N333_PIG Translation factor GUF1, mitochondrial OS=Sus scrofa OX=9823 GN=GUF1 PE=3 SV=1;tr|A0A480MU49|A0A480MU49_PIG Translation factor GUF1, mitochondrial OS=Sus scrofa OX=9823 GN=GUF1 PE=3 SV=1;tr|A0A480SY26|A0A480SY26_PIG Translation	Translation factor GUF1, mitochondrial (EC 3.6.5.n1) (Elongation factor 4 homolog) (EF-4) (GTPase GUF1) (Ribosomal back-translocase)	GUF1	10	2	2	2	1	1	1	1	1	1	4.8	4.8	4.8	50.095	456	0	12.707	2.2	2.2	0	0	0	0
A0A480N322	A0A480N322;A0A480VWG9;A0A480R2S9;A0A481AV83;A0A481BM80;F1RZ09;A0A480ZI50;A0A480WI12;A0A480EAL2	tr|A0A480N322|A0A480N322_PIG Differentially expressed in FDCP 6 homolog OS=Sus scrofa OX=9823 PE=4 SV=1;tr|A0A480VWG9|A0A480VWG9_PIG Differentially expressed in FDCP 6 homolog OS=Sus scrofa OX=9823 PE=4 SV=1;tr|A0A480R2S9|A0A480R2S9_PIG Differentially expr	Differentially expressed in FDCP 6 homolog		9	1	1	1	1	1	1	1	1	1	1.7	1.7	1.7	55.22	477	0.0029851	6.323	1.7	1.7	0	0	0	0
A0A480N1L0	A0A480N1L0;A0A480RLN0;A0A480RPH4;F1SMH1;F1STI6;A0A480R1Y3;A0A481B492;A0A480I468;A0A480WP54;A0A480E9N2	tr|A0A480N1L0|A0A480N1L0_PIG Centrosomal protein of 57 kDa isoform a OS=Sus scrofa OX=9823 PE=4 SV=1;tr|A0A480RLN0|A0A480RLN0_PIG Centrosomal protein of 57 kDa isoform a OS=Sus scrofa OX=9823 PE=4 SV=1;tr|A0A480RPH4|A0A480RPH4_PIG Centrosomal protein of 57	Centrosomal protein of 57 kDa isoform a		10	1	1	1	1	1	1	1	1	1	2.5	2.5	2.5	49.181	432	0	10.427	2.5	2.5	0	0	0	0
A0A480MR97	A0A480MR97;I3L7Y1;A0A481D1A3;A0A481D3F6;A0A480QCP9;A0A480QP53;A0A480QAK3;A0A480XQ96;A0A480W0G8;A0A480NYW9;A0A480EYT0;A0A480ZC86;A0A480YIE3;A0A480MBZ2;A0A480MJQ9;A0A480S432	tr|A0A480MR97|A0A480MR97_PIG 60S ribosomal protein L26 (Fragment) OS=Sus scrofa OX=9823 PE=3 SV=1;tr|I3L7Y1|I3L7Y1_PIG KOW domain-containing protein OS=Sus scrofa OX=9823 GN=RPL26 PE=1 SV=1;tr|A0A481D1A3|A0A481D1A3_PIG 60S ribosomal protein L26 (Fragment)	60S ribosomal protein L26 (Fragment)		23	8	8	1	8	7	8	7	1	1	27.7	27.7	3.5	26.713	231	0	323.31	27.7	24.7	3494900000	1950100000	346310000	194060000	1477000000	1795500000	0.822612	0.0872963
A0A480MK90	A0A480MK90	tr|A0A480MK90|A0A480MK90_PIG HLA class II histocompatibility antigen, DQ beta 1 chain isoform 1 (Fragment) OS=Sus scrofa OX=9823 PE=3 SV=1	HLA class II histocompatibility antigen, DQ beta 1 chain isoform 1 (Fragment)		1	1	1	1	1	1	1	1	1	1	6.4	6.4	6.4	25.306	220	0	26.406	6.4	6.4	0	0	0	0
A0A480MGC7	A0A480MGC7;A0A480WKI0;A0A480Q5U6;A0A480TBH5;A0A480WKG4;F1S034;A0A287BJ19;A0A480N9N4;A0A480JVZ8;A0A480RMQ7;A0A480MAN8;A0A480WX35	tr|A0A480MGC7|A0A480MGC7_PIG WD repeat-containing protein 5 isoform X1 OS=Sus scrofa OX=9823 PE=4 SV=1;tr|A0A480WKI0|A0A480WKI0_PIG WD repeat-containing protein 5 isoform X1 OS=Sus scrofa OX=9823 PE=4 SV=1;tr|A0A480Q5U6|A0A480Q5U6_PIG WD repeat-containing	WD repeat-containing protein 5 isoform X1		12	2	2	2	1	1	1	1	1	1	14	14	14	26.093	250	0	11.839	8.8	5.2	0	0	0	0
A0A480MCF1	A0A480MCF1;A0A480SGN1;A0A480ZUL6;A0A480K237;A0A480JZV0;F1S843;A0A480K1B0;A0A480XXA7;A0A480Y4W0;F1S842	tr|A0A480MCF1|A0A480MCF1_PIG Protein RRP5 homolog isoform X1 OS=Sus scrofa OX=9823 PE=4 SV=1;tr|A0A480SGN1|A0A480SGN1_PIG Protein RRP5 homolog OS=Sus scrofa OX=9823 PE=4 SV=1;tr|A0A480ZUL6|A0A480ZUL6_PIG Protein RRP5 homolog OS=Sus scrofa OX=9823 PE=4 SV=1	Protein RRP5 homolog isoform X1		10	2	2	2	1	1	1	1	1	1	3.1	3.1	3.1	102.27	925	0	12.338	1.2	1.2	0	0	0	0
A0A480MBU6	A0A480MBU6;A0A480ZNB3;A0A481AZ85;A0A480Y3I3;A0A481CZI0;F1SUQ0;A0A480T3Z1;A0A480K260;A0A480LAE6;A0A480Y2V1;A0A480EMB2	tr|A0A480MBU6|A0A480MBU6_PIG DNA polymerase delta subunit 3 isoform X2 (Fragment) OS=Sus scrofa OX=9823 PE=4 SV=1;tr|A0A480ZNB3|A0A480ZNB3_PIG DNA polymerase delta subunit 3 OS=Sus scrofa OX=9823 PE=4 SV=1;tr|A0A481AZ85|A0A481AZ85_PIG DNA polymerase delta	DNA polymerase delta subunit 3 isoform X2 (Fragment)		11	1	1	1	1	1	1	1	1	1	5.1	5.1	5.1	26.338	237	0.0030272	6.4024	5.1	5.1	0	0	0	0
A0A480LSN5	A0A480LSN5;A0A480NZ73;A0A480XMK0;A0A480KBS0;A0A480YKI5;A0A480YH35;A0A480Z030;A0A286ZQV9;A0A481CTP1;A0A480Z009;A0A480PND6;A0A480S3T0;A0A480UBV4;A0A480ZBQ7;A0A480ZEI3;A0A480VYD0;A0A480EVX9	tr|A0A480LSN5|A0A480LSN5_PIG BRISC and BRCA1-A complex member 1 isoform 1 OS=Sus scrofa OX=9823 PE=4 SV=1;tr|A0A480NZ73|A0A480NZ73_PIG BRISC and BRCA1-A complex member 1 isoform 1 OS=Sus scrofa OX=9823 PE=4 SV=1;tr|A0A480XMK0|A0A480XMK0_PIG BRISC and BRCA1	BRISC and BRCA1-A complex member 1 isoform 1		17	1	1	1	1	1	1	1	1	1	5	5	5	23.541	218	0.0048497	6.2321	5	5	0	0	0	0
A0A480LJY0	A0A480LJY0;A0A480L5C2;A0A481ASQ0;A0A480UHH0;A0A480UJ19;A0A480R8B3;A0A481AQ24;I3LGA9;A0A481CA42;A0A481C0N7;A0A480TNW3;A0A480R356;A0A287AXV0;A0A480PJH9;A0A481D657;A0A481C3S7;A0A480EWY3	tr|A0A480LJY0|A0A480LJY0_PIG G kinase-anchoring protein 1 isoform b OS=Sus scrofa OX=9823 PE=4 SV=1;tr|A0A480L5C2|A0A480L5C2_PIG G kinase-anchoring protein 1 isoform X1 OS=Sus scrofa OX=9823 PE=4 SV=1;tr|A0A481ASQ0|A0A481ASQ0_PIG G kinase-anchoring protein	G kinase-anchoring protein 1 isoform b		17	1	1	1	1	1	1	1	1	1	5.4	5.4	5.4	23.324	204	0.0048828	6.2376	5.4	5.4	0	0	0	0
A0A480LJX0	A0A480LJX0;A0A480MWV6;P61292;A0A480VTZ1;A0A480EPM1;A0A480P180;A0A480S252;A0A480PB14	tr|A0A480LJX0|A0A480LJX0_PIG Serine/threonine-protein phosphatase OS=Sus scrofa OX=9823 PE=3 SV=1;tr|A0A480MWV6|A0A480MWV6_PIG Serine/threonine-protein phosphatase OS=Sus scrofa OX=9823 PE=3 SV=1;sp|P61292|PP1B_PIG Serine/threonine-protein phosphatase PP1-	Serine/threonine-protein phosphatase		9	4	1	1	2	4	1	1	1	1	27.3	4.9	4.9	23.668	205	0.0031185	6.5575	9.3	27.3	0	0	0	0
A0A480L369	A0A480L369;A0A480LHM3;A0A480WGR9;A0A480DLP9;A0A480SZ54;A0A287A4N0;A0A287B7L6;F1S577	tr|A0A480L369|A0A480L369_PIG Protein FAM102B (Fragment) OS=Sus scrofa OX=9823 PE=4 SV=1;tr|A0A480LHM3|A0A480LHM3_PIG Protein FAM102B (Fragment) OS=Sus scrofa OX=9823 PE=4 SV=1;tr|A0A480WGR9|A0A480WGR9_PIG Protein FAM102B (Fragment) OS=Sus scrofa OX=9823 PE	Protein FAM102B (Fragment)		8	2	2	2	1	1	1	1	1	1	5.2	5.2	5.2	52.033	481	0	12.857	2.5	2.7	0	0	0	0
A0A480KX96	A0A480KX96;A0A480X5M1;A0A481CBN2;A0A480R1U3;Q32YV9;A0A480WM86;A0A288CG47;A0A480TJ57;A0A481C4L8;A0A481A167;A0A480KAM0;A0A480XTB2;A0A480XW61;A0A480YJH3;A0A480Y5Z0;A0A480XVL4;A0A480U0M5;A0A480UHA1;A0A480X1F9;A0A480R1U6;A0A481CA21;A0A480LML9;A0A480KGD3;A0A480P3Y6;A0A480MEB7;A0A481CQE8;A0A481AN45;A0A481ANL4;A0A480XBM4;A0A480ZES3;A0A480UBH0;A0A480P403;A0A480U8J7;A0A480P4Q1;A0A480R3A2;A0A287ADL8;A0A481D…	tr|A0A480KX96|A0A480KX96_PIG 26S proteasome non-ATPase regulatory subunit 4 isoform 1 OS=Sus scrofa OX=9823 PE=4 SV=1;tr|A0A480X5M1|A0A480X5M1_PIG 26S proteasome non-ATPase regulatory subunit 4 isoform 1 OS=Sus scrofa OX=9823 PE=4 SV=1;tr|A0A481CBN2|A0A481	26S proteasome non-ATPase regulatory subunit 4 isoform 1		41	1	1	1	1	1	1	1	1	1	5.1	5.1	5.1	29.129	273	0.0010917	7.0144	5.1	5.1	0	0	0	0
A0A480KV10	A0A480KV10;F1RSL0	tr|A0A480KV10|A0A480KV10_PIG Exosome complex component RRP41 OS=Sus scrofa OX=9823 PE=4 SV=1;tr|F1RSL0|F1RSL0_PIG Exosome complex component RRP41 OS=Sus scrofa OX=9823 GN=EXOSC4 PE=4 SV=1	Exosome complex component RRP41		2	1	1	1	1	1	1	1	1	1	3.6	3.6	3.6	23.937	223	0.0048309	6.2228	3.6	3.6	6590000	1958900	941420	279840
A0A480KEF5	A0A480KEF5;K7GT69;A0A480X3A3;A0A480XP83;A0A480UD75;A0A481AG32;A0A480ZQT9;A0A480ETV4	tr|A0A480KEF5|A0A480KEF5_PIG Protein UXT isoform 1 OS=Sus scrofa OX=9823 PE=4 SV=1;tr|K7GT69|K7GT69_PIG Uncharacterized protein OS=Sus scrofa OX=9823 GN=UXT PE=4 SV=9;tr|A0A480X3A3|A0A480X3A3_PIG Protein UXT isoform 2 OS=Sus scrofa OX=9823 PE=4 SV=1;tr|A0A	Protein UXT isoform 1		8	1	1	1	1	1	1	1	1	1	9	9	9	16.798	144	0.0010493	6.665	9	9	0	0	0	0
A0A480KCL4	A0A480KCL4;A0A480R015;A0A480KG59;A0A480ENG9;A0A480YNX5;A0A480WWX7;A0A480XY49;A0A480KFA9;A0A480NTD8;A0A480NU44;A0A480PCY8;A0A481AC09;A0A480JWC4;A0A481BMY2;A0A480WWR7;A0A480YNG1;A0A481AK59;F1SE85;A0A481ABU7;A0A480KDY7	tr|A0A480KCL4|A0A480KCL4_PIG BAG family molecular chaperone regulator 1 isoform BAG-1M (Fragment) OS=Sus scrofa OX=9823 PE=4 SV=1;tr|A0A480R015|A0A480R015_PIG BAG family molecular chaperone regulator 1 isoform BAG-1M (Fragment) OS=Sus scrofa OX=9823 PE=4 S	BAG family molecular chaperone regulator 1 isoform BAG-1M (Fragment)		20	2	1	1	2	1	1	1	1	1	12.3	4.5	4.5	29.754	268	0.0011161	7.4126	12.3	4.5	0	0	0	0
A0A480K512	A0A480K512;A0A480MBB7;A0A480UNK6;F1SC64	tr|A0A480K512|A0A480K512_PIG Lymphoid-specific helicase isoform 3 OS=Sus scrofa OX=9823 PE=4 SV=1;tr|A0A480MBB7|A0A480MBB7_PIG Lymphoid-specific helicase isoform 1 OS=Sus scrofa OX=9823 PE=4 SV=1;tr|A0A480UNK6|A0A480UNK6_PIG Lymphoid-specific helicase isof	Lymphoid-specific helicase isoform 3		4	1	1	1	1	1	1	1	1	1	1.8	1.8	1.8	69.735	602	0.0048591	6.2336	1.8	1.8	0	0	0	0
A0A480K2Z0	A0A480K2Z0;A0A286ZSN6;A0A480KFD2;A0A480K8F1;A0A480ET31;A0A287B444;A0A480JX45	tr|A0A480K2Z0|A0A480K2Z0_PIG Thymopoietin isoform alpha OS=Sus scrofa OX=9823 PE=4 SV=1;tr|A0A286ZSN6|A0A286ZSN6_PIG Uncharacterized protein OS=Sus scrofa OX=9823 GN=TMPO PE=1 SV=1;tr|A0A480KFD2|A0A480KFD2_PIG Thymopoietin isoform alpha (Fragment) OS=Sus s	Thymopoietin isoform alpha		7	6	6	3	3	3	3	3	1	1	13.7	13.7	6.6	77.408	713	0	70.454	7.2	7.3	6962900	4288100	178540	109950
A0A480K0Y6	A0A480K0Y6;K7GR80;A0A480N6L6;A0A480T5C8;A0A480V017;A0A481C3V3;A0A287BDI1;A0A480YEW4;A0A481BWH0;A0A481BWF4;A0A480W3F8;A0A480YEE5;A0A480WAP9;A0A480SLE7;A0A287AU06;A0A480DQY6;F1RUG9;A0A481A5Z9;F1SUD5;K7GSS7;A0A287B7U8;A0A480DUN8	tr|A0A480K0Y6|A0A480K0Y6_PIG Histone lysine demethylase PHF8 isoform X2 OS=Sus scrofa OX=9823 PE=4 SV=1;tr|K7GR80|K7GR80_PIG Uncharacterized protein OS=Sus scrofa OX=9823 GN=PHF8 PE=4 SV=2;tr|A0A480N6L6|A0A480N6L6_PIG Lysine-specific demethylase PHF2 isofo	Histone lysine demethylase PHF8 isoform X2		22	1	1	1	1	1	1	1	1	1	1.8	1.8	1.8	86.42	786	0.0011429	8.4782	1.8	1.8	0	0	0	0
A0A480GXI6	A0A480GXI6;A0A481C8D5	tr|A0A480GXI6|A0A480GXI6_PIG Putative cysteine--tRNA ligase, mitochondrial isoform X1 OS=Sus scrofa OX=9823 PE=4 SV=1;tr|A0A481C8D5|A0A481C8D5_PIG Putative cysteine--tRNA ligase, mitochondrial isoform X2 OS=Sus scrofa OX=9823 PE=4 SV=1	Putative cysteine--tRNA ligase, mitochondrial isoform X1		2	1	1	1	1	1	1	1	1	1	2.2	2.2	2.2	49.014	451	0.009434	6.1006	2.2	2.2	0	0	0	0
A0A480GHR1	A0A480GHR1;A0A480G690;A0A480GB99	tr|A0A480GHR1|A0A480GHR1_PIG Uncharacterized protein OS=Sus scrofa OX=9823 PE=4 SV=1;tr|A0A480G690|A0A480G690_PIG Uncharacterized protein OS=Sus scrofa OX=9823 PE=4 SV=1;tr|A0A480GB99|A0A480GB99_PIG Transcription initiation factor TFIID subunit 10 OS=Sus s	Uncharacterized protein		3	1	1	1	1	1	1	1	1	1	5.4	5.4	5.4	17.413	168	0.001087	6.9586	5.4	5.4	0	0	0	0
A0A480EJX3	A0A480EJX3;A5GFQ0;A0A480CIW4	tr|A0A480EJX3|A0A480EJX3_PIG 60S ribosomal protein L7-like 1 isoform X1 OS=Sus scrofa OX=9823 PE=4 SV=1;sp|A5GFQ0|RL7L_PIG 60S ribosomal protein L7-like 1 OS=Sus scrofa OX=9823 GN=RPL7L1 PE=3 SV=1;tr|A0A480CIW4|A0A480CIW4_PIG Uncharacterized protein (Fragm	60S ribosomal protein L7-like 1 isoform X1		3	2	2	2	1	1	1	1	1	1	10.5	10.5	10.5	28.724	247	0	16.024	4	6.5	0	0	0	0
A0A480EH92	A0A480EH92;A0A480WDC3;A0A480MJZ1;A0A480LID0;A0A480LGM3;A0A480R368;A0A480NJN3;A0A480PYF1;A0A480NK04;F1RP17;A0A287AMZ2;A0A480SYP9;A0A480UWG7;A0A480TC19;A0A481B1W9;A0A287AUX8;A0A480R221;A0A480KBJ3;A0A481BGT1;A0A480VLG1	tr|A0A480EH92|A0A480EH92_PIG T-complex protein 1 subunit gamma OS=Sus scrofa OX=9823 PE=3 SV=1;tr|A0A480WDC3|A0A480WDC3_PIG T-complex protein 1 subunit gamma OS=Sus scrofa OX=9823 PE=3 SV=1;tr|A0A480MJZ1|A0A480MJZ1_PIG T-complex protein 1 subunit gamma OS=	T-complex protein 1 subunit gamma		20	2	2	2	1	1	1	1	1	1	4	4	4	65.44	596	0	13.783	2.2	2.2	0	0	0	0
A0A480EH03	A0A480EH03;A0A480LMS2;A0A481CDM4;A0A480YY82;A0A480YD81;A0A480VDY6;A0A481CGX0;A0A287BFL6;A0A480KAB7;A0A480LBU1;A0A480E6G3;A0A480PBH5;A0A287AY55;A0A480NKR3;A0A481B1H8;A0A287ALG3	tr|A0A480EH03|A0A480EH03_PIG Gamma-taxilin isoform 1 OS=Sus scrofa OX=9823 PE=4 SV=1;tr|A0A480LMS2|A0A480LMS2_PIG Gamma-taxilin isoform 1 OS=Sus scrofa OX=9823 PE=4 SV=1;tr|A0A481CDM4|A0A481CDM4_PIG Gamma-taxilin isoform 1 (Fragment) OS=Sus scrofa OX=9823	Gamma-taxilin isoform 1		17	3	3	3	1	1	1	1	1	1	5.7	5.7	5.7	63.447	563	0	18.972	1.6	1.6	0	0	0	0
A0A480EFU3	A0A480EFU3;A0A480X3B7;A0A286ZLH7;A0A480QAZ9;A0A480T728;A0A480KJ64;A0A481BBX8;A0A287A384;A0A480VYI2;A0A480ZDS9;A0A481AXV1;A0A481A4G2;A0A480XUH4;A0A480X9Q7;A0A481AMT2;A0A480P7H6;A0A480TE26;A0A480MQ96;A0A480Y4K8	tr|A0A480EFU3|A0A480EFU3_PIG Ribosome assembly factor mrt4 OS=Sus scrofa OX=9823 PE=3 SV=1;tr|A0A480X3B7|A0A480X3B7_PIG Ribosome assembly factor mrt4 OS=Sus scrofa OX=9823 PE=3 SV=1;tr|A0A286ZLH7|A0A286ZLH7_PIG Ribosome assembly factor mrt4 OS=Sus scrofa O	Ribosome assembly factor mrt4		19	2	2	2	1	1	1	1	1	1	6.3	6.3	6.3	33.674	301	0	12.775	2.7	3.7	0	0	0	0
A0A480EC42	A0A480EC42;A0A287BGP7;A0A287AB71;A0A480TGS5;A0A480W292;C8C420;F1SQT3;A0A480QRL4;A0A480U8C2;A0A481A9A7;A0A481AK56;A0A480RHT6;A0A481ABF4;A0A480V3I2;A0A480SI06;A0A480Q0S2;A0A480Q0U1;A0A481APQ1;A0A480Q168;A0A481ATY8;A0A480Q0W7;A0A480TLJ8;A0A480Q1Z4;A0A480Q2F0;A0A480X7T3;A0A480KHM0;A0A481A2F2;A0A480Q331;A0A480Q121;A0A480LGJ8;A0A480Q0T3	tr|A0A480EC42|A0A480EC42_PIG Phosphate carrier protein, mitochondrial isoform a (Fragment) OS=Sus scrofa OX=9823 PE=3 SV=1;tr|A0A287BGP7|A0A287BGP7_PIG Phosphate carrier protein, mitochondrial isoform a OS=Sus scrofa OX=9823 GN=SLC25A3 PE=1 SV=1;tr|A0A287A	Phosphate carrier protein, mitochondrial isoform a (Fragment)		40	3	3	3	1	1	1	1	1	1	6.9	6.9	6.9	49.869	451	0	17.889	3.1	2	0	0	0	0
A0A480E1E9	A0A480E1E9;A0A287B8Z8;A0A286ZJP8	tr|A0A480E1E9|A0A480E1E9_PIG Protein LLP homolog (Fragment) OS=Sus scrofa OX=9823 PE=4 SV=1;tr|A0A287B8Z8|A0A287B8Z8_PIG Protein LLP homolog OS=Sus scrofa OX=9823 GN=LLPH PE=4 SV=1;tr|A0A286ZJP8|A0A286ZJP8_PIG Uncharacterized protein OS=Sus scrofa OX=9823	Protein LLP homolog (Fragment)		3	2	2	2	1	1	1	1	1	1	14.2	14.2	14.2	16.883	148	0	12.402	5.4	8.8	0	0	0	0
A0A480E0V0	A0A480E0V0;A0A480PAM4;A0A480YF87;A0A480PYN2;A0A480U6V1;A0A480PZS0;A0A480P6G8;A0A480WW26;A0A480T4U9;A0A480YAS8;A0A480UA03;A0A480U1E4;A0A480JGC8;F1RXA9;A0A481CCW1;A0A480K5C1;A0A480P9E2;A0A480U6M3;A0A480PAK3;A0A480S7I6;A0A480K7C9;A0A480YGF2;A0A480T1E5;A0A480YBE4;A0A480QBZ8;A0A480MB64;A0A481B5G4;A0A481B5D9;A0A480P9G8;A0A480S8W6;A0A480MDJ2;A0A480XFU8;A0A480PTR8;A0A481B7W8;A0A480P5P5;A0A480S2U9;A0A481B…	tr|A0A480E0V0|A0A480E0V0_PIG Mediator of RNA polymerase II transcription subunit 24 isoform 3 OS=Sus scrofa OX=9823 PE=4 SV=1;tr|A0A480PAM4|A0A480PAM4_PIG Mediator of RNA polymerase II transcription subunit 24 isoform 3 OS=Sus scrofa OX=9823 PE=4 SV=1;tr|A	Mediator of RNA polymerase II transcription subunit 24 isoform 3		42	2	2	2	1	1	1	1	1	1	3	3	3	115.26	1047	0	18.443	1.2	1.2	0	0	0	0
A0A480DWC4	A0A480DWC4	tr|A0A480DWC4|A0A480DWC4_PIG Propionyl-CoA carboxylase beta chain, mitochondrial isoform 1 OS=Sus scrofa OX=9823 PE=4 SV=1	Propionyl-CoA carboxylase beta chain, mitochondrial isoform 1		46	9	1	1	8	3	1	1	1	1	16.6	1.6	1.6	69.852	640	0.0039177	6.2485	14.1	4.8	0	0	0	0
A0A480DV72	A0A480DV72;A0A480VUB2;A0A480MI01;A0A480PQU7;A0A480KAU4;A0A480XQ01;A0A480M0B2;A0A286ZL42;A0A481AEP9;Q2EHH8;A0A480NZQ8;A0A480VTR1;A0A481D229;A0A481D6W4;A0A481D964;A0A480KEG6;A0A480KFM5;A0A480KKC8;A0A480PEK2;A0A480EV38;A0A481BF50;A0A480X2T0;A0A480ZZ33;A0A480PPD7;A0A480X6H1;A0A480W247	tr|A0A480DV72|A0A480DV72_PIG Serine/threonine-protein phosphatase OS=Sus scrofa OX=9823 PE=3 SV=1;tr|A0A480VUB2|A0A480VUB2_PIG Serine/threonine-protein phosphatase (Fragment) OS=Sus scrofa OX=9823 PE=3 SV=1;tr|A0A480MI01|A0A480MI01_PIG Serine/threonine-pro	Serine/threonine-protein phosphatase		26	5	5	1	3	4	3	4	1	1	16	16	2.3	48.773	438	0	33.096	7.5	12.8	0	0	0	0
A0A480DTJ1	A0A480DTJ1;F1SMR3;A0A480LMI5;A0A480WWD2;A0A481CJ61;A0A480T2K7;A0A480X2S0;A0A480Y0Q6;A0A481AGE2;A0A480WYN0;A0A480U8U7;A0A480K9N9;A0A480YKP7;A0A480XPY1;A0A480TKG7;A0A480TTG7;A0A480TWW6	tr|A0A480DTJ1|A0A480DTJ1_PIG PC4 and SFRS1-interacting protein isoform 2 (Fragment) OS=Sus scrofa OX=9823 PE=4 SV=1;tr|F1SMR3|F1SMR3_PIG PWWP domain-containing protein OS=Sus scrofa OX=9823 GN=PSIP1 PE=1 SV=2;tr|A0A480LMI5|A0A480LMI5_PIG PC4 and SFRS1-inte	PC4 and SFRS1-interacting protein isoform 2 (Fragment)		18	5	1	1	3	4	1	1	1	1	8.4	1.2	1.2	72.389	644	0.0048356	6.224	5	7	0	0	0	0
A0A480DN25	A0A480DN25;A0A480P0T0;A0A480M9G7;A0A480U929;A0A480XMJ4;A0A480KC17;I3LQN4;A0A480X290;A0A481A8G5;A0A481CZI1;A0A480XQP1;A0A287A7F6;A0A480KLZ6;A0A481DB74;A0A480VTR0;A0A481D2T6	tr|A0A480DN25|A0A480DN25_PIG Prohibitin-2 isoform 1 OS=Sus scrofa OX=9823 PE=4 SV=1;tr|A0A480P0T0|A0A480P0T0_PIG Prohibitin-2 isoform 1 OS=Sus scrofa OX=9823 PE=4 SV=1;tr|A0A480M9G7|A0A480M9G7_PIG Prohibitin-2 isoform 1 OS=Sus scrofa OX=9823 PE=4 SV=1;tr|A	Prohibitin-2 isoform 1		17	3	3	3	1	1	1	1	1	1	14.2	14.2	14.2	37.331	337	0	27.559	3.6	3.6	0	0	0	0
A0A2C9F3G9	A0A2C9F3G9;A0A480Y670;A0A480X0A3;A0A480V463;A5GFW7;A0A480X4W5;A0A480L6L0;A0A480XB67;A0A480KA96;A0A480EKP7	tr|A0A2C9F3G9|A0A2C9F3G9_PIG Replication termination factor 2 OS=Sus scrofa OX=9823 GN=RTF2 PE=1 SV=1;tr|A0A480Y670|A0A480Y670_PIG Protein RTF2 homolog isoform b (Fragment) OS=Sus scrofa OX=9823 PE=4 SV=1;tr|A0A480X0A3|A0A480X0A3_PIG Protein RTF2 homolog i	Replication termination factor 2 (Replication termination factor 2 domain-containing protein 1)	RTF2	10	1	1	1	1	1	1	1	1	1	4.5	4.5	4.5	29.326	268	0.0011312	7.9607	4.5	4.5	0	0	0	0
A0A287BTD0	A0A287BTD0;A0A287BG02;F1SU28;A0A480WAC4;A0A480XZX3;A0A480WAI1;A0A480QR43;A0A480KQL0;A0A480EMA5	tr|A0A287BTD0|A0A287BTD0_PIG LIM and senescent cell antigen-like-containing domain protein OS=Sus scrofa OX=9823 GN=LIMS1 PE=1 SV=1;tr|A0A287BG02|A0A287BG02_PIG LIM and senescent cell antigen-like-containing domain protein OS=Sus scrofa OX=9823 GN=LIMS1 PE	LIM and senescent cell antigen-like-containing domain protein	LIMS1	9	1	1	1	1	1	1	1	1	1	3.7	3.7	3.7	37.265	325	0.0030519	6.4414	3.7	3.7	0	0	0	0
A0A287BRM0	A0A287BRM0;A0A480Y024;A0A480R587;A0A480YQ80;I3LBQ4;A0A480EKU7	tr|A0A287BRM0|A0A287BRM0_PIG Disks large homolog 5 OS=Sus scrofa OX=9823 GN=DLG5 PE=3 SV=1;tr|A0A480Y024|A0A480Y024_PIG Disks large homolog 5 OS=Sus scrofa OX=9823 PE=3 SV=1;tr|A0A480R587|A0A480R587_PIG Disks large homolog 5 isoform X1 OS=Sus scrofa OX=982	Discs large MAGUK scaffold protein 5	DLG5	6	1	1	1	1	1	1	1	1	1	0.6	0.6	0.6	209.16	1871	0.010101	5.9957	0.6	0.6	0	0	0	0
A0A287BR53	A0A287BR53;A0A480KU46;A0A480MYE4;A0A287BCM7;A0A480DQP6;A0A481DIF0;A0A480L6G6;A0A480VQQ3;A0A480PVG6;A0A480MJL8;I3LMG5;A0A480KXX5;A0A481D642;A0A480YP37	tr|A0A287BR53|A0A287BR53_PIG UPF0711 protein C18orf21 homolog OS=Sus scrofa OX=9823 GN=C6H18orf21 PE=4 SV=1;tr|A0A480KU46|A0A480KU46_PIG UPF0711 protein C18orf21 isoform a (Fragment) OS=Sus scrofa OX=9823 PE=4 SV=1;tr|A0A480MYE4|A0A480MYE4_PIG UPF0711 prot	Uncharacterized protein	C18orf21	14	2	2	2	1	1	1	1	1	1	11.1	11.1	11.1	24.49	217	0	16.585	6.5	6.5	0	0	0	0
A0A287BMU4	A0A287BMU4	tr|A0A287BMU4|A0A287BMU4_PIG Protein transport protein Sec61 subunit beta OS=Sus scrofa OX=9823 GN=SEC61B PE=1 SV=1	Protein transport protein Sec61 subunit beta	SEC61B	1	1	1	1	1	1	1	1	1	1	15.6	15.6	15.6	9.9743	96	0	12.625	15.6	15.6	0	0	0	0
A0A287BMT3	A0A287BMT3;A0A480W7X6;A0A481DD05;A0A480YJ43;A0A480YJB9;A0A480YIV9;A0A480KKU6;A0A480PAV6;A0A480YIP4;A0A481D0Y2;A0A480QVI6;A0A480U5G2;A0A480WA53;A0A481B7J0;A0A480DVU4;A0A481D1K5;A0A287BCG9;A0A480MPB6;A0A480YN75;A0A481C4Q9;A0A480Y5K2;A0A480MN01;A0A480VB61;A0A480WJ25;A0A480KK46;A0A481CP34;A0A481CJX1;A0A480MV45;F1S145;A0A481CLG2;A0A481CM38;A0A481CM64;A0A481CP44;A0A481CJY2;A0A481CJV5;A0A480TYN2;A0A481D…	tr|A0A287BMT3|A0A287BMT3_PIG Uncharacterized protein OS=Sus scrofa OX=9823 PE=3 SV=1;tr|A0A480W7X6|A0A480W7X6_PIG Calmodulin-1 isoform X1 OS=Sus scrofa OX=9823 PE=3 SV=1;tr|A0A481DD05|A0A481DD05_PIG Calmodulin-2 isoform 1 (Fragment) OS=Sus scrofa OX=9823 P	Uncharacterized protein		73	1	1	1	1	1	1	1	1	1	10	10	10	9.7927	90	0.0011086	7.2605	10	10	0	0	0	0
A0A287BLI4	A0A287BLI4;A0A480KHT3;A0A480KF99;A0A480KFI1;A0A480NTY5;F1SQZ2;A0A480Y2G1;A0A480Y2Y0;A0A480JYX9;A0A481AJP7;A0A287ASD9;A0A480VPC4;A0A480QTE2;A0A481BIG6;A0A480DV91;A0A286ZYP0;A0A286ZR35;A0A480Y2U9;A0A480NLU7;A0A287B0I1;A0A481BIW1;A0A480S0E5;A0A480MTD0;A0A480NM28;A0A480LHL4;A0A480QH06;A0A481BPL8;A0A287BJU9;A0A287AEM1;A0A480ZZY1;A0A480YIL4;A0A480Y3L2;A0A480JYN3;A0A481AHY6;A0A480MF63	tr|A0A287BLI4|A0A287BLI4_PIG Uncharacterized protein OS=Sus scrofa OX=9823 GN=PLEKHA5 PE=1 SV=1;tr|A0A480KHT3|A0A480KHT3_PIG Pleckstrin homology domain-containing family A member 5 isoform X8 OS=Sus scrofa OX=9823 PE=4 SV=1;tr|A0A480KF99|A0A480KF99_PIG Ple	Pleckstrin homology domain containing A5	PLEKHA5	35	2	2	2	1	1	1	1	1	1	1.7	1.7	1.7	146.39	1283	0	13.434	0.7	1	0	0	0	0
A0A287BJ58	A0A287BJ58;A0A480XHY0;A0A480ZVF1;A0A480XTI0;A0A480XUI2;A0A480YG52;A0A480Z511;A0A481AX75;A0A480ZEC6;A0A480ZGJ5;F1SRM2;A0A480TQA7;A0A480M1Q6;A0A480U9M7;A0A480U129;A0A480W0A9;A0A480VED0;A0A480XPC6;A0A480XI49;A0A480WTZ6;A0A480U0T4;A0A480U370;A0A481B3T1;A0A481BWD0;A0A480NWA3;A0A480S7K6;A0A480W273;A0A480UEW8;A0A480VYK3;A0A480W4E9;A0A480US78;A0A480VAQ8;A0A480VBI1;A0A480VE62;A0A480VI21;A0A480EEN3	tr|A0A287BJ58|A0A287BJ58_PIG C2H2-type domain-containing protein OS=Sus scrofa OX=9823 GN=ZNF622 PE=4 SV=1;tr|A0A480XHY0|A0A480XHY0_PIG Zinc finger protein 622 OS=Sus scrofa OX=9823 PE=4 SV=1;tr|A0A480ZVF1|A0A480ZVF1_PIG Zinc finger protein 622 OS=Sus scro	C2H2-type domain-containing protein		36	2	2	2	1	1	1	1	1	1	6.5	6.5	6.5	43.515	386	0	11.302	2.6	3.9	0	0	0	0
A0A287BIZ0	A0A287BIZ0;A0A481BLI1;A0A481B349;A0A480Z2D7;F1SJ69;A0A481CYU9;A0A480LAX8;A0A287BR88;A0A480LVL5	tr|A0A287BIZ0|A0A287BIZ0_PIG HDAC_interact domain-containing protein OS=Sus scrofa OX=9823 GN=SIN3A PE=1 SV=1;tr|A0A481BLI1|A0A481BLI1_PIG Paired amphipathic helix protein Sin3a OS=Sus scrofa OX=9823 PE=4 SV=1;tr|A0A481B349|A0A481B349_PIG Paired amphipathi	SIN3 transcription regulator family member A	SIN3A	9	2	2	2	1	1	1	1	1	1	2.3	2.3	2.3	125.17	1107	0	13.064	1.1	1.3	0	0	0	0
A0A287BHF6	A0A287BHF6	tr|A0A287BHF6|A0A287BHF6_PIG Uncharacterized protein OS=Sus scrofa OX=9823 PE=3 SV=1	Uncharacterized protein		1	1	1	1	1	1	1	1	1	1	6.9	6.9	6.9	13.365	116	0	14.3	6.9	6.9	0	0	0	0
A0A287BG57	A0A287BG57	tr|A0A287BG57|A0A287BG57_PIG Uncharacterized protein OS=Sus scrofa OX=9823 PE=3 SV=1	Uncharacterized protein		1	2	1	1	2	2	1	1	1	1	14	9	9	20.474	178	0	26.981	14	14	2716300000	1324400000	1938100	132440000
A0A287B9T5	A0A287B9T5;F1ST98;A0A480EL95	tr|A0A287B9T5|A0A287B9T5_PIG Uncharacterized protein OS=Sus scrofa OX=9823 GN=CBX3 PE=1 SV=1;tr|F1ST98|F1ST98_PIG Chromobox protein homolog 3 isoform X1 OS=Sus scrofa OX=9823 GN=CBX3 PE=1 SV=2;tr|A0A480EL95|A0A480EL95_PIG Chromobox protein homolog 3 isofor	Uncharacterized protein		3	1	1	1	1	1	1	1	1	1	6.4	6.4	6.4	19.678	173	0.0010482	6.6473	6.4	6.4	6128700	3253800	875520	464830
A0A287AUW4	A0A287AUW4;A0A286ZNR9;A0A480E311	tr|A0A287AUW4|A0A287AUW4_PIG PC4 domain-containing protein OS=Sus scrofa OX=9823 GN=SUB1 PE=4 SV=1;tr|A0A286ZNR9|A0A286ZNR9_PIG PC4 domain-containing protein OS=Sus scrofa OX=9823 GN=LOC100512195 PE=4 SV=1;tr|A0A480E311|A0A480E311_PIG Activated RNA polymer	Activated RNA polymerase II transcriptional coactivator p15 (SUB1 homolog)	SUB1 LOC100512195	3	1	1	1	1	1	1	1	1	1	8.7	8.7	8.7	14.395	127	0.0048733	6.2376	8.7	8.7	0	0	0	0
A0A287AUH6	A0A287AUH6;I3LL16;F1S2G1;A0A480ZTX9;A0A480QVP4;A5A767;A0A287B311;A0A480EAW7;A0A480QW43;A0A480X5V5;A0A480K774;A0A480XCC3;A0A481D4Z8;A0A480VT92;A0A480N142	tr|A0A287AUH6|A0A287AUH6_PIG AP-3 complex subunit beta OS=Sus scrofa OX=9823 GN=AP3B1 PE=1 SV=1;tr|I3LL16|I3LL16_PIG AP-3 complex subunit beta OS=Sus scrofa OX=9823 GN=AP3B1 PE=1 SV=2;tr|F1S2G1|F1S2G1_PIG AP-3 complex subunit beta OS=Sus scrofa OX=9823 GN=	AP-3 complex subunit beta	AP3B1	15	3	3	3	1	1	1	1	1	1	2.9	2.9	2.9	111.58	1004	0	18.186	0.8	1.1	0	0	0	0
A0A287ATF2	A0A287ATF2;I3LIM4;I3L6D7;A0A480MRU3;A0A480KHW8;A0A481CFT4;A0A480ECZ3	tr|A0A287ATF2|A0A287ATF2_PIG Uncharacterized protein OS=Sus scrofa OX=9823 GN=DSG2 PE=1 SV=1;tr|I3LIM4|I3LIM4_PIG Uncharacterized protein OS=Sus scrofa OX=9823 GN=DSG2 PE=1 SV=2;tr|I3L6D7|I3L6D7_PIG Uncharacterized protein OS=Sus scrofa OX=9823 GN=DSG2 PE=	Desmoglein 2	DSG2	7	1	1	1	1	1	1	1	1	1	1.4	1.4	1.4	102.97	943	0.0039448	6.2799	1.4	1.4	0	0	0	0
A0A287AL22	A0A287AL22;A0A480XBT1;F2Z5J6;A0A480KC80;A0A480X944;A0A480WLB2	tr|A0A287AL22|A0A287AL22_PIG Uncharacterized protein OS=Sus scrofa OX=9823 GN=GTF2B PE=4 SV=1;tr|A0A480XBT1|A0A480XBT1_PIG Transcription initiation factor IIB OS=Sus scrofa OX=9823 PE=4 SV=1;tr|F2Z5J6|F2Z5J6_PIG Transcription initiation factor IIB OS=Sus s	General transcription factor TFIIB (EC 2.3.1.48) (Transcription initiation factor IIB)	GTF2B	6	2	2	2	1	1	1	1	1	1	12	12	12	26.002	234	0	12.454	6	6	0	0	0	0
A0A287AD42	A0A287AD42;A0A480SLX7;A0A480MZ07;A0A480MZQ2;A0A480LRU7;A0A480VNE9	tr|A0A287AD42|A0A287AD42_PIG Methionine aminopeptidase 2 OS=Sus scrofa OX=9823 GN=METAP2 PE=1 SV=1;tr|A0A480SLX7|A0A480SLX7_PIG Methionine aminopeptidase 2 OS=Sus scrofa OX=9823 GN=METAP2 PE=3 SV=1;tr|A0A480MZ07|A0A480MZ07_PIG Methionine aminopeptidase 2 i	Methionine aminopeptidase 2 (MAP 2) (MetAP 2) (EC 3.4.11.18) (Initiation factor 2-associated 67 kDa glycoprotein) (Peptidase M) (p67) (p67eIF2)	METAP2	6	5	2	2	4	2	1	1	1	1	9	5	5	50.568	456	0	12.154	9	5	0	0	0	0
A0A287A2T9	A0A287A2T9;A0A480NZM5;F1SGZ8;A0A287AWN9;A0A480DTG3;Q29192;A0A480RGA4;A0A480VJ29;A0A287AEW7;A0A480LR34	tr|A0A287A2T9|A0A287A2T9_PIG Uncharacterized protein OS=Sus scrofa OX=9823 GN=TWF1 PE=1 SV=1;tr|A0A480NZM5|A0A480NZM5_PIG Twinfilin-1 isoform 2 OS=Sus scrofa OX=9823 PE=4 SV=1;tr|F1SGZ8|F1SGZ8_PIG Uncharacterized protein OS=Sus scrofa OX=9823 GN=TWF1 PE=1	Twinfilin actin binding protein 1	TWF1	10	2	2	2	1	1	1	1	1	1	6.9	6.9	6.9	36.704	318	0	30.081	4.1	4.1	0	0	0	0
A0A286ZWQ3	A0A286ZWQ3;A0A480SQ52;A0A480UKZ7;A0A480PD34;A0A480WQW1	tr|A0A286ZWQ3|A0A286ZWQ3_PIG Uncharacterized protein OS=Sus scrofa OX=9823 GN=CDC26 PE=4 SV=1;tr|A0A480SQ52|A0A480SQ52_PIG Anaphase-promoting complex subunit CDC26 OS=Sus scrofa OX=9823 PE=4 SV=1;tr|A0A480UKZ7|A0A480UKZ7_PIG Anaphase-promoting complex subu	Anaphase-promoting complex subunit CDC26 (Cell division cycle protein 26 homolog)	CDC26	5	1	1	1	1	1	1	1	1	1	12.9	12.9	12.9	9.7698	85	0.0039254	6.2593	12.9	12.9	0	0	0	0
[truncated: 384 more rows]

## Sheet: peptide
Sequence	N-term cleavage window	C-term cleavage window	Length	Missed cleavages	Mass	Proteins	Leading razor protein	Start position	End position	Unique (Groups)	Unique (Proteins)	Charges	PEP	Score	Experiment OmpP2	Experiment TurboID	Intensity OmpP2	Intensity TurboID	id	Protein group IDs	Mod. peptide IDs	Evidence IDs	MS/MS IDs	Best MS/MS	Oxidation (M) site IDs	MS/MS Count	LFQ intensity OmpP2	LFQ intensity TurboID
[truncated: 4,933 more rows]
