# Supplementary material for: TurboID Screening of the OmpP2 Protein Reveals Host Proteins Involved in Recognition and Phagocytosis of Glaesserella parasuis by iPAM Cells
Source: Microbiol Spectr. 2022 Sep 12;10(5):e02307-22. doi: 10.1128/spectrum.02307-22 (PMC9603499; doi:10.1128/spectrum.02307-22)
Supplement: Supplemental file 2 — Fig. S1. Download spectrum.02307-22-s0002.xls, XLS file, 8.1 MB [file spectrum.02307-22-s0002.xls]

## Sheet: Sheet1
Supplementary Figure 1
Validation of interactions between the OmpP2 protein and AP2M1 with co-immunoprecipitation analysis.
